# Supplementary material for: A new procedure for determining the genetic basis of a physiological process in a non-model species, illustrated by cold induced angiogenesis in the carp
Source: BMC Genomics. 2009 Oct 23;10:490. doi: 10.1186/1471-2164-10-490 (PMC2771047; doi:10.1186/1471-2164-10-490)
Supplement: Additional file 1 — This file contains the accession numbers for all the 19,995 sequences downloaded from Genbank and used in these analyses. [file 1471-2164-10-490-S1.XLS]

## Sheet: Sheet1
AB001744	CA967155	CF662028	DW723151	U02475
AB003583	CA967156	CF662029	DW723152	U31864
AB003585	CA967157	CF662030	DW723153	U53782
AB004105	CA967158	CF662031	DW723154	U53783
AB004106	CA967159	CF662032	DW723155	U62621
AB004107	CA967160	CF662033	DW723156	U66874
AB004108	CA967161	CF662034	DW723157	U81505
AB006038	CA967162	CF662035	DW723158	U81506
AB006039	CA967163	CF662036	DW723159	U83907
AB006986	CA967164	CF662037	DW723160	U88562
AB007004	CA967165	CF662038	DW723161	X00989
AB007005	CA967166	CF662039	DW723162	X12543
AB009073	CA967167	CF662040	DW723163	X12902
AB010468	CA967168	CF662041	DW723164	X12903
AB010469	CA967169	CF662042	DW723165	X13670
AB010701	CA967170	CF662043	DW723166	X17006
AB010713	CA967171	CF662044	DW723167	X80668
AB010959	CA967172	CF662045	DW723168	X91015
AB012087	CA967173	CF662046	DW723169	X91022
AB012309	CA967174	CF662047	DW723170	X91079
AB012310	CA967175	CF662048	DW723171	X95182
AB012881	CA967176	CF662049	DW723172	X95183
AB012882	CA967177	CF662050	DW723173	X95184
AB012883	CA967178	CF662051	DW723174	X95185
AB012884	CA967179	CF662052	DW723175	X95186
AB012885	CA967180	CF662053	DW723176	X95187
AB013074	CA967181	CF662054	DW723177	X95431
AB013381	CA967182	CF662055	DW723178	X95432
AB015897	CA967183	CF662056	DW723179	X95433
AB015898	CA967184	CF662057	DW723180	X95434
AB015899	CA967185	CF662058	DW723181	X95435
AB015900	CA967186	CF662059	DW723182	X95436
AB015901	CA967187	CF662060	DW723183	X99910
AB015902	CA967188	CF662061	DW723184	Y10163
AB015903	CA967189	CF662062	DW723185	Y14617
AB015904	CA967190	CF662063	DW723186	Y14618
AB015905	CA967191	CF662064	DW723187	Y14626
AB016210	CA967192	CF662065	DW723188	Y14627
AB016211	CA967193	CF662066	DW723189	Y14628
AB016212	CA967194	CF662067	DW723190	Y14629
AB016213	CA967195	CF662068	DW723191	Y14630
AB016214	CA967196	CF662069	DW723192	Y14631
AB016215	CA967197	CF662070	DW723193	Y14632
AB016524	CA967198	CF662071	DW723194	Y14633
AB018581	CA967199	CF662072	DW723195	Y17127
AB020780	CA967200	CF662073	DW723196	Y17128
AB020783	CA967201	CF662074	DW723197	Z48798
AB021177	CA967202	CF662075	DW723198	Z48972
AB023480	CA967203	CF662076	DW723199	Z48973
AB023481	CA967204	CF662077	DW723200	Z49064
AB023582	CA967205	CF662078	DW723201	Z49065
AB026128	CA967206	CF662079	DW723202	Z71999
AB026129	CA967207	CF662080	DW723203	Z72491
AB026130	CA967208	CF662081	DW723204	Z72492
AB026999	CA967209	CF662082	DW723205	Z72493
AB027192	CA967210	CF662083	DW723206
AB027305	CA967211	CF662084	DW723207
AB027712	CA967212	CF662085	DW723208
AB028455	CA967213	CF662086	DW723209
AB028456	CA967214	CF662087	DW723210
AB028457	CA967215	CF662088	DW723211
AB031070	CA967216	CF662089	DW723212
AB031424	CA967217	CF662090	DW723213
AB032763	CA967218	CF662091	DW723214
AB034807	CA967219	CF662092	DW723215
AB035728	CA967220	CF662093	DW723216
AB035729	CA967221	CF662094	DW723217
AB035730	CA967222	CF662095	DW723218
AB035731	CA967223	CF662096	DW723219
AB036771	CA967224	CF662097	DW723220
AB037013	CA967225	CF662098	DW723221
AB037014	CA967226	CF662099	DW723222
AB037278	CA967227	CF662100	DW723223
AB037279	CA967228	CF662101	DW723224
AB042437	CA967229	CF662102	DW723225
AB042438	CA967230	CF662103	DW723226
AB042609	CA967231	CF662104	DW723227
AB042610	CA967232	CF662105	DW723228
AB047361	CA967233	CF662106	DW723229
AB048536	CA967234	CF662107	DW723230
AB048537	CA967235	CF662108	DW723231
AB048939	CA967236	CF662109	DW723232
AB048942	CA967237	CF662110	DW723233
AB052623	CA967238	CF662111	DW723234
AB055656	CA967239	CF662112	DW723235
AB055657	CA967240	CF662113	DW723236
AB055658	CA967241	CF662114	DW723237
AB057407	CA967242	CF662115	DW723238
AB061686	CA967243	CF662116	DW723239
AB061687	CA967244	CF662117	DW723240
AB061688	CA967245	CF662118	DW723241
AB061689	CA967246	CF662119	DW723242
AB061690	CA967247	CF662120	DW723243
AB061691	CA967248	CF662121	DW723244
AB061692	CA967249	CF662122	DW723245
AB061693	CA967250	CF662123	DW723246
AB063389	CA967251	CF662124	DW723247
AB063390	CA967252	CF662125	DW723248
AB072912	CA967253	CF662126	DW723249
AB072913	CA967254	CF662127	DW723250
AB073328	CA967255	CF662128	DW723251
AB073329	CA967256	CF662129	DW723252
AB073330	CA967257	CF662130	DW723253
AB073331	CA967258	CF662131	DW723254
AB073332	CA967259	CF662132	DW723255
AB073333	CA967260	CF662133	DW723256
AB073334	CA967261	CF662134	DW723257
AB073335	CA967262	CF662135	DW723258
AB073336	CA967263	CF662136	DW723259
AB073337	CA967264	CF662137	DW723260
AB073338	CA967265	CF662138	DW723261
AB073339	CA967266	CF662139	DW723262
AB073340	CA967267	CF662140	DW723263
AB073341	CA967268	CF662141	DW723264
AB073342	CA967269	CF662142	DW723265
AB075779	CA967270	CF662143	DW723266
AB078926	CA967271	CF662144	DW723267
AB082985	CA967272	CF662145	DW723268
AB083064	CA967273	CF662146	DW723269
AB084624	CA967274	CF662147	DW723270
AB084635	CA967275	CF662148	DW723271
AB084636	CA967276	CF662149	DW723272
AB086061	CA967277	CF662150	DW723273
AB089796	CA967278	CF662151	DW723274
AB091110	CA967279	CF662152	DW723275
AB091111	CA967280	CF662153	DW723276
AB091112	CA967281	CF662154	DW723277
AB091113	CA967282	CF662155	DW723278
AB091115	CA967283	CF662156	DW723279
AB091116	CA967284	CF662157	DW723280
AB091117	CA967285	CF662158	DW723281
AB091118	CA967286	CF662159	DW723282
AB091119	CA967287	CF662160	DW723283
AB091120	CA967288	CF662161	DW723284
AB094587	CA967289	CF662162	DW723285
AB098477	CA967290	CF662163	DW723286
AB098609	CA967291	CF662164	DW723287
AB098610	CA967292	CF662165	DW723288
AB103558	CA967293	CF662166	DW723289
AB103559	CA967294	CF662167	DW723290
AB103560	CA967295	CF662168	DW723291
AB103561	CA967296	CF662169	DW723292
AB103562	CA967297	CF662170	DW723293
AB103563	CA967298	CF662171	DW723294
AB103564	CA967299	CF662172	DW723295
AB104622	CA967300	CF662173	DW723296
AB104623	CA967301	CF662174	DW723297
AB104624	CA967302	CF662175	DW723298
AB104625	CA967303	CF662176	DW723299
AB104626	CA967304	CF662177	DW723300
AB104627	CA967305	CF662178	DW723301
AB106873	CA967306	CF662179	DW723302
AB110602	CA967307	CF662180	DW723303
AB110603	CA967308	CF662181	DW723304
AB110780	CA967309	CF662182	DW723305
AB110825	CA967310	CF662183	DW723306
AB110826	CA967311	CF662184	DW723307
AB110827	CA967312	CF662185	DW723308
AB112424	CA967313	CF662186	DW723309
AB113668	CA967314	CF662187	DW723310
AB113669	CA967315	CF662188	DW723311
AB119260	CA967316	CF662189	DW723312
AB119261	CA967317	CF662190	DW723313
AB119262	CA967318	CF662191	DW723314
AB120568	CA967319	CF662192	DW723315
AB120569	CA967320	CF662193	DW723316
AB120570	CA967321	CF662194	DW723317
AB120571	CA967322	CF662195	DW723318
AB120572	CA967323	CF662196	DW723319
AB120573	CA967324	CF662197	DW723320
AB120574	CA967325	CF662198	DW723321
AB120575	CA967326	CF662199	DW723322
AB120577	CA967327	CF662200	DW723323
AB120578	CA967328	CF662201	DW723324
AB120579	CA967329	CF662202	DW723325
AB120580	CA967330	CF662203	DW723326
AB120581	CA967331	CF662204	DW723327
AB120582	CA967332	CF662205	DW723328
AB120583	CA967333	CF662206	DW723329
AB120584	CA967334	CF662207	DW723330
AB120585	CA967335	CF662208	DW723331
AB120586	CA967336	CF662209	DW723332
AB120587	CA967337	CF662210	DW723333
AB120588	CA967338	CF662211	DW723334
AB120589	CA967339	CF662212	DW723335
AB120590	CA967340	CF662213	DW723336
AB120591	CA967341	CF662214	DW723337
AB120592	CA967342	CF662215	DW723338
AB120593	CA967343	CF662216	DW723339
AB120594	CA967344	CF662217	DW723340
AB120595	CA967345	CF662218	DW723341
AB120596	CA967346	CF662219	DW723342
AB120597	CA967347	CF662220	DW723343
AB120598	CA967348	CF662221	DW723344
AB120599	CA967349	CF662222	DW723345
AB120600	CA967350	CF662223	DW723346
AB120601	CA967351	CF662224	DW723347
AB120602	CA967352	CF662225	DW723348
AB120603	CA967353	CF662226	DW723349
AB120604	CA967354	CF662227	DW723350
AB120605	CA967355	CF662228	DW723351
AB120606	CA967356	CF662229	DW723352
AB120607	CA967357	CF662230	DW723353
AB120608	CA967358	CF662231	DW723354
AB120609	CA967359	CF662232	DW723355
AB120610	CA967360	CF662233	DW723356
AB120612	CA967361	CF662234	DW723357
AB120613	CA967362	CF662235	DW723358
AB120614	CA967363	CF662236	DW723359
AB120615	CA967364	CF662237	DW723360
AB120616	CA967365	CF662238	DW723361
AB120617	CA967366	CF662239	DW723362
AB120618	CA967367	CF662240	DW723363
AB120619	CA967368	CF662241	DW723364
AB120620	CA967369	CF662242	DW723365
AB120621	CA967370	CF662243	DW723366
AB120622	CA967371	CF662244	DW723367
AB120623	CA967372	CF662245	DW723368
AB121212	CA967373	CF662246	DW723369
AB121213	CA967374	CF662247	DW723370
AB121214	CA967375	CF662248	DW723371
AB121215	CA967376	CF662249	DW723372
AB121216	CA967377	CF662250	DW723373
AB121217	CA967378	CF662251	DW723374
AB121218	CA967379	CF662252	DW723375
AB121760	CA967380	CF662253	DW723376
AB127584	CA967381	CF662254	DW723377
AB128161	CA967382	CF662255	DW723378
AB179818	CA967383	CF662256	DW723379
AB186387	CA967384	CF662257	DW723380
AB187226	CA967385	CF662258	DW723381
AB189965	CA967386	CF662259	DW723382
AB189966	CA967387	CF662260	DW723383
AB189967	CA967388	CF662261	DW723384
AB193289	CA967389	CF662262	DW723385
AB193482	CA967390	CF662263	DW723386
AB194134	CA967391	CF662264	DW723387
AB194184	CA967392	CF662265	DW723388
AB194185	CA967393	CF662266	DW723389
AB194186	CA967394	CF662267	DW723390
AB194187	CA967395	CF662268	DW723391
AB194188	CA967396	CF662269	DW723392
AB194189	CA967397	CF662270	DW723393
AB194190	CA967398	CF662271	DW723394
AB194191	CA967399	CF662272	DW723395
AB194192	CA967400	CF662273	DW723396
AB194193	CA967401	CF662274	DW723397
AB194194	CA967402	CF662275	DW723398
AB194195	CA967403	CF662276	DW723399
AB194196	CA967404	CF662277	DW723400
AB194197	CA967405	CF662278	DW723401
AB194198	CA967406	CF662279	DW723402
AB194199	CA967407	CF662280	DW723403
AB194200	CA967408	CF662281	DW723404
AB194201	CA967409	CF662282	DW723405
AB194202	CA967410	CF662283	DW723406
AB194203	CA967411	CF662284	DW723407
AB194204	CA967412	CF662285	DW723408
AB194205	CA967413	CF662286	DW723409
AB194206	CA967414	CF662287	DW723410
AB194207	CA967415	CF662288	DW723411
AB194208	CA967416	CF662289	DW723412
AB194209	CA967417	CF662290	DW723413
AB194210	CA967418	CF662291	DW723414
AB194211	CA967419	CF662292	DW723415
AB194212	CA967420	CF662293	DW723416
AB194213	CA967421	CF662294	DW723417
AB194214	CA967422	CF662295	DW723418
AB194215	CA967423	CF662296	DW723419
AB194216	CA967424	CF662297	DW723420
AB194217	CA967425	CF662298	DW723421
AB194218	CA967426	CF662299	DW723422
AB194219	CA967427	CF662300	DW723423
AB194220	CA967428	CF662301	DW723424
AB194221	CA967429	CF662302	DW723425
AB194222	CA967430	CF662303	DW723426
AB194223	CA967431	CF662304	DW723427
AB194224	CA967432	CF662305	DW723428
AB194225	CA967433	CF662306	DW723429
AB194226	CA967434	CF662307	DW723430
AB194227	CA967435	CF662308	DW723431
AB194228	CA967436	CF662309	DW723432
AB199745	CA967437	CF662310	DW723433
AB199746	CA967438	CF662311	DW723434
AB199747	CA967439	CF662312	DW723435
AB199748	CA967440	CF662313	DW723436
AB199749	CA967441	CF662314	DW723437
AB199750	CA967442	CF662315	DW723438
AB215097	CA967443	CF662316	DW723439
AB220583	CA967444	CF662317	DW723440
AB220584	CA967445	CF662318	DW723441
AB220585	CA967446	CF662319	DW723442
AB231798	CA967447	CF662320	DW723443
AB231799	CA967448	CF662321	DW723444
AB231800	CA967449	CF662322	DW723445
AB234294	CA967450	CF662323	DW723446
AB243055	CA967451	CF662324	DW723447
AB243056	CA967452	CF662325	DW723448
AF001098	CA967453	CF662326	DW723449
AF002161	CA967454	CF662327	DW723450
AF002162	CA967455	CF662328	DW723451
AF003110	CA967456	CF662329	DW723452
AF003111	CA967457	CF662330	DW723453
AF003112	CA967458	CF662331	DW723454
AF006044	CA967459	CF662332	DW723455
AF006045	CA967460	CF662333	DW723456
AF006493	CA967461	CF662334	DW723457
AF006495	CA967462	CF662335	DW723458
AF008648	CA967463	CF662336	DW723459
AF053332	CA967464	CF662337	DW723460
AF053333	CA967465	CF662338	DW723461
AF053334	CA967466	CF662339	DW723462
AF055288	CA967467	CF662340	DW723463
AF055289	CA967468	CF662341	DW723464
AF055290	CA967469	CF662342	DW723465
AF056942	CA967470	CF662343	DW723466
AF076528	CA967471	CF662344	DW723467
AF077819	CA967472	CF662345	DW723468
AF096863	CA967473	CF662346	DW723469
AF119837	CA967474	CF662347	DW723470
AF123591	CA967475	CF662348	DW723471
AF133088	CA967476	CF662349	DW723472
AF136947	CA967477	CF662350	DW723473
AF148993	CA967478	CF662351	DW723474
AF170295	CA967479	CF662352	DW723475
AF170296	CA967480	CF662353	DW723476
AF227519	CA967481	CF662354	DW723477
AF227737	CA967482	CF662355	DW723478
AF233520	CA967483	CF662356	DW723479
AF247730	CA967484	CF662357	DW723480
AF249875	CA967485	CF662358	DW723481
AF253045	CA967486	CF662359	DW723482
AF255349	CA967487	CF662360	DW723483
AF255354	CA967488	CF662361	DW723484
AF264044	CA967489	CF662362	DW723485
AF287347	CA967490	CF662363	DW723486
AF297189	CA967491	CF662364	DW723487
AF309414	CA967492	CF662365	DW723488
AF309415	CA967493	CF662366	DW723489
AF309416	CA967494	CF662367	DW723490
AF309417	CA967495	CF662368	DW723491
AF309557	CA967496	CF662369	DW723492
AF332594	CA967497	CF662370	DW723493
AF402958	CA967498	CF662371	DW723494
AF414052	CA967499	CF662372	DW723495
AF414432	CA967500	CF662373	DW723496
AF427863	CA967501	CF662374	DW723497
AF427864	CA967502	CF662375	DW723498
AF427865	CA967503	CF662376	DW723499
AF457152	CA967504	CF662377	DW723500
AF479820	CA967505	CF662378	DW723501
AF485331	CA967506	CF662379	DW723502
AF521130	CA967507	CF662380	DW723503
AF528156	CA967508	CF662381	DW723504
AF528161	CA967509	CF662382	DW723505
AH005532	CA967510	CF662383	DW723506
AJ006916	CA967511	CF662384	DW723507
AJ007848	CA967512	CF662385	DW723508
AJ007849	CA967513	CF662386	DW723509
AJ007850	CA967514	CF662387	DW723510
AJ007851	CA967515	CF662388	DW723511
AJ007901	CA967516	CF662389	DW723512
AJ009734	CA967517	CF662390	DW723513
AJ009735	CA967518	CF662391	DW723514
AJ133735	CA967519	CF662392	DW723515
AJ133788	CA967520	CF662393	DW723516
AJ242906	CA967521	CF662394	DW723517
AJ243486	CA967522	CF662395	DW723518
AJ249259	CA967523	CF662396	DW723519
AJ277123	CA967524	CF662397	DW723520
AJ292211	CA967525	CF662398	DW723521
AJ292212	CA967526	CF662399	DW723522
AJ308993	CA967527	CF662400	DW723523
AJ317955	CA967528	CF662401	DW723524
AJ401030	CA967529	CF662402	DW723525
AJ401031	CA967530	CF662403	DW723526
AJ420957	CA967531	CF662404	DW723527
AJ421443	CA967532	CF662405	DW723528
AJ490880	CA967533	CF662406	DW723529
AJ490881	CA967534	CF662407	DW723530
AJ492822	CA967535	CF662408	DW723531
AJ492823	CA967536	CF662409	DW723532
AJ492824	CA967537	CF662410	DW723533
AJ492825	CA967538	CF662411	DW723534
AJ536027	CA967539	CF662412	DW723535
AJ536028	CA967540	CF662413	DW723536
AJ544193	CA967541	CF662414	DW723537
AJ556950	CA967542	CF662415	DW723538
AJ556951	CA967543	CF662416	DW723539
AJ556952	CA967544	CF662417	DW723540
AJ556953	CA967545	CF662418	DW723541
AJ556954	CA967546	CF662419	DW723542
AJ556955	CA967547	CF662420	DW723543
AJ563422	CA967548	CF662421	DW723544
AJ576243	CA967549	CF662422	DW723545
AJ576244	CA967550	CF662423	DW723546
AJ577601	CA967551	CF662424	DW723547
AJ580354	CA967552	CF662425	DW723548
AJ605725	CA967553	CF662426	DW723549
AJ618955	CA967554	CF662427	DW723550
AJ621425	CA967555	CF662428	DW723551
AJ627274	CA967556	CF662429	DW723552
AJ628699	CA967557	CF662430	DW723553
AJ628700	CA967558	CF662431	DW723554
AJ628728	CA967559	CF662432	DW723555
AJ632159	CA967560	CF662433	DW723556
AJ640135	CA967561	CF662434	DW723557
AJ640136	CA967562	CF662435	DW723558
AJ781795	CA967563	CF662436	DW723559
AJ783917	CA967564	CF662437	DW723560
AJ783918	CA967565	CF662438	DW723561
AJ784084	CA967566	CF662439	DW723562
AJ811994	CA967567	CF662440	DW723563
AJ811995	CA967568	CF662441	DW723564
AJ830744	CA967569	CF662442	DW723565
AJ830745	CA967570	CF662443	DW723566
AJ831393	CA967571	CF662444	DW723567
AJ831394	CA967572	CF662445	DW723568
AJ843873	CA967573	CF662446	DW723569
AJ870982	CA967574	CF662447	DW723570
AJ871264	CA967575	CF662448	DW723571
AJ871265	CA967576	CF662449	DW723572
AJ871266	CA967577	CF662450	DW723573
AM236095	CA967578	CF662451	DW723574
AU052025	CA967579	CF662452	DW723575
AU052026	CA967580	CF662453	DW723576
AU052027	CA967581	CF662454	DW723577
AU052028	CA967582	CF662455	DW723578
AU052029	CA967583	CF662456	DW723579
AU052030	CA967584	CF662457	DW723580
AU052031	CA967585	CF662458	DW723581
AU052032	CA967586	CF662459	DW723582
AU052033	CA967587	CF662460	DW723583
AU052034	CA967588	CF662461	DW723584
AU052035	CA967589	CF662462	DW723585
AU052036	CA967590	CF662463	DW723586
AU052037	CA967591	CF662464	DW723587
AU052038	CA967592	CF662465	DW723588
AU052039	CA967593	CF662466	DW723589
AU052040	CA967594	CF662467	DW723590
AU052041	CA967595	CF662468	DW723591
AU052042	CA967596	CF662469	DW723592
AU052043	CA967597	CF662470	DW723593
AU052044	CA967598	CF662471	DW723594
AU052045	CA967599	CF662472	DW723595
AU052046	CA967600	CF662473	DW723596
AU052047	CA967601	CF662474	DW723597
AU052048	CA967602	CF662475	DW723598
AU052049	CA967603	CF662476	DW723599
AU052050	CA967604	CF662477	DW723600
AU052051	CA967605	CF662478	DW723601
AU052052	CA967606	CF662479	DW723602
AU052053	CA967607	CF662480	DW723603
AU052054	CA967608	CF662481	DW723604
AU052055	CA967609	CF662482	DW723605
AU052056	CA967610	CF662483	DW723606
AU052057	CA967611	CF662484	DW723607
AU052058	CA967612	CF662485	DW723608
AU052059	CA967613	CF662486	DW723609
AU052060	CA967614	CF662487	DW723610
AU052061	CA967615	CF662488	DW723611
AU052062	CA967616	CF662489	DW723612
AU052063	CA967617	CF662490	DW723613
AU052064	CA967618	CF662491	DW723614
AU052065	CA967619	CF662492	DW723615
AU052066	CA967620	CF662493	DW723616
AU052067	CA967621	CF662494	DW723617
AU052068	CA967622	CF662495	DW723618
AU052069	CA967623	CF662496	DW723619
AU052070	CA967624	CF662497	DW723620
AU052071	CA967625	CF662498	DW723621
AU052072	CA967626	CF662499	DW723622
AU052073	CA967627	CF662500	DW723623
AU052074	CA967628	CF662501	DW723624
AU052075	CA967629	CF662502	DW723625
AU052076	CA967630	CF662503	DW723626
AU052077	CA967631	CF662504	DW723627
AU052078	CA967632	CF662505	DW723628
AU052079	CA967633	CF662506	DW723629
AU052080	CA967634	CF662507	DW723630
AU052081	CA967635	CF662508	DW723631
AU052082	CA967636	CF662509	DW723632
AU052083	CA967637	CF662510	DW723633
AU052084	CA967638	CF662511	DW723634
AU052085	CA967639	CF662512	DW723635
AU052086	CA967640	CF662513	DW723636
AU052087	CA967641	CF662514	DW723637
AU052088	CA967642	CF662515	DW723638
AU052089	CA967643	CF662516	DW723639
AU052090	CA967644	CF662517	DW723640
AU052091	CA967645	CF662518	DW723641
AU052092	CA967646	CF662519	DW723642
AU052093	CA967647	CF662520	DW723643
AU052094	CA967648	CF662521	DW723644
AU052095	CA967649	CF662522	DW723645
AU052096	CA967650	CF662523	DW723646
AU052097	CA967651	CF662524	DW723647
AU052098	CA967652	CF662525	DW723648
AU052099	CA967653	CF662526	DW723649
AU052100	CA967654	CF662527	DW723650
AU052101	CA967655	CF662528	DW723651
AU052102	CA967656	CF662529	DW723652
AU052103	CA967657	CF662530	DW723653
AU052104	CA967658	CF662531	DW723654
AU052105	CA967659	CF662532	DW723655
AU052106	CA967660	CF662533	DW723656
AU052107	CA967661	CF662534	DW723657
AU052108	CA967662	CF662535	DW723658
AU052109	CA967663	CF662536	DW723659
AU052110	CA967664	CF662537	DW723660
AU052111	CA967665	CF662538	DW723661
AU052112	CA967666	CF662539	DW723662
AU062351	CA967667	CF662540	DW723663
AU062352	CA967668	CF662541	DW723664
AU062353	CA967669	CF662542	DW723665
AU062354	CA967670	CF662543	DW723666
AU062355	CA967671	CF662544	DW723667
AU062356	CA967672	CF662545	DW723668
AU062357	CA967673	CF662546	DW723669
AU062358	CA967674	CF662547	DW723670
AU062359	CA967675	CF662548	DW723671
AU062360	CA967676	CF662549	DW723672
AU062361	CA967677	CF662550	DW723673
AU062362	CA967678	CF662551	DW723674
AU062363	CA967679	CF662552	DW723675
AU062364	CA967680	CF662553	DW723676
AU062365	CA967681	CF662554	DW723677
AU062366	CA967682	CF662555	DW723678
AU062367	CA967683	CF662556	DW723679
AU062368	CA967684	CF662557	DW723680
AU062369	CA967685	CF662558	DW723681
AU062370	CA967686	CF662559	DW723682
AU062371	CA967687	CF662560	DW723683
AU062372	CA967688	CF662561	DW723684
AU062373	CA967689	CF662562	DW723685
AU062374	CA967690	CF662563	DW723686
AU062375	CA967691	CF662564	DW723687
AU062376	CA967692	CF662565	DW723688
AU062377	CA967693	CF662566	DW723689
AU062378	CA967694	CF662567	DW723690
AU062379	CA967695	CF662568	DW723691
AU062380	CA967696	CF662569	DW723692
AU062381	CA967697	CF662570	DW723693
AU062382	CA967698	CF662571	DW723694
AU081387	CA967699	CF662572	DW723695
AU081388	CA967700	CF662573	DW723696
AU081389	CA967701	CF662574	DW723697
AU081390	CA967702	CF662575	DW723698
AU081391	CA967703	CF662576	DW723699
AU081392	CA967704	CF662577	DW723700
AU081393	CA967705	CF662578	DW723701
AU081394	CA967706	CF662579	DW723702
AU081395	CA967707	CF662580	DW723703
AU081396	CA967708	CF662581	DW723704
AU081397	CA967709	CF662582	DW723705
AU081398	CA967710	CF662583	DW723706
AU081399	CA967711	CF662584	DW723707
AU081400	CA967712	CF662585	DW723708
AU081401	CA967713	CF662586	DW723709
AU081402	CA967714	CF662587	DW723710
AU081403	CA967715	CF662588	DW723711
AU081404	CA967716	CF662589	DW723712
AU081405	CA967717	CF662590	DW723713
AU081406	CA967718	CF662591	DW723714
AU081407	CA967719	CF662592	DW723715
AU081408	CA967720	CF662593	DW723716
AU081409	CA967721	CF662594	DW723717
AU081410	CA967722	CF662595	DW723718
AU081411	CA967723	CF662596	DW723719
AU081412	CA967724	CF662597	DW723720
AU081413	CA967725	CF662598	DW723721
AU081414	CA967726	CF662599	DW723722
AU081415	CA967727	CF662600	DW723723
AU081416	CA967728	CF662601	DW723724
AU081417	CA967729	CF662602	DW723725
AU081418	CA967730	CF662603	DW723726
AU081419	CA967731	CF662604	DW723727
AU081420	CA967732	CF662605	DW723728
AU081421	CA967733	CF662606	DW723729
AU081422	CA967734	CF662607	DW723730
AU081423	CA967735	CF662608	DW723731
AU081424	CA967736	CF662609	DW723732
AU081425	CA967737	CF662610	DW723733
AU081426	CA967738	CF662611	DW723734
AU081427	CA967739	CF662612	DW723735
AU081428	CA967740	CF662613	DW723736
AU081429	CA967741	CF662614	DW723737
AU081430	CA967742	CF662615	DW723738
AU081431	CA967743	CF662616	DW723739
AU081432	CA967744	CF662617	DW723740
AU081433	CA967745	CF662618	DW723741
AU081434	CA967746	CF662619	DW723742
AU081435	CA967747	CF662620	DW723743
AU081436	CA967748	CF662621	DW723744
AU081437	CA967749	CF662622	DW723745
AU081438	CA967750	CF662623	DW723746
AU081439	CA967751	CF662624	DW723747
AU081440	CA967752	CF662625	DW723748
AU081441	CA967753	CF662626	DW723749
AU081442	CA967754	CF662627	DW723750
AU081443	CA967755	CF662628	DW723751
AU081444	CA967756	CF662629	DW723752
AU081445	CA967757	CF662630	DW723753
AU081446	CA967758	CF662631	DW723754
AU081447	CA967759	CF662632	DW723755
AU081448	CA967760	CF662633	DW723756
AU081449	CA967761	CF662634	DW723757
AU081450	CA967762	CF662635	DW723758
AU081451	CA967763	CF662636	DW723759
AU081452	CA967764	CF662637	DW723760
AU081453	CA967765	CF662638	DW723761
AU081454	CA967766	CF662639	DW723762
AU081455	CA967767	CF662640	DW723763
AU081456	CA967768	CF662641	DW723764
AU081457	CA967769	CF662642	DW723765
AU081458	CA967770	CF662643	DW723766
AU081459	CA967771	CF662644	DW723767
AU081460	CA967772	CF662645	DW723768
AU081461	CA967773	CF662646	DW723769
AU081462	CA967774	CF662647	DW723770
AU081463	CA967775	CF662648	DW723771
AU081464	CA967776	CF662649	DW723772
AU081465	CA967777	CF662650	DW723773
AU081466	CA967778	CF662651	DW723774
AU081467	CA967779	CF662652	DW723775
AU081468	CA967780	CF662653	DW723776
AU081469	CA967781	CF662654	DW723777
AU081470	CA967782	CF662655	DW723778
AU081471	CA967783	CF662656	DW723779
AU081472	CA967784	CF662657	DW723780
AU081473	CA967785	CF662658	DW723781
AU081474	CA967786	CF662659	DW723782
AU081475	CA967787	CF662660	DW723783
AU081476	CA967788	CF662661	DW723784
AU081477	CA967789	CF662662	DW723785
AU081478	CA967790	CF662663	DW723786
AU081479	CA967791	CF662664	DW723787
AU081480	CA967792	CF662665	DW723788
AU081481	CA967793	CF662666	DW723789
AU081482	CA967794	CF662667	DW723790
AU081483	CA967795	CF662668	DW723791
AU081484	CA967796	CF662669	DW723792
AU081485	CA967797	CF662670	DW723793
AU081486	CA967798	CF662671	DW723794
AU081487	CA967799	CF662672	DW723795
AU081488	CA967800	CF662673	DW723796
AU081489	CA967801	CF662674	DW723797
AU081490	CA967802	CF662675	DW723798
AU081491	CA967803	CF662676	DW723799
AU081492	CA967804	CF662677	DW723800
AU081493	CA967805	CF662678	DW723801
AU081494	CA967806	CF662679	DW723802
AU081495	CA967807	CF662680	DW723803
AU081496	CA967808	CF662681	DW723804
AU081497	CA967809	CF662682	DW723805
AU081498	CA967810	CF662683	DW723806
AU081499	CA967811	CF662684	DW723807
AU081500	CA967812	CF662685	DW723808
AU081501	CA967813	CF662686	DW723809
AU183343	CA967814	CF662687	DW723810
AU183344	CA967815	CF662688	DW723811
AU183345	CA967816	CF662689	DW723812
AU183346	CA967817	CF662690	DW723813
AU183347	CA967818	CF662691	DW723814
AU183348	CA967819	CF662692	DW723815
AU183349	CA967820	CF662693	DW723816
AU183350	CA967821	CF662694	DW723817
AU183351	CA967822	CF662695	DW723818
AU183352	CA967823	CF662696	DW723819
AU183353	CA967824	CF662697	DW723820
AU183354	CA967825	CF662698	DW723821
AU183355	CA967826	CF662699	DW723822
AU183356	CA967827	CF662700	DW723823
AU183357	CA967828	CF662701	DW723824
AU183358	CA967829	CF662702	DW723825
AU183359	CA967830	CF662703	DW723826
AU183360	CA967831	CF662704	DW723827
AU183361	CA967832	CF662705	DW723828
AU183362	CA967833	CF662706	DW723829
AU183363	CA967834	CF662707	DW723830
AU183364	CA967835	CF662708	DW723831
AU183365	CA967836	CF662709	DW723832
AU183366	CA967837	CF662710	DW723833
AU183367	CA967838	CF662711	DW723834
AU183368	CA967839	CF662712	DW723835
AU183369	CA967840	CF662713	DW723836
AU183370	CA967841	CF662714	DW723837
AU183371	CA967842	CF662715	DW723838
AU183372	CA967843	CF662716	DW723839
AU183373	CA967844	CF662717	DW723840
AU183374	CA967845	CF662718	DW723841
AU183375	CA967846	CF662719	DW723842
AU183376	CA967847	CF662720	DW723843
AU183377	CA967848	CF662721	DW723844
AU183378	CA967849	CF662722	DW723845
AU183379	CA967850	CF662723	DW723846
AU183380	CA967851	CF662724	DW723847
AU183381	CA967852	CF662725	DW723848
AU183382	CA967853	CF662726	DW723849
AU183383	CA967854	CF662727	DW723850
AU183384	CA967855	CF662728	DW723851
AU183385	CA967856	CF662729	DW723852
AU183386	CA967857	CF662730	DW723853
AU183387	CA967858	CF662731	DW723854
AU183388	CA967859	CF662732	DW723855
AU183389	CA967860	CF662733	DW723856
AU183390	CA967861	CF662734	DW723857
AU183391	CA967862	CF662735	DW723858
AU183392	CA967863	CF662736	DW723859
AU183393	CA967864	CF662737	DW723860
AU183394	CA967865	CF662738	DW723861
AU183395	CA967866	CF662739	DW723862
AU183396	CA967867	CF662740	DW723863
AU183397	CA967868	CF662741	DW723864
AU183398	CA967869	CF662742	DW723865
AU183399	CA967870	CF662743	DW723866
AU183400	CA967871	CF662744	DW723867
AU183401	CA967872	CF662745	DW723868
AU183402	CA967873	CF662746	DW723869
AU183403	CA967874	CF662747	DW723870
AU183404	CA967875	CF662748	DW723871
AU183405	CA967876	CF662749	DW723872
AU183406	CA967877	CF662750	DW723873
AU183407	CA967878	CF662751	DW723874
AU183408	CA967879	CF662752	DW723875
AU183409	CA967880	CF662753	DW723876
AU183410	CA967881	CF662754	DW723877
AU183411	CA967882	CF662755	DW723878
AU183412	CA967883	CF662756	DW723879
AU183413	CA967884	CF662757	DW723880
AU183414	CA967885	CF662758	DW723881
AU183415	CA967886	CF662759	DW723882
AU183416	CA967887	CF662760	DW723883
AU183417	CA967888	CF662761	DW723884
AU183418	CA967889	CF662762	DW723885
AU183419	CA967890	CF662763	DW723886
AU183420	CA967891	CF662764	DW723887
AU183421	CA967892	CF662765	DW723888
AU183422	CA967893	CF662766	DW723889
AU183423	CA967894	CF662767	DW723890
AU183424	CA967895	CF662768	DW723891
AU183425	CA967896	CF662769	DW723892
AU183426	CA967897	CF662770	DW723893
AU183427	CA967898	CF662771	DW723894
AU183428	CA967899	CF662772	DW723895
AU183429	CA967900	CF662773	DW723896
AU183430	CA967901	CF662774	DW723897
AU183431	CA967902	CF662775	DW723898
AU183432	CA967903	CF662776	DW723899
AU183433	CA967904	CF662777	DW723900
AU183434	CA967905	CF662778	DW723901
AU183435	CA967906	CF662779	DW723902
AU183436	CA967907	CF662780	DW723903
AU183437	CA967908	CF662781	DW723904
AU183438	CA967909	CF662782	DW723905
AU183439	CA967910	CF662783	DW723906
AU183440	CA967911	CF662784	DW723907
AU183441	CA967912	CF662785	DW723908
AU183442	CA967913	CF662786	DW723909
AU183443	CA967914	CF662787	DW723910
AU183444	CA967915	CF662788	DW723911
AU183445	CA967916	CF662789	DW723912
AU183446	CA967917	CF662790	DW723913
AU183447	CA967918	CF662791	DW723914
AU183448	CA967919	CF662792	DW723915
AU183449	CA967920	CF662793	DW723916
AU183450	CA967921	CF662794	DW723917
AU183451	CA967922	CF662795	DW723918
AU183452	CA967923	CF662796	DW723919
AU183453	CA967924	CF662797	DW723920
AU183454	CA967925	CF662798	DW723921
AU183455	CA967926	CF662799	DW723922
AU183456	CA967927	CF662800	DW723923
AU183457	CA967928	CF662801	DW723924
AU183458	CA967929	CF662802	DW723925
AU183459	CA967930	CF662803	DW723926
AU183460	CA967931	CF662804	DW723927
AU183461	CA967932	CF662805	DW723928
AU183462	CA967933	CF662806	DW723929
AU183463	CA967934	CF662807	DW723930
AU183464	CA967935	CF662808	DW723931
AU183465	CA967936	CF662809	DW723932
AU183466	CA967937	CF662810	DW723933
AU183467	CA967938	CF662811	DW723934
AU183468	CA967939	CF662812	DW723935
AU183469	CA967940	CF662813	DW723936
AU183470	CA967941	CF662814	DW723937
AU183471	CA967942	CF662815	DW723938
AU183472	CA967943	CF662816	DW723939
AU183473	CA967944	CF662817	DW723940
AU183474	CA967945	CF662818	DW723941
AU183475	CA967946	CF662819	DW723942
AU183476	CA967947	CF662820	DW723943
AU183477	CA967948	CF662821	DW723944
AU183478	CA967949	CF662822	DW723945
AU183479	CA967950	CF662823	DW723946
AU183480	CA967951	CF662824	DW723947
AU183481	CA967952	CF662825	DW723948
AU183482	CA967953	CF662826	DW723949
AU183483	CA967954	CF662827	DW723950
AU183484	CA967955	CF662828	DW723951
AU183485	CA967956	CF662829	DW723952
AU183486	CA967957	CF662830	DW723953
AU183487	CA967958	CF662831	DW723954
AU183488	CA967959	CF662832	DW723955
AU183489	CA967960	CF662833	DW723956
AU183490	CA967961	CF662834	DW723957
AU183491	CA967962	CF662835	DW723958
AU183492	CA967963	CF662836	DW723959
AU183493	CA967964	CF662837	DW723960
AU183494	CA967965	CF662838	DW723961
AU183495	CA967966	CF662839	DW723962
AU183496	CA967967	CF662840	DW723963
AU183497	CA967968	CF662841	DW723964
AU183498	CA967969	CF662842	DW723965
AU183499	CA967970	CF662843	DW723966
AU183500	CA967971	CF662844	DW723967
AU183501	CA967972	CF662845	DW723968
AU183502	CA967973	CF662846	DW723969
AU183503	CA967974	CF662847	DW723970
AU183504	CA967975	CF662848	DW723971
AU183505	CA967976	CF662849	DW723972
AU183506	CA967977	CF662850	DW723973
AU183507	CA967978	CF662851	DW723974
AU183508	CA967979	CF662852	DW723975
AU183509	CA967980	CF662853	DW723976
AU183510	CA967981	CF662854	DW723977
AU183511	CA967982	CF662855	DW723978
AU183512	CA967983	CF662856	DW723979
AU183513	CA967984	CF662857	DW723980
AU183514	CA967985	CF662858	DW723981
AU183515	CA967986	CF662859	DW723982
AU183516	CA967987	CF662860	DW723983
AU183517	CA967988	CF662861	DW723984
AU183518	CA967989	CF662862	DW723985
AU183519	CA967990	CF662863	DW723986
AU183520	CA967991	CF662864	DW723987
AU183521	CA967992	CF662865	DW723988
AU183522	CA967993	CF662866	DW723989
AU183523	CA967994	CF662867	DW723990
AU183524	CA967995	CF662868	DW723991
AU183525	CA967996	CF662869	DW723992
AU183526	CA967997	CF662870	DW723993
AU183527	CA967998	CF662871	DW723994
AU183528	CA967999	CF662872	DW723995
AU183529	CA968000	CF662873	DW723996
AU183530	CA968001	CF662874	DW723997
AU183531	CA968002	CF662875	DW723998
AU183532	CA968003	CF662876	DW723999
AU183533	CA968004	CF662877	DW724000
AU183534	CA968005	CF662878	DW724001
AU183535	CA968006	CF662879	DW724002
AU183536	CA968007	CF662880	DW724003
AU183537	CA968008	CF662881	DW724004
AU183538	CA968009	CF662882	DW724005
AU183539	CA968010	CF662883	DW724006
AU183540	CA968011	CF662884	DW724007
AU183541	CA968012	CF662885	DW724008
AU183542	CA968013	CF662886	DW724009
AU240288	CA968014	CF662887	DW724010
AU240289	CA968015	CF662888	DW724011
AU240290	CA968016	CF662889	DW724012
AU240291	CA968017	CF662890	DW724013
AU240292	CA968018	CF662891	DW724014
AU240293	CA968019	CF662892	DW724015
AU240294	CA968020	CF662893	DW724016
AU240295	CA968021	CF662894	DW724017
AU240296	CA968022	CF662895	DW724018
AU240297	CA968023	CF662896	DW724019
AU240298	CA968024	CF662897	DW724020
AU240299	CA968025	CF662898	DW724021
AU240300	CA968026	CF662899	DW724022
AU240301	CA968027	CF662900	DW724023
AU240302	CA968028	CF662901	DW724024
AU240303	CA968029	CF662902	DW724025
AU240304	CA968030	CF662903	DW724026
AU240305	CA968031	CF662904	DW724027
AU240306	CA968032	CF662905	DW724028
AU240307	CA968033	CF662906	DW724029
AU240308	CA968034	CF662907	DW724030
AU240309	CA968035	CF662908	DW724031
AU240310	CA968036	CF662909	DW724032
AU240311	CA968037	CF662910	DW724033
AU240312	CA968038	CF662911	DW724034
AU240313	CA968039	CF662912	DW724035
AU240314	CA968040	CF662913	DW724036
AU240315	CA968041	CF662914	DW724037
AU240316	CA968042	CF662915	DW724038
AU240317	CA968043	CF662916	DW724039
AU240318	CA968044	CF662917	DW724040
AU240319	CA968045	CF662918	DW724041
AU240320	CA968046	CF662919	DW724042
AU240321	CA968047	CF662920	DW724043
AU240322	CA968048	CF662921	DW724044
AU240323	CA968049	CF662922	DW724045
AU240324	CA968050	CF662923	DW724046
AU240325	CA968051	CF662924	DW724047
AU240326	CA968052	CF662925	DW724048
AU240327	CA968053	CF662926	DW724049
AU240328	CA968054	CF662927	DW724050
AU240329	CA968055	CF662928	DW724051
AU240330	CA968056	CF662929	DW724052
AU240331	CA968057	CF662930	DW724053
AU240332	CA968058	CF662931	DW724054
AU240333	CA968059	CF662932	DW724055
AU240334	CA968060	CF662933	DW724056
AU240335	CA968061	CF662934	DW724057
AU240336	CA968062	CF662935	DW724058
AU240337	CA968063	CF662936	DW724059
AU240338	CA968064	CF662937	DW724060
AU240339	CA968065	CF662938	DW724061
AU240340	CA968066	CF662939	DW724062
AU240341	CA968067	CF662940	DW724063
AU240342	CA968068	CF662941	DW724064
AU240343	CA968069	CF662942	DW724065
AU240344	CA968070	CF662943	DW724066
AU240345	CA968071	CF662944	DW724067
AU240346	CA968072	CF662945	DW724068
AU240347	CA968073	CF662946	DW724069
AU240348	CA968074	CF662947	DW724070
AU240349	CA968075	CF662948	DW724071
AU240350	CA968076	CF662949	DW724072
AU240351	CA968077	CF662950	DW724073
AU240352	CA968078	CF662951	DW724074
AU240353	CA968079	CF662952	DW724075
AU240354	CA968080	CF662953	DW724076
AU240355	CA968081	CF662954	DW724077
AU240356	CA968082	CF662955	DW724078
AU240357	CA968083	CF662956	DW724079
AU240358	CA968084	CF662957	DW724080
AU240359	CA968085	CF662958	DW724081
AU240360	CA968086	CF662959	DW724082
AU240361	CA968087	CF662960	DW724083
AU240362	CA968088	CF662961	DW724084
AU240363	CA968089	CF662962	DW724085
AU240364	CA968090	CF662963	DW724086
AU240365	CA968091	CF662964	DW724087
AU240366	CA968092	CF662965	DW724088
AU240367	CA968093	CF662966	DW724089
AU279235	CA968094	CF662967	DW724090
AU279236	CA968095	CF662968	DW724091
AU279237	CA968096	CF662969	DW724092
AU279238	CA968097	CF662970	DW724093
AU279239	CA968098	CF662971	DW724094
AU279240	CA968099	CF662972	DW724095
AU279241	CA968100	CF662973	DW724096
AU279242	CA968101	CF662974	DW724097
AU279243	CA968102	CF662975	DW724098
AU279244	CA968103	CF662976	DW724099
AU279245	CA968104	CF662977	DW724100
AU279246	CA968105	CF662978	DW724101
AU279247	CA968106	CF662979	DW724102
AU279248	CA968107	CF662980	DW724103
AU279249	CA968108	CF662981	DW724104
AU279250	CA968109	CF662982	DW724105
AU279251	CA968110	CF662983	DW724106
AU279252	CA968111	CF662984	DW724107
AU279253	CA968112	CF662985	DW724108
AU279254	CA968113	CF662986	DW724109
AU279255	CA968114	CF662987	DW724110
AU279256	CA968115	CF662988	DW724111
AU279257	CA968116	CF662989	DW724112
AU279258	CA968117	CF662990	DW724113
AU279259	CA968118	CF662991	DW724114
AU279260	CA968119	CF662992	DW724115
AU279261	CA968120	CF662993	DW724116
AU279262	CA968121	CF662994	DW724117
AU279263	CA968122	CF662995	DW724118
AU279264	CA968123	CF662996	DW724119
AU279265	CA968124	CF662997	DW724120
AU279266	CA968125	CF662998	DW724121
AU279267	CA968126	CF662999	DW724122
AU279268	CA968127	CF663000	DW724123
AU279269	CA968128	CF663001	DW724124
AU279270	CA968129	CF663002	DW724125
AU279271	CA968130	CF663003	DW724126
AU279272	CA968131	CF663004	DW724127
AU279273	CA968132	CF663005	DW724128
AU279274	CA968133	CF663006	DW724129
AU279275	CA968134	CF663007	DW724130
AU279276	CA968135	CF663008	DW724131
AU279277	CA968136	CF663009	DW724132
AU279278	CA968137	CF663010	DW724133
AU279279	CA968138	CF663011	DW724134
AU279280	CA968139	CF663012	DW724135
AU279281	CA968140	CF663013	DW724136
AU279282	CA968141	CF663014	DW724137
AU279283	CA968142	CF663015	DW724138
AU279284	CA968143	CF663016	DW724139
AU279285	CA968144	CF663017	DW724140
AU279286	CA968145	CF663018	DW724141
AU279287	CA968146	CF663019	DW724142
AU279288	CA968147	CF663020	DW724143
AU279289	CA968148	CF663021	DW724144
AU279290	CA968149	CF663022	DW724145
AU279291	CA968150	CF663023	DW724146
AU279292	CA968151	CF663024	DW724147
AU279293	CA968152	CF663025	DW724148
AU279294	CA968153	CF663026	DW724149
AU279295	CA968154	CF663027	DW724150
AU279296	CA968155	CF663028	DW724151
AU279297	CA968156	CF663029	DW724152
AU279298	CA968157	CF663030	DW724153
AU279299	CA968158	CF663031	DW724154
AU279300	CA968159	CF663032	DW724155
AU279301	CA968160	CF663033	DW724156
AU279302	CA968161	CF663034	DW724157
AU279303	CA968162	CF663035	DW724158
AU279304	CA968163	CF663036	DW724159
AU279305	CA968164	CF663037	DW724160
AU279306	CA968165	CF663038	DW724161
AU279307	CA968166	CF663039	DW724162
AU279308	CA968167	CF663040	DW724163
AU279309	CA968168	CF663041	DW724164
AU279310	CA968169	CF663042	DW724165
AU279311	CA968170	CF663043	DW724166
AU279312	CA968171	CF663044	DW724167
AU279313	CA968172	CF663045	DW724168
AU279314	CA968173	CF663046	DW724169
AU279315	CA968174	CF663047	DW724170
AU279316	CA968175	CF663048	DW724171
AU279317	CA968176	CF663049	DW724172
AU279318	CA968177	CF663050	DW724173
AU279319	CA968178	CF663051	DW724174
AU279320	CA968179	CF663052	DW724175
AU279321	CA968180	CF663053	DW724176
AU279322	CA968181	CF663054	DW724177
AU279323	CA968182	CF663055	DW724178
AU279324	CA968183	CF663056	DW724179
AU279325	CA968184	CF663057	DW724180
AU279326	CA968185	CF663058	DW724181
AU279327	CA968186	CF663059	DW724182
AU279328	CA968187	CF663060	DW724183
AU279329	CA968188	CF663061	DW724184
AU279330	CA968189	CF663062	DW724185
AU279331	CA968190	CF663063	DW724186
AU279332	CA968191	CF663064	DW724187
AU279333	CA968192	CF663065	DW724188
AU279334	CA968193	CF663066	DW724189
AU279335	CA968194	CF663067	DW724190
AU279336	CA968195	CF663068	DW724191
AU279337	CA968196	CF663069	DW724192
AU279338	CA968197	CF663070	DW724193
AU279339	CA968198	CF663071	DW724194
AU279340	CA968199	CF663072	DW724195
AU279341	CA968200	CF663073	DW724196
AU279342	CA968201	CF663074	DW724197
AU279343	CA968202	CF663075	DW724198
AU279344	CA968203	CF663076	DW724199
AU279345	CA968204	CF663077	DW724200
AU279346	CA968205	CF663078	DW724201
AU279347	CA968206	CF663079	DW724202
AU279348	CA968207	CF663080	DW724203
AU279349	CA968208	CF663081	DW724204
AU279350	CA968209	CF663082	DW724205
AU279351	CA968210	CF663083	DW724206
AU279352	CA968211	CF663084	DW724207
AU279353	CA968212	CF663085	DW724208
AU279354	CA968213	CF663086	DW724209
AU279355	CA968214	CF663087	DW724210
AU279356	CA968215	CF663088	DW724211
AU279357	CA968216	CF663089	DW724212
AU279358	CA968217	CF663090	DW724213
AU279359	CA968218	CF663091	DW724214
AU279360	CA968219	CF663092	DW724215
AU279361	CA968220	CF663093	DW724216
AU279362	CA968221	CF663094	DW724217
AU279363	CA968222	CF663095	DW724218
AU279364	CA968223	CF663096	DW724219
AU279365	CA968224	CF663097	DW724220
AU279366	CA968225	CF663098	DW724221
AU279367	CA968226	CF663099	DW724222
AU279368	CA968227	CF663100	DW724223
AU279369	CA968228	CF663101	DW724224
AU279370	CA968229	CF663102	DW724225
AU279371	CA968230	CF663103	DW724226
AU279372	CA968231	CF663104	DW724227
AU279373	CA968232	CF663105	DW724228
AU279374	CA968233	CF663106	DW724229
AU279375	CA968234	CF663107	DW724230
AU279376	CA968235	CF663108	DW724231
AU279377	CA968236	CF663109	DW724232
AU279378	CA968237	CF663110	DW724233
AU279379	CA968238	CF663111	DW724234
AU279380	CA968239	CF663112	DW724235
AU279381	CA968240	CF663113	DW724236
AU279382	CA968241	CF663114	DW724237
AU298711	CA968242	CF663115	DW724238
AU300929	CA968243	CF663116	DW724239
AU300930	CA968244	CF663117	DW724240
AU300931	CA968245	CF663118	DW724241
AU300932	CA968246	CF663119	DW724242
AU300933	CA968247	CF663120	DW724243
AU300934	CA968248	CF663121	DW724244
AU300935	CA968249	CO729406	DW724245
AU300936	CA968250	CO729407	DW724246
AU300937	CA968251	CO729408	DW724247
AU300938	CA968252	CO729409	DW724248
AU300939	CA968253	CO729410	DW724249
AU300940	CA968254	CO729411	DW724250
AU300941	CA968255	CO729412	DW724251
AU300942	CA968256	CO729413	DW724252
AU300943	CA968257	CO729414	DW724253
AU300944	CA968258	CO729415	DW724254
AU300945	CA968259	CO729416	DW724255
AU300946	CA968260	CO729417	DW724256
AU300947	CA968261	CO729418	DW724257
AU300948	CA968262	CO729419	DW724258
AU300949	CA968263	CO729420	DW724259
AU300950	CA968264	CO729421	DW724260
AU300951	CA968265	CO729422	DW724261
AU300952	CA968266	CO729423	DW724262
AU300953	CA968267	CO729424	DW724263
AU300954	CA968268	CO729425	DW724264
AU300955	CA968269	CO729426	DW724265
AU300956	CA968270	CO729427	DW724266
AU300957	CA968271	CO729428	DW724267
AU300958	CA968272	CO729429	DW724268
AU300959	CA968273	CO729430	DW724269
AU300960	CA968274	CO729431	DW724270
AU300961	CA968275	CO729432	DW724271
AU300962	CA968276	CO729433	DW724272
AU300963	CA968277	CO729434	DW724273
AU300964	CA968278	CO729435	DW724274
AU300965	CA968279	CO729436	DW724275
AU300966	CA968280	CO729437	DW724276
AU300967	CA968281	CO729438	DW724277
AU300968	CA968282	CO729439	DW724278
AU300969	CA968283	CO729440	DW724279
AU300970	CA968284	CO729441	DW724280
AU300971	CA968285	CO729442	DW724281
AU300972	CA968286	CO729443	DW724282
AU300973	CA968287	CO729444	DW724283
AU300974	CA968288	CO729445	DW724284
AU300975	CA968289	CO729446	DW724285
AU300976	CA968290	CO729447	DW724286
AU300977	CA968291	CO729448	DW724287
AU300978	CA968292	D43699	DW724288
AU300979	CA968293	D43700	DW724289
AU300980	CA968294	D50028	DW724290
AU300981	CA968295	D50474	DW724291
AU300982	CA968296	D50475	DW724292
AU300983	CA968297	D50476	DW724293
AU300984	CA968298	D83271	DW724294
AU300985	CA968299	D83272	DW724295
AU300986	CA968300	D83273	DW724296
AU300987	CA968301	D83274	DW724297
AU300988	CA968302	D85139	DW724298
AU300989	CA968303	D85140	DW724299
AU300990	CA968304	D85141	DW724300
AU300991	CA968305	D88115	DW724301
AU300992	CA968306	D88116	DW724302
AU300993	CA968307	D88117	DW724303
AU300994	CA968308	D88118	DW724304
AU300995	CA968309	D88119	DW724305
AU300996	CA968310	D88120	DW724306
AU300997	CA968311	D89990	DW724307
AU300998	CA968312	D89991	DW724308
AU300999	CA968313	D89992	DW724309
AU301000	CA968314	DQ021542	DW724310
AU301001	CA968315	DQ086116	DW724311
AU301002	CA968316	DQ086117	DW724312
AU301003	CA968317	DQ157850	DW724313
AU301004	CA968318	DQ173494	DW724314
AU301005	CA968319	DQ241767	DW724315
AU301006	CA968320	DQ248889	DW724316
AU301007	CA968321	DQ278877	DW724317
AU301008	CA968322	DQ314745	DW724318
AU301009	CA968323	DQ317522	DW724319
AU301010	CA968324	DQ338464	DW724320
AU301011	CA968325	DQ350436	DW724321
AU301012	CA968326	DQ375239	DW724322
AU301013	CA968327	DQ388339	DW724323
AU301014	CA968328	DQ411310	DW724324
AU301015	CA968329	DQ411311	DW724325
AU301016	CA968330	DQ411312	DW724326
AU301017	CA968331	DQ411313	DW724327
AU301018	CA968332	DQ411314	DW724328
AU301019	CA968333	DQ411315	DW724329
AU301020	CA968334	DQ411316	DW724330
AU301021	CA968335	DQ411317	DW724331
AU301022	CA968336	DQ411318	DW724332
AU301023	CA968337	DQ453125	DW724333
AU301024	CA968338	DQ453126	DW724334
AU301025	CA968339	DQ497597	DW724335
AU301026	CA968340	DQ534411	DW724336
AU301027	CA968341	DW719352	DW724337
AU301028	CA968342	DW719353	DW724338
AU301029	CA968343	DW719354	DW724339
AU301030	CA968344	DW719355	DW724340
AU301031	CA968345	DW719356	DW724341
AU301032	CA968346	DW719357	DW724342
AU301033	CA968347	DW719358	DW724343
AU301034	CA968348	DW719359	DW724344
AU301035	CA968349	DW719360	DW724345
AU301036	CA968350	DW719361	DW724346
AU301037	CA968351	DW719362	DW724347
AU301038	CA968352	DW719363	DW724348
AU301039	CA968353	DW719364	DW724349
AU301040	CA968354	DW719365	DW724350
AU301041	CA968355	DW719366	DW724351
AU301042	CA968356	DW719367	DW724352
AU301043	CA968357	DW719368	DW724353
AU301044	CA968358	DW719369	DW724354
AU301045	CA968359	DW719370	DW724355
AU301046	CA968360	DW719371	DW724356
AU301047	CA968361	DW719372	DW724357
AU301048	CA968362	DW719373	DW724358
AU301049	CA968363	DW719374	DW724359
AU301050	CA968364	DW719375	DW724360
AU301051	CA968365	DW719376	DW724361
AU301052	CA968366	DW719377	DW724362
AU301053	CA968367	DW719378	DW724363
AU301054	CA968368	DW719379	DW724364
AU301055	CA968369	DW719380	DW724365
AU301056	CA968370	DW719381	DW724366
AU301057	CA968371	DW719382	DW724367
AU301058	CA968372	DW719383	DW724368
AU301059	CA968373	DW719384	DW724369
AU301060	CA968374	DW719385	DW724370
AU301061	CA968375	DW719386	DW724371
AU301062	CA968376	DW719387	DW724372
AU301063	CA968377	DW719388	DW724373
AU301064	CA968378	DW719389	DW724374
AU301065	CA968379	DW719390	DW724375
AU301066	CA968380	DW719391	DW724376
AU301067	CA968381	DW719392	DW724377
AU301068	CA968382	DW719393	DW724378
AU301069	CA968383	DW719394	DW724379
AU301070	CA968384	DW719395	DW724380
AU301071	CA968385	DW719396	DW724381
AU301072	CA968386	DW719397	DW724382
AU301073	CA968387	DW719398	DW724383
AU301074	CA968388	DW719399	DW724384
AU301075	CA968389	DW719400	DW724385
AU301076	CA968390	DW719401	DW724386
AU301077	CA968391	DW719402	DW724387
AU301078	CA968392	DW719403	DW724388
AU301079	CA968393	DW719404	DW724389
AU301080	CA968394	DW719405	DW724390
AU301081	CA968395	DW719406	DW724391
AU301082	CA968396	DW719407	DW724392
AU301083	CA968397	DW719408	DW724393
AU301084	CA968398	DW719409	DW724394
AU301085	CA968399	DW719410	DW724395
AU301086	CA968400	DW719411	DW724396
AU301087	CA968401	DW719412	DW724397
AU301088	CA968402	DW719413	DW724398
AU301089	CA968403	DW719414	DW724399
AU301090	CA968404	DW719415	DW724400
AU301091	CA968405	DW719416	DW724401
AU301092	CA968406	DW719417	DW724402
AU301093	CA968407	DW719418	DW724403
AU301094	CA968408	DW719419	DW724404
AU301095	CA968409	DW719420	DW724405
AU301096	CA968410	DW719421	DW724406
AU301097	CA968411	DW719422	DW724407
AU301098	CA968412	DW719423	DW724408
AU301099	CA968413	DW719424	DW724409
AU301100	CA968414	DW719425	DW724410
AU301101	CA968415	DW719426	DW724411
AU301102	CA968416	DW719427	DW724412
AU301103	CA968417	DW719428	DW724413
AU301104	CA968418	DW719429	DW724414
AU301105	CA968419	DW719430	DW724415
AU301106	CA968420	DW719431	DW724416
AU301107	CA968421	DW719432	DW724417
AU301108	CA968422	DW719433	DW724418
AU301109	CA968423	DW719434	DW724419
AU301110	CA968424	DW719435	DW724420
AU301111	CA968425	DW719436	DW724421
AU301112	CA968426	DW719437	DW724422
AU301113	CA968427	DW719438	DW724423
AU301114	CA968428	DW719439	DW724424
AU301115	CA968429	DW719440	DY655821
AU301116	CA968430	DW719441	DY655822
AU301117	CA968431	DW719442	DY655823
AU301118	CA968432	DW719443	DY655824
AU301119	CA968433	DW719444	DY655825
AU301120	CA968434	DW719445	DY655826
AU301121	CA968435	DW719446	DY655827
AU301122	CA968436	DW719447	DY655828
AU301123	CA968437	DW719448	DY655829
AU301124	CA968438	DW719449	DY655830
AU301125	CA968439	DW719450	DY655831
AU301126	CA968440	DW719451	DY655832
AU301127	CA968441	DW719452	DY655833
AU301128	CA968442	DW719453	DY655834
AU301129	CA968443	DW719454	DY655835
AU301130	CA968444	DW719455	DY655836
AU301131	CA968445	DW719456	DY655837
AU301132	CA968446	DW719457	DY655838
AU301133	CA968447	DW719458	DY655839
AU301134	CA968448	DW719459	DY655840
AU301135	CA968449	DW719460	DY655841
AU301136	CA968450	DW719461	DY655842
AU301137	CA968451	DW719462	DY655843
AU301138	CA968452	DW719463	DY655844
AU301139	CA968453	DW719464	DY655845
AU301140	CA968454	DW719465	DY655846
AU301141	CA968455	DW719466	DY655847
AU301142	CA968456	DW719467	DY655848
AU301143	CA968457	DW719468	DY655849
AU301144	CA968458	DW719469	DY655850
AU301145	CA968459	DW719470	DY655851
AU301146	CA968460	DW719471	DY655852
AU301147	CA968461	DW719472	DY655853
AU301148	CA968462	DW719473	DY655854
AU301149	CA968463	DW719474	DY655855
AU301150	CA968464	DW719475	DY655856
AU301151	CA968465	DW719476	DY655857
AU301152	CA968466	DW719477	DY655858
AU301153	CA968467	DW719478	DY655859
AU301154	CA968468	DW719479	DY655860
AU301155	CA968469	DW719480	DY655861
AU301156	CA968470	DW719481	DY655862
AU301157	CA968471	DW719482	DY655863
AU301158	CA968472	DW719483	DY655864
AU301159	CA968473	DW719484	DY655865
AU301160	CA968474	DW719485	DY655866
AU301161	CA968475	DW719486	DY655867
AU301162	CA968476	DW719487	DY655868
AU301163	CA968477	DW719488	DY655869
AU301164	CA968478	DW719489	DY655870
AU301165	CA968479	DW719490	DY655871
AU301166	CA968480	DW719491	DY655872
AU301167	CA968481	DW719492	DY655873
AU301168	CA968482	DW719493	DY655874
AU301169	CA968483	DW719494	DY655875
AU301170	CA968484	DW719495	DY655876
AU301171	CA968485	DW719496	DY655877
AU301172	CA968486	DW719497	DY655878
AU301173	CA968487	DW719498	DY655879
AU301174	CA968488	DW719499	DY655880
AU301175	CA968489	DW719500	DY655881
AU301176	CA968490	DW719501	DY655882
AU301177	CA968491	DW719502	DY655883
AU301178	CA968492	DW719503	DY655884
AU301179	CA968493	DW719504	DY655885
AU301180	CA968494	DW719505	DY655886
AU301181	CA968495	DW719506	DY655887
AU301182	CA968496	DW719507	DY655888
AU301183	CA968497	DW719508	DY655889
AU301184	CA968498	DW719509	DY655890
AU301185	CA968499	DW719510	DY655891
AU301186	CA968500	DW719511	DY655892
AU301187	CA968501	DW719512	DY655893
AU301188	CA968502	DW719513	DY655894
AU301189	CA968503	DW719514	DY655895
AU301190	CA968504	DW719515	DY655896
AU301191	CA968505	DW719516	DY655897
AU301192	CA968506	DW719517	DY655898
AU301193	CA968507	DW719518	DY655899
AU301194	CA968508	DW719519	DY655900
AU301195	CA968509	DW719520	DY655901
AU301196	CA968510	DW719521	DY655902
AU301197	CA968511	DW719522	DY655903
AU301198	CA968512	DW719523	DY655904
AU301199	CA968513	DW719524	DY655905
AU301200	CA968514	DW719525	DY655906
AU301201	CA968515	DW719526	DY655907
AU301202	CA968516	DW719527	DY655908
AU301203	CA968517	DW719528	DY655909
AU301204	CA968518	DW719529	DY655910
AU301205	CA968519	DW719530	DY655911
AU301206	CA968520	DW719531	DY655912
AU301207	CA968521	DW719532	DY691276
AU301208	CA968522	DW719533	DY691277
AU301209	CA968523	DW719534	DY691278
AU301210	CA968524	DW719535	DY691279
AU301211	CA968525	DW719536	DY691280
AU301212	CA968526	DW719537	DY691281
AU301213	CA968527	DW719538	DY691282
AU301214	CA968528	DW719539	DY691283
AU301215	CA968529	DW719540	DY691284
AU301216	CA968530	DW719541	DY691285
AU301217	CA968531	DW719542	DY691286
AU301218	CA968532	DW719543	DY691287
AU301219	CA968533	DW719544	DY691288
AU301220	CA968534	DW719545	DY691289
AU301221	CA968535	DW719546	DY691290
AU301222	CA968536	DW719547	DY691291
AU301223	CA968537	DW719548	DY691292
AU301224	CA968538	DW719549	DY691293
AU301225	CA968539	DW719550	DY691294
AU301226	CA968540	DW719551	DY691295
AU301227	CA968541	DW719552	DY691296
AU301559	CA968542	DW719553	DY691297
AU301560	CA968543	DW719554	DY691298
AU301561	CA968544	DW719555	DY691299
AU301562	CA968545	DW719556	DY691300
AU301563	CA968546	DW719557	DY691301
AU301564	CA968547	DW719558	DY691302
AU301565	CA968548	DW719559	DY691303
AU301566	CA968549	DW719560	DY691304
AU301567	CA968550	DW719561	EB086295
AU301568	CA968551	DW719562	EB086296
AU301569	CA968552	DW719563	EB086297
AU301570	CA968553	DW719564	EB086298
AU301571	CA968554	DW719565	EB086299
AU301572	CA968555	DW719566	EB086300
AU301573	CA968556	DW719567	EB086301
AU301574	CA968557	DW719568	EB086302
AU301575	CA968558	DW719569	EB086303
AU301576	CA968559	DW719570	EB086304
AU301577	CA968560	DW719571	EB086305
AU301578	CA968561	DW719572	EC391458
AU301579	CA968562	DW719573	EC391459
AU301580	CA968563	DW719574	EC391460
AU301581	CA968564	DW719575	EC391461
AU301582	CA968565	DW719576	EC391462
AU301583	CA968566	DW719577	EC391463
AU301584	CA968567	DW719578	EC391464
AU301585	CA968568	DW719579	EC391465
AU301586	CA968569	DW719580	EC391466
AU301587	CA968570	DW719581	EC391467
AU301588	CA968571	DW719582	EC391468
AU301589	CA968572	DW719583	EC391469
AU301590	CA968573	DW719584	EC391470
AU301591	CA968574	DW719585	EC391471
AU301592	CA968575	DW719586	EC391472
AU301593	CA968576	DW719587	EC391473
AU301594	CA968577	DW719588	EC391474
AU301595	CA968578	DW719589	EC391475
AU301596	CA968579	DW719590	EC391476
AU301597	CA968580	DW719591	EC391477
AU301598	CA968581	DW719592	EC391478
AU301599	CA968582	DW719593	EC391479
AU301600	CA968583	DW719594	EC391480
AU301601	CA968584	DW719595	EC391481
AU301602	CA968585	DW719596	EC391482
AU301603	CA968586	DW719597	EC391483
AU301604	CA968587	DW719598	EC391484
AU301605	CA968588	DW719599	EC391485
AU301606	CA968589	DW719600	EC391486
AU301607	CA968590	DW719601	EC391487
AU301608	CA968591	DW719602	EC391488
AU301609	CA968592	DW719603	EC391489
AU301610	CA968593	DW719604	EC391490
AU301611	CA968594	DW719605	EC391491
AU301612	CA968595	DW719606	EC391492
AU301613	CA968596	DW719607	EC391493
AU301614	CA968597	DW719608	EC391494
AU301615	CA968598	DW719609	EC391495
AU301616	CA968599	DW719610	EC391496
AU301617	CA968600	DW719611	EC391497
AU301618	CA968601	DW719612	EC391498
AU301619	CA968602	DW719613	EC391499
AU301620	CA968603	DW719614	EC391500
AU301621	CA968604	DW719615	EC391501
AU301622	CA968605	DW719616	EC391502
AU301623	CA968606	DW719617	EC391503
AU301624	CA968607	DW719618	EC391504
AU301625	CA968608	DW719619	EC391505
AU301626	CA968609	DW719620	EC391506
AU301627	CA968610	DW719621	EC391507
AU301628	CA968611	DW719622	EC391508
AU301629	CA968612	DW719623	EC391509
AU301630	CA968613	DW719624	EC391510
AU301631	CA968614	DW719625	EC391511
AU301632	CA968615	DW719626	EC391512
AU301633	CA968616	DW719627	EC391513
AU301634	CA968617	DW719628	EC391514
AU301635	CA968618	DW719629	EC391515
AU301636	CA968619	DW719630	EC391516
AU301637	CA968620	DW719631	EC391517
AU301638	CA968621	DW719632	EC391518
AU301639	CA968622	DW719633	EC391519
AU301640	CA968623	DW719634	EC391520
AU301641	CA968624	DW719635	EC391521
AU301642	CA968625	DW719636	EC391522
AU301643	CA968626	DW719637	EC391523
AU301644	CA968627	DW719638	EC391524
AU301645	CA968628	DW719639	EC391525
AU301646	CA968629	DW719640	EC391526
AU301647	CA968630	DW719641	EC391527
AU301648	CA968631	DW719642	EC391528
AU301649	CA968632	DW719643	EC391529
AU301650	CA968633	DW719644	EC391530
AU301651	CA968634	DW719645	EC391531
AU301652	CA968635	DW719646	EC391532
AU301653	CA968636	DW719647	EC391533
AU301654	CA968637	DW719648	EC391534
AU301655	CA968638	DW719649	EC391535
AU301656	CA968639	DW719650	EC391536
AU301657	CA968640	DW719651	EC391537
AU301658	CA968641	DW719652	EC391538
AU301659	CA968642	DW719653	EC391539
AU301660	CA968643	DW719654	EC391540
AU301661	CA968644	DW719655	EC391541
AU301662	CA968645	DW719656	EC391542
AU301663	CA968646	DW719657	EC391543
AU301664	CA968647	DW719658	EC391544
AU301665	CA968648	DW719659	EC391545
AU301666	CA968649	DW719660	EC391546
AU301667	CA968650	DW719661	EC391547
AU301668	CA968651	DW719662	EC391548
AU301669	CA968652	DW719663	EC391549
AU301670	CA968653	DW719664	EC391550
AU301671	CA968654	DW719665	EC391551
AU301672	CA968655	DW719666	EC391552
AU301673	CA968656	DW719667	EC391553
AU301674	CA968657	DW719668	EC391554
AU301675	CA968658	DW719669	EC391555
AU301676	CA968659	DW719670	EC391556
AU301677	CA968660	DW719671	EC391557
AU301678	CA968661	DW719672	EC391558
AU301679	CA968662	DW719673	EC391559
AU301680	CA968663	DW719674	EC391560
AU301681	CA968664	DW719675	EC391561
AU301682	CA968665	DW719676	EC391562
AU301683	CA968666	DW719677	EC391563
AU301684	CA968667	DW719678	EC391564
AU301685	CA968668	DW719679	EC391565
AU301686	CA968669	DW719680	EC391566
AU301687	CA968670	DW719681	EC391567
AU301688	CA968671	DW719682	EC391568
AU301689	CA968672	DW719683	EC391569
AU301690	CA968673	DW719684	EC391570
AU301691	CA968674	DW719685	EC391571
AU301692	CA968675	DW719686	EC391572
AU301693	CA968676	DW719687	EC391573
AU301694	CA968677	DW719688	EC391574
AU301695	CA968678	DW719689	EC391575
AU301696	CA968679	DW719690	EC391576
AU301697	CA968680	DW719691	EC391577
AU301698	CA968681	DW719692	EC391578
AU301699	CA968682	DW719693	EC391579
AU301700	CA968683	DW719694	EC391580
AU301701	CA968684	DW719695	EC391581
AU301702	CA968685	DW719696	EC391582
AU301703	CA968686	DW719697	EC391583
AU301704	CA968687	DW719698	EC391584
AU301705	CA968688	DW719699	EC391585
AU301706	CA968689	DW719700	EC391586
AU301707	CA968690	DW719701	EC391587
AU301708	CA968691	DW719702	EC391588
AU301709	CA968692	DW719703	EC391589
AU301710	CA968693	DW719704	EC391590
AU301711	CA968694	DW719705	EC391591
AU301712	CA968695	DW719706	EC391592
AU301713	CA968696	DW719707	EC391593
AU301714	CA968697	DW719708	EC391594
AU301715	CA968698	DW719709	EC391595
AU301716	CA968699	DW719710	EC391596
AU301717	CA968700	DW719711	EC391597
AU301718	CA968701	DW719712	EC391598
AU301719	CA968702	DW719713	EC391599
AU301720	CA968703	DW719714	EC391600
AU301721	CA968704	DW719715	EC391601
AU301722	CA968705	DW719716	EC391602
AU301723	CA968706	DW719717	EC391603
AU301724	CA968707	DW719718	EC391604
AU301725	CA968708	DW719719	EC391605
AU301726	CA968709	DW719720	EC391606
AU301727	CA968710	DW719721	EC391607
AU301728	CA968711	DW719722	EC391608
AU301729	CA968712	DW719723	EC391609
AU301730	CA968713	DW719724	EC391610
AU301731	CA968714	DW719725	EC391611
AU301732	CA968715	DW719726	EC391612
AU301733	CA968716	DW719727	EC391613
AU301734	CA968717	DW719728	EC391614
AU301735	CA968718	DW719729	EC391615
AU301736	CA968719	DW719730	EC391616
AU301737	CA968720	DW719731	EC391617
AU301738	CA968721	DW719732	EC391618
AU301739	CA968722	DW719733	EC391619
AU301740	CA968723	DW719734	EC391620
AU312478	CA968724	DW719735	EC391621
AU312479	CA968725	DW719736	EC391622
AU312480	CA968726	DW719737	EC391623
AU312481	CA968727	DW719738	EC391624
AU312482	CA968728	DW719739	EC391625
AU312483	CA968729	DW719740	EC391626
AU312484	CA968730	DW719741	EC391627
AU312485	CA968731	DW719742	EC391628
AU312486	CA968732	DW719743	EC391629
AU312487	CA968733	DW719744	EC391630
AU312488	CA968734	DW719745	EC391631
AU312489	CA968735	DW719746	EC391632
AU312490	CA968736	DW719747	EC391633
AU312491	CA968737	DW719748	EC391634
AU312492	CA968738	DW719749	EC391635
AU312493	CA968739	DW719750	EC391636
AU312494	CA968740	DW719751	EC391637
AU312495	CA968741	DW719752	EC391638
AU312496	CA968742	DW719753	EC391639
AU312497	CA968743	DW719754	EC391640
AU312498	CA968744	DW719755	EC391641
AU312499	CA968745	DW719756	EC391642
AU312500	CA968746	DW719757	EC391643
AU312501	CA968747	DW719758	EC391644
AU312502	CA968748	DW719759	EC391645
AU312503	CA968749	DW719760	EC391646
AU312504	CA968750	DW719761	EC391647
AU312505	CA968751	DW719762	EC391648
AU312506	CA968752	DW719763	EC391649
AU312507	CA968753	DW719764	EC391650
AU312508	CA968754	DW719765	EC391651
AU312509	CA968755	DW719766	EC391652
AU312510	CA968756	DW719767	EC391653
AU312511	CA968757	DW719768	EC391654
AU312512	CA968758	DW719769	EC391655
AU312513	CA968759	DW719770	EC391656
AU312514	CA968760	DW719771	EC391657
AU312515	CA968761	DW719772	EC391658
AU312516	CA968762	DW719773	EC391659
AU312517	CA968763	DW719774	EC391660
AU312518	CA968764	DW719775	EC391661
AU312519	CA968765	DW719776	EC391662
AU312520	CA968766	DW719777	EC391663
AU312521	CA968767	DW719778	EC391664
AU312522	CA968768	DW719779	EC391665
AU312523	CA968769	DW719780	EC391666
AU312524	CA968770	DW719781	EC391667
AU312525	CA968771	DW719782	EC391668
AU312526	CA968772	DW719783	EC391669
AU312527	CA968773	DW719784	EC391670
AU312528	CA968774	DW719785	EC391671
AU312529	CA968775	DW719786	EC391672
AU312530	CA968776	DW719787	EC391673
AU312531	CA968777	DW719788	EC391674
AU312532	CA968778	DW719789	EC391675
AU312533	CA968779	DW719790	EC391676
AU312534	CA968780	DW719791	EC391677
AU312535	CA968781	DW719792	EC391678
AU312536	CA968782	DW719793	EC391679
AU312537	CA968783	DW719794	EC391680
AU312538	CA968784	DW719795	EC391681
AU312539	CA968785	DW719796	EC391682
AU312540	CA968786	DW719797	EC391683
AU312541	CA968787	DW719798	EC391684
AU312542	CA968788	DW719799	EC391685
AU312543	CA968789	DW719800	EC391686
AU312544	CA968790	DW719801	EC391687
AU312545	CA968791	DW719802	EC391688
AU312546	CA968792	DW719803	EC391689
AU312547	CA968793	DW719804	EC391690
AU312548	CA968794	DW719805	EC391691
AU312549	CA968795	DW719806	EC391692
AU312550	CA968796	DW719807	EC391693
AU312551	CA968797	DW719808	EC391694
AU312552	CA968798	DW719809	EC391695
AU312553	CA968799	DW719810	EC391696
AU312554	CA968800	DW719811	EC391697
AU312555	CA968801	DW719812	EC391698
AU312556	CA968802	DW719813	EC391699
AU312557	CA968803	DW719814	EC391700
AU312558	CA968804	DW719815	EC391701
AU312559	CA968805	DW719816	EC391702
AU312560	CA968806	DW719817	EC391703
AU312561	CA968807	DW719818	EC391704
AY008286	CA968808	DW719819	EC391705
AY035309	CA968809	DW719820	EC391706
AY044448	CA968810	DW719821	EC391707
AY102632	CA968811	DW719822	EC391708
AY117540	CA968812	DW719823	EC391709
AY117541	CA968813	DW719824	EC391710
AY120893	CA968814	DW719825	EC391711
AY120894	CA968815	DW719826	EC391712
AY144591	CA968816	DW719827	EC391713
AY144592	CA968817	DW719828	EC391714
AY147400	CA968818	DW719829	EC391715
AY166587	CA968819	DW719830	EC391716
AY167421	CA968820	DW719831	EC391717
AY189960	CA968821	DW719832	EC391718
AY189961	CA968822	DW719833	EC391719
AY205250	CA968823	DW719834	EC391720
AY205251	CA968824	DW719835	EC391721
AY205252	CA968825	DW719836	EC391722
AY219845	CA968826	DW719837	EC391723
AY225964	CA968827	DW719838	EC391724
AY225965	CA968828	DW719839	EC391725
AY249415	CA968829	DW719840	EC391726
AY309091	CA968830	DW719841	EC391727
AY313162	CA968831	DW719842	EC391728
AY327474	CA968832	DW719843	EC391729
AY330167	CA968833	DW719844	EC391730
AY330168	CA968834	DW719845	EC391731
AY336995	CA968835	DW719846	EC391732
AY395870	CA968836	DW719847	EC391733
AY395871	CA968837	DW719848	EC391734
AY421707	CA968838	DW719849	EC391735
AY437775	CA968839	DW719850	EC391736
AY437776	CA968840	DW719851	EC391737
AY437777	CA968841	DW719852	EC391738
AY457946	CA968842	DW719853	EC391739
AY460200	CA968843	DW719854	EC391740
AY461434	CA968844	DW719855	EC391741
AY471607	CA968845	DW719856	EC391742
AY471610	CA968846	DW719857	EC391743
AY505343	CA968847	DW719858	EC391744
AY547279	CA968848	DW719859	EC391745
AY574056	CA968849	DW719860	EC391746
AY585706	CA968850	DW719861	EC391747
AY643493	CA968851	DW719862	EC391748
AY644476	CA968852	DW719863	EC391749
AY644477	CA968853	DW719864	EC391750
AY646353	CA968854	DW719865	EC391751
AY661555	CA968855	DW719866	EC391752
AY679169	CA968856	DW719867	EC391753
AY691176	CA968857	DW719868	EC391754
AY691190	CA968858	DW719869	EC391755
AY695925	CA968859	DW719870	EC391756
AY695926	CA968860	DW719871	EC391757
AY695927	CA968861	DW719872	EC391758
AY695928	CA968862	DW719873	EC391759
AY695929	CA968863	DW719874	EC391760
AY695930	CA968864	DW719875	EC391761
AY732491	CA968865	DW719876	EC391762
AY741100	CA968866	DW719877	EC391763
AY787040	CA968867	DW719878	EC391764
AY787041	CA968868	DW719879	EC391765
AY949988	CA968869	DW719880	EC391766
AY956415	CA968870	DW719881	EC391767
AY999964	CA968871	DW719882	EC391768
BK001560	CA968872	DW719883	EC391769
BK004975	CA968873	DW719884	EC391770
BK004976	CA968874	DW719885	EC391771
BK005091	CA968875	DW719886	EC391772
BK005097	CA968876	DW719887	EC391773
BK005098	CA968877	DW719888	EC391774
BN000524	CA968878	DW719889	EC391775
C88358	CA968879	DW719890	EC391776
C88359	CA968880	DW719891	EC391777
C88360	CA968881	DW719892	EC391778
C88361	CA968882	DW719893	EC391779
C88362	CA968883	DW719894	EC391780
C88363	CA968884	DW719895	EC391781
C88364	CA968885	DW719896	EC391782
C88365	CA968886	DW719897	EC391783
C88366	CA968887	DW719898	EC391784
C88367	CA968888	DW719899	EC391785
C88368	CA968889	DW719900	EC391786
C88369	CA968890	DW719901	EC391787
C88370	CA968891	DW719902	EC391788
C88371	CA968892	DW719903	EC391789
C88372	CA968893	DW719904	EC391790
C88373	CA968894	DW719905	EC391791
C88374	CA968895	DW719906	EC391792
C88375	CA968896	DW719907	EC391793
C88376	CA968897	DW719908	EC391794
C88377	CA968898	DW719909	EC391795
C88378	CA968899	DW719910	EC391796
C88379	CA968900	DW719911	EC391797
C88380	CA968901	DW719912	EC391798
C88381	CA968902	DW719913	EC391799
C88382	CA968903	DW719914	EC391800
C88383	CA968904	DW719915	EC391801
C88384	CA968905	DW719916	EC391802
C88385	CA968906	DW719917	EC391803
C88386	CA968907	DW719918	EC391804
C88387	CA968908	DW719919	EC391805
C88388	CA968909	DW719920	EC391806
C88389	CA968910	DW719921	EC391807
C88390	CA968911	DW719922	EC391808
C88391	CA968912	DW719923	EC391809
C88392	CA968913	DW719924	EC391810
C88393	CA968914	DW719925	EC391811
C88394	CA968915	DW719926	EC391812
C88395	CA968916	DW719927	EC391813
C88396	CA968917	DW719928	EC391814
C88397	CA968918	DW719929	EC391815
C88398	CA968919	DW719930	EC391816
C88399	CA968920	DW719931	EC391817
C88400	CA968921	DW719932	EC391818
C88401	CA968922	DW719933	EC391819
C88402	CA968923	DW719934	EC391820
C88403	CA968924	DW719935	EC391821
C88404	CA968925	DW719936	EC391822
C88405	CA968926	DW719937	EC391823
C88406	CA968927	DW719938	EC391824
C88407	CA968928	DW719939	EC391825
C88408	CA968929	DW719940	EC391826
C88409	CA968930	DW719941	EC391827
C88410	CA968931	DW719942	EC391828
C88411	CA968932	DW719943	EC391829
C88412	CA968933	DW719944	EC391830
C88413	CA968934	DW719945	EC391831
C88414	CA968935	DW719946	EC391832
C88415	CA968936	DW719947	EC391833
C88416	CA968937	DW719948	EC391834
C88417	CA968938	DW719949	EC391835
C88418	CA968939	DW719950	EC391836
C88419	CA968940	DW719951	EC391837
C88420	CA968941	DW719952	EC391838
C88421	CA968942	DW719953	EC391839
C88422	CA968943	DW719954	EC391840
C88423	CA968944	DW719955	EC391841
C88424	CA968945	DW719956	EC391842
C88425	CA968946	DW719957	EC391843
C88426	CA968947	DW719958	EC391844
C88427	CA968948	DW719959	EC391845
C88428	CA968949	DW719960	EC391846
C88429	CA968950	DW719961	EC391847
C88430	CA968951	DW719962	EC391848
C88431	CA968952	DW719963	EC391849
C88432	CA968953	DW719964	EC391850
C88433	CA968954	DW719965	EC391851
C88434	CA968955	DW719966	EC391852
C88435	CA968956	DW719967	EC391853
C88436	CA968957	DW719968	EC391854
C88437	CA968958	DW719969	EC391855
C88438	CA968959	DW719970	EC391856
C88439	CA968960	DW719971	EC391857
C88440	CA968961	DW719972	EC391858
C88441	CA968962	DW719973	EC391859
C88442	CA968963	DW719974	EC391860
C88443	CA968964	DW719975	EC391861
C88444	CA968965	DW719976	EC391862
C88445	CA968966	DW719977	EC391863
CA963982	CA968967	DW719978	EC391864
CA963983	CA968968	DW719979	EC391865
CA963984	CA968969	DW719980	EC391866
CA963985	CA968970	DW719981	EC391867
CA963986	CA968971	DW719982	EC391868
CA963987	CA968972	DW719983	EC391869
CA963988	CA968973	DW719984	EC391870
CA963989	CA968974	DW719985	EC391871
CA963990	CA968975	DW719986	EC391872
CA963991	CA968976	DW719987	EC391873
CA963992	CA968977	DW719988	EC391874
CA963993	CA968978	DW719989	EC391875
CA963994	CA968979	DW719990	EC391876
CA963995	CA968980	DW719991	EC391877
CA963996	CA968981	DW719992	EC391878
CA963997	CA968982	DW719993	EC391879
CA963998	CA968983	DW719994	EC391880
CA963999	CA968984	DW719995	EC391881
CA964000	CA968985	DW719996	EC391882
CA964001	CA968986	DW719997	EC391883
CA964002	CA968987	DW719998	EC391884
CA964003	CA968988	DW719999	EC391885
CA964004	CA968989	DW720000	EC391886
CA964005	CA968990	DW720001	EC391887
CA964006	CA968991	DW720002	EC391888
CA964007	CA968992	DW720003	EC391889
CA964008	CA968993	DW720004	EC391890
CA964009	CA968994	DW720005	EC391891
CA964010	CA968995	DW720006	EC391892
CA964011	CA968996	DW720007	EC391893
CA964012	CA968997	DW720008	EC391894
CA964013	CA968998	DW720009	EC391895
CA964014	CA968999	DW720010	EC391896
CA964015	CA969000	DW720011	EC391897
CA964016	CA969001	DW720012	EC391898
CA964017	CA969002	DW720013	EC391899
CA964018	CA969003	DW720014	EC391900
CA964019	CA969004	DW720015	EC391901
CA964020	CA969005	DW720016	EC391902
CA964021	CA969006	DW720017	EC391903
CA964022	CA969007	DW720018	EC391904
CA964023	CA969008	DW720019	EC391905
CA964024	CA969009	DW720020	EC391906
CA964025	CA969010	DW720021	EC391907
CA964026	CA969011	DW720022	EC391908
CA964027	CA969012	DW720023	EC391909
CA964028	CA969013	DW720024	EC391910
CA964029	CA969014	DW720025	EC391911
CA964030	CA969015	DW720026	EC391912
CA964031	CA969016	DW720027	EC391913
CA964032	CA969017	DW720028	EC391914
CA964033	CA969018	DW720029	EC391915
CA964034	CA969019	DW720030	EC391916
CA964035	CA969020	DW720031	EC391917
CA964036	CA969021	DW720032	EC391918
CA964037	CA969022	DW720033	EC391919
CA964038	CA969023	DW720034	EC391920
CA964039	CA969024	DW720035	EC391921
CA964040	CA969025	DW720036	EC391922
CA964041	CA969026	DW720037	EC391923
CA964042	CA969027	DW720038	EC391924
CA964043	CA969028	DW720039	EC391925
CA964044	CA969029	DW720040	EC391926
CA964045	CA969030	DW720041	EC391927
CA964046	CA969031	DW720042	EC391928
CA964047	CA969032	DW720043	EC391929
CA964048	CA969033	DW720044	EC391930
CA964049	CA969034	DW720045	EC391931
CA964050	CA969035	DW720046	EC391932
CA964051	CA969036	DW720047	EC391933
CA964052	CA969037	DW720048	EC391934
CA964053	CA969038	DW720049	EC391935
CA964054	CA969039	DW720050	EC391936
CA964055	CA969040	DW720051	EC391937
CA964056	CA969041	DW720052	EC391938
CA964057	CA969042	DW720053	EC391939
CA964058	CA969043	DW720054	EC391940
CA964059	CA969044	DW720055	EC391941
CA964060	CA969045	DW720056	EC391942
CA964061	CA969046	DW720057	EC391943
CA964062	CA969047	DW720058	EC391944
CA964063	CA969048	DW720059	EC391945
CA964064	CA969049	DW720060	EC391946
CA964065	CA969050	DW720061	EC391947
CA964066	CA969051	DW720062	EC391948
CA964067	CA969052	DW720063	EC391949
CA964068	CA969053	DW720064	EC391950
CA964069	CA969054	DW720065	EC391951
CA964070	CA969055	DW720066	EC391952
CA964071	CA969056	DW720067	EC391953
CA964072	CA969057	DW720068	EC391954
CA964073	CA969058	DW720069	EC391955
CA964074	CA969059	DW720070	EC391956
CA964075	CA969060	DW720071	EC391957
CA964076	CA969061	DW720072	EC391958
CA964077	CA969062	DW720073	EC391959
CA964078	CA969063	DW720074	EC391960
CA964079	CA969064	DW720075	EC391961
CA964080	CA969065	DW720076	EC391962
CA964081	CA969066	DW720077	EC391963
CA964082	CA969067	DW720078	EC391964
CA964083	CA969068	DW720079	EC391965
CA964084	CA969069	DW720080	EC391966
CA964085	CA969070	DW720081	EC391967
CA964086	CA969071	DW720082	EC391968
CA964087	CA969072	DW720083	EC391969
CA964088	CA969073	DW720084	EC391970
CA964089	CA969074	DW720085	EC391971
CA964090	CA969075	DW720086	EC391972
CA964091	CA969076	DW720087	EC391973
CA964092	CA969077	DW720088	EC391974
CA964093	CA969078	DW720089	EC391975
CA964094	CA969079	DW720090	EC391976
CA964095	CA969080	DW720091	EC391977
CA964096	CA969081	DW720092	EC391978
CA964097	CA969082	DW720093	EC391979
CA964098	CA969083	DW720094	EC391980
CA964099	CA969084	DW720095	EC391981
CA964100	CA969085	DW720096	EC391982
CA964101	CA969086	DW720097	EC391983
CA964102	CA969087	DW720098	EC391984
CA964103	CA969088	DW720099	EC391985
CA964104	CA969089	DW720100	EC391986
CA964105	CA969090	DW720101	EC391987
CA964106	CA969091	DW720102	EC391988
CA964107	CA969092	DW720103	EC391989
CA964108	CA969093	DW720104	EC391990
CA964109	CA969094	DW720105	EC391991
CA964110	CA969095	DW720106	EC391992
CA964111	CA969096	DW720107	EC391993
CA964112	CA969097	DW720108	EC391994
CA964113	CA969098	DW720109	EC391995
CA964114	CA969099	DW720110	EC391996
CA964115	CA969100	DW720111	EC391997
CA964116	CA969101	DW720112	EC391998
CA964117	CA969102	DW720113	EC391999
CA964118	CA969103	DW720114	EC392000
CA964119	CA969104	DW720115	EC392001
CA964120	CA969105	DW720116	EC392002
CA964121	CA969106	DW720117	EC392003
CA964122	CA969107	DW720118	EC392004
CA964123	CA969108	DW720119	EC392005
CA964124	CA969109	DW720120	EC392006
CA964125	CA969110	DW720121	EC392007
CA964126	CA969111	DW720122	EC392008
CA964127	CA969112	DW720123	EC392009
CA964128	CA969113	DW720124	EC392010
CA964129	CA969114	DW720125	EC392011
CA964130	CA969115	DW720126	EC392012
CA964131	CA969116	DW720127	EC392013
CA964132	CA969117	DW720128	EC392014
CA964133	CA969118	DW720129	EC392015
CA964134	CA969119	DW720130	EC392016
CA964135	CA969120	DW720131	EC392017
CA964136	CA969121	DW720132	EC392018
CA964137	CA969122	DW720133	EC392019
CA964138	CA969123	DW720134	EC392020
CA964139	CA969124	DW720135	EC392021
CA964140	CA969125	DW720136	EC392022
CA964141	CA969126	DW720137	EC392023
CA964142	CA969127	DW720138	EC392024
CA964143	CA969128	DW720139	EC392025
CA964144	CA969129	DW720140	EC392026
CA964145	CA969130	DW720141	EC392027
CA964146	CA969131	DW720142	EC392028
CA964147	CA969132	DW720143	EC392029
CA964148	CA969133	DW720144	EC392030
CA964149	CA969134	DW720145	EC392031
CA964150	CA969135	DW720146	EC392032
CA964151	CA969136	DW720147	EC392033
CA964152	CA969137	DW720148	EC392034
CA964153	CA969138	DW720149	EC392035
CA964154	CA969139	DW720150	EC392036
CA964155	CA969140	DW720151	EC392037
CA964156	CA969141	DW720152	EC392038
CA964157	CA969142	DW720153	EC392039
CA964158	CA969143	DW720154	EC392040
CA964159	CA969144	DW720155	EC392041
CA964160	CA969145	DW720156	EC392042
CA964161	CA969146	DW720157	EC392043
CA964162	CA969147	DW720158	EC392044
CA964163	CA969148	DW720159	EC392045
CA964164	CA969149	DW720160	EC392046
CA964165	CA969150	DW720161	EC392047
CA964166	CA969151	DW720162	EC392048
CA964167	CA969152	DW720163	EC392049
CA964168	CA969153	DW720164	EC392050
CA964169	CA969154	DW720165	EC392051
[truncated: 2,985 more rows]
