# Supplementary material for: A new procedure for determining the genetic basis of a physiological process in a non-model species, illustrated by cold induced angiogenesis in the carp
Source: BMC Genomics. 2009 Oct 23;10:490. doi: 10.1186/1471-2164-10-490 (PMC2771047; doi:10.1186/1471-2164-10-490)
Supplement: Additional file 2 — This file contains a key to which cDNA accession numbers have been clustered into contiguous sequences using CAP3. [file 1471-2164-10-490-S2.XLS]

## Sheet: Sheet1
Contig Number	cDNA accessions that were clustered
Contig1533	AB120574	AB120614	CA968101	AB120615	AB120585	AB120613	AB120573	AB120616	AB120570	AB120569
Contig1540	AB194224	AB194214	AB199745	AB194228	AB199749	AB199746	AB194215	AB199750	AB194213	AB194190	AB199747	AB194220
Contig828	CF660863	CA966600	CF660380	CA967047	CF660567	CF660592	CF660527	CF660422	CA969915	AF055290	CF660605	CF661276	CF660545
Contig1279	CF661993	CF662714	CF661866	CF662026	CF661800	CA965857	CF660584	CF662170	CF662045	AJ292212	CF662084	CF661984	CF661876	CA969969	CF661676	CA969472	CA968213	CF663000	CF661636	CA970466	CF662120	CA968013	CF661965	CA965139	CF661870	CF661987	CF661881	CF661960	CF662144	CF662022	CF662083
Contig88	EC394365	CA966926	DW722263	DW724040	AU183424	CA964471	AU183435	CA968592	EC393026	AU183343
Contig1384	CA968214	AU301124	EC392698	EC391935	EC392114	EC393629	AU301128	EC394352	CO729428	AU240302	EC394800	CA966930	EC391992	CF661079	CF660488	EC391551
Contig1323	CA967963	CF663091	CA967589	CF661072	CA965526	CF660589	CA968355	CF662448	CA968352	CA964463	CF660456	CF663092
Contig1087	CF661286	CA967024	CA965071	CF660361	CA965076	CF660762	CA968399	CF660761	CF660704	CA964489
Contig494	CA967531	CA964475	CA967248	CA965356	EC393077	CA965209	DW721958	DW721619	CA965155	CA965161	EC394509	CA967554	CA965217	CA967521
Contig1052	EB086299	CA967388	CF662386	CF662394	CF662418	CA967485	CA967115	CA965283	CA965245	CA965365
Contig1306	CA970219	CA966958	CA964774	CA967452	CA967381	CA967023	CO729421	CF661135	CA965378	CA965539	CA967734	CA970445	CA970465
Contig1362	CA967326	CA966111	DW721061	DY691301	CA967601	CA967317	CF662305	CA967592	CA967547	CA965930	CA967577	CF662502	CF662532	CA967351	CA967445	CF662491	CA967466	CF662511
Contig1002	CA970297	CA965437	CA965126	CA969568	CF660473	CA966296	CA968296	CA967535	CA970333	CA966493	CA970313	CA967962	CA968386	CA965088	CA965137	CA968344
Contig637	AU183414	CF661695	CF662195	AU312485	CF661778	CA969749	AU183408	AU183362	CF660594	CA966931
Contig1191	CA966239	CA969948	CA966689	CA968346	CA969237	CA968056	CA965006	CF663019	CF663049	CA969660	CF660499	CA969161	CA969700	CF663103	CF661234	CA968333	CA969403	CA964280	CA969604	CA969989	D50028	CF660562	CF663114	CA968391	CF663090	CA968410	CA969345	CA970144	CA964629	CA970307	CA969842	CA965593	AY395871	CF660513	CA969232	CF660607	CA968390	CF660784	CA964390	CA970076	CA969620	CA964917	CA965134	CA967922	CF663020	AY395870	CF663089	CF660413	CA969438
Contig1193	CA964399	CA969363	CF663038	CA964406	CA965146	CA966642	CF660369	CF661394	CF660530	CA969830	CA968417	CF660511	AF055289	CA968311
Contig319	AU301703	EC394265	AU052044	CF661032	CF660726	CA967436	AU240357	DW722772	EC392121	CF660532	EC391688
Contig674	CF661486	CF660920	CF661427	CF660894	DW720505	CF660908	CF661586	CF661002	CA970280	CF661449	CF661539	CF661462
Contig231	CA970267	DW721501	AU183348	AU183422	CF661888	EC391756	CF661927	EC391546	EC392987	CF661753
Contig598	CF662114	CF661776	CF662113	AJ292211	CF662089	CA964470	CF662080	CF661970	CF662028	CF662009	CF662061	CF661686	CF661991
Contig614	CF662165	CF661830	CF662109	CF662119	CF661672	CF662027	CF661699	CF661951	CF662001	CF662025	CF661959	CF662046	CF661978	CA969160	CF661744	CF661719	CF661738	CF662106
Contig659	CA967157	CF662053	CF661913	CF661638	CA967200	CF661807	CF661653	CA966969	CF661985	CF662208	CF662153
Contig1063	CF662335	CA965274	CA965284	CA965289	CA970221	CA965290	CA965294	CA970254	CF662337	CF662340	CA965276	CA965269	CF662352	CA966870
Contig922	CF661007	CF662290	CF662381	DY691286	CF662482	DW721933	CF661418	CF662384	CF662344	CF662372
Contig1247	CA968615	CA968826	CA968745	CF662589	CA964317	CF662598	CA968616	CF662566	CF661423	CF662601	CA967825	CA968553	CF660385	CA965549	CA966089	CA966053	CF660682	CA964965	CA967816
Contig1563	EC393223	EC391882	EC391852	DW722584	CA967564	AU183431	AF485331	CF663016	CA967345	CF662694	CA965136	AU183527	CA966757	AU183440	CA970371
Contig1118	CA964542	CA964426	CF663054	CF661097	CA964420	CA969752	CA968416	CA969233	CF660588	CF662946	CA968223	CA964384	CF662157	CA964502	CA965095	CA968375
Contig635	CF661902	CF662176	EC391731	CF661922	CA967164	AU301601	CA968711	CF661681	CF661811	CO729412	EC394765	EC394188	AU301586	CF661683	AU062378	AU301712	CA967167	CA967118	DW721512	CF661879	DW723612	CA968859	AU183378	AU301609	CF661805	CA966968
Contig340	DW723110	DW721554	DW721455	DW723038	DW721574	DW722633	DW721373	DW723161	DW724190	DW722483	DW721756	DW721965	DW720924	DW723903
Contig411	DW720876	DW723005	DW722517	DW723913	DW722055	DW722812	DW723890	DW722804	DW722513	DW723044	DW722510	DW721540	DW721387	DW721233	DW724141	DW722705
Contig377	DW722213	DW724249	DW722764	DW722964	DW722991	DW724212	DW723354	DW721379	DW723232	DW723783	DW723304
Contig320	CA966344	CA966617	CA967731	CA967304	CA966658	AU183503	CA966946	CA970461	CA964150	EC391682	CA966961	CA965979	CA967054	CA966659
Contig108	EC392763	EC391467	EC393902	EC392519	EC394274	EC394347	EC392296	EC391562	EC393090	EC392067	EC393341	EC393996	EC394296	EC392129	EC392049	EC393891	EC394366	EC391724	EC392130	EC393163	EC394381	EC391829	EC392588	EC393296	EC394095	EC394728	EC393967	EC393712	EC392006	EC393137	EC394699	EC392422	EC394464	EC391865	EC394836	EC392148	EC392210	EC392236	EC394627	EC394644	AU312480
Contig315	EC394452	EC393651	EC391987	EC394266	EC391522	EC391607	EC391744	EC394303	EC394683	EC392159
Contig245	EC393074	EC393470	EC393840	EC392871	EC393597	EC393619	EC394755	EC394319	EC394650	EC393267
Contig56	EC394546	DW719588	EC392371	EC394377	DW721553	EC392551	EC394619	EC394212	EC394727	EC393379	DW721623	EC394513
Contig466	DW722747	CA970380	EC394595	DW721497	CF661998	CA964205	DW723613	AU312530	DW721410	EC393877	DW722071	AU183404	DW722424	CA968707	EC393684	EC392303	CA964113	EC394244	EC392053	AU183365	CA968638
Contig124	EC391618	AU301096	EC391811	EC391654	EC391480	EC392079	EC393981	EC394684	EC394043	EC394203	EC391536	EC391736	EC394550
Contig988	EC393021	EC393550	CA966543	EC392040	EC393788	EC394181	EC394009	EC394752	EC394084	EC394310	EC393136	EC391481	EC394701	EC391977	CF660892	EC393557	EC392182	EC394049	EC392452	EC392112
Contig54	EC393380	AU301079	CA967321	AU301642	CA965357	EC392674	EC393242	EC393423	EC394643	EC394404	EC391492	EC394792	EC394153	EC394275
Contig1319	AU312487	EH649456	AU301133	AU301139	EC393679	EC392599	AU301122	CA970436	AU183399	EC394707	EC392679	AU301138	AU300992	CA970253	EC392573	AU240294	EC394135	AU240298	EC392205	AU301129	AU279267	EC392468	CF662058	EC392752	AU183434
Contig35	EC394205	EC392521	EC392578	EC391590	EC392564	EC393663	EC391621	EC393736	EC392286	EC394819	EC393443	EC394820	EC393644	EC392873	EC392428	EC392654	CF661529	EC393390	EC393753	EC393643	EC394789	EC393351
Contig1380	EH649465	CF662865	EC391603	AU301639	AU301061	EH649467	AU301613	EH649469	AB186387
Contig1128	CA966609	CA970359	CF662708	EC392151	CA966699	CA964404	CA964275	CA966608	CA964439
Contig1080	EC392379	EC391932	CA965207	CA965260	EC393433	CA967467	EC392284	DW723916	CA965156
Contig1071	CA968498	CF662256	CA965442	CF662250	CF662278	CF662429	CA965226	CF662547	CA965220
Contig1335	CF662377	CF662419	CA967479	CA967333	CA967408	EL772994	CA967518	CF662519	CA967358
Contig1274	CF660358	CA968180	CF660540	CA969361	CF660378	CA968181	CA968271	D85141	CA968381
Contig767	CF660718	CF660697	CA966213	CF660699	CF660698	CF661224	CF660859	CF661258	CF660860
Contig741	EC393355	CA966900	CA967392	EC392605	EC391980	AU183409	EC391976	CF660420	CF660874
Contig1036	CF661867	CA964927	CA965786	CA966234	CA965603	CA964966	CA965008	CA964954	CF662751
Contig1326	U88562	CA967348	CA965504	CA966067	AJ308993	CA967585	CA970458	CA967411	DW721732
Contig25	EC394869	EC393490	EC393363	EC393579	EC392639	EC392646	EC392811	EC392352	EC392858
Contig400	EC392313	EC391753	DW721622	EC391484	EC394325	EC392507	EC394023	EC392361	EC393549
Contig328	EC391864	EC391596	AB004107	EC393564
Contig1593	C88427	EC393721	AB012309
Contig1571	AB015897	AB015905	AB015902
Contig1553	AB091118	AB091110	AB091112
Contig1551	AB103563	AB103558	AB091115
Contig1558	AB091119	AB091111	AB091120
Contig827	CA967178	CA966678	AB098610	CA967045
Contig1552	AB103561	AB103559	AB103560
Contig1271	AB231799	CA968245	AB104623
Contig1534	AB120575	AB120571	AB120572	AB120568
Contig1531	AB120620	AB120623	AB120617	AB120622	AB120619
Contig1543	AB194206	AB194221	AB194193	AB194223
Contig1541	AB194200	AB194216	AB194204	AB199748
Contig1544	AB194209	AB194187	AB194208	AB194192	AB194218	AB194207
Contig1542	AB194219	AB194201	AB194226
Contig1061	CA965238	CF662681	AB220583	CA965298
Contig1524	CA965108	AF002161	AF002162
Contig1600	AF003111	AH005532	AF003112
Contig1586	AU052042	EC392995	AJ243486
Contig1521	AJ618955	AJ871266	AJ871265
Contig1031	CA968094	CA965886	AU052030
Contig1236	EC392373	DW722423	AU052036	CA968915
Contig1494	CA968613	DW723164	AU052050
Contig1143	CA964338	CA967310	AU052063	AU279366
Contig1491	EC392555	CF660480	AU052084	CF663109
Contig1489	AU183384	AU183520	AU052089
Contig1466	AU081499	AU081495	AU081405
Contig1478	AU081447	AU081443	AU081419
Contig1198	AU301200	CA969699	AU081438
Contig1477	AU052053	AU312490	AU081449
Contig1476	AU081415	AU081454	AU081451	AU081452
Contig1472	AU081480	AU081479	AU081478	AU081482
Contig1411	AU240353	AU301176	AU183351	AU301177
Contig880	AU183481	EH649421	AU183379	AU279373	AU279281	AU183505	U62621	CF662730
Contig1187	AY167421	CA969950	AU183396	CF661815
Contig1383	CF661980	CF661972	AU183452
Contig561	CF661682	AU062356	AU183480	AU062382
Contig610	AU183539	AU301019	AU183521	AU183370	CF662000	AU183354
Contig563	CF661658	AU183477	AU183523
Contig566	AU183511	AU183462	AU183526
Contig555	AU183357	DW720953	AU183528
Contig581	AU183356	AU183394	AU183534
Contig1465	AU240288	AB035731	AU240289
Contig295	AU301175	EC392120	AU240354	AU062379
Contig602	CF662065	AU312496	AU279242
Contig1459	EC393563	EC394775	AU279265	EH649455	EC393784	CA968785	DW721788
Contig1456	AU300972	AU279262	AU279294	AU279324
Contig1595	AU052110	AB012087	AU279298	DW722310
Contig572	AU240349	AU279323	AU279310	EB086295	AU183416	AU301071
Contig1436	EC393860	AU301051	AU279344
Contig1442	EC392423	EC393739	AU301004
Contig1166	EC393811	CA970384	AU301030	CA964816
Contig625	CF661891	DW722144	AU301050	EC394687
Contig1435	AU301174	AU240348	AU301052
Contig796	EC392537	CA967143	AU301056	CF661544
Contig218	AU301092	EC393089	AU301085
Contig157	EC394051	EC394326	AU301086	AU301562	EC392372	EC394069	EC393706
Contig1375	CA968661	AU301107	AU301102
Contig1240	CA965012	EC394357	AU301108	CA968817	DW722280
Contig1398	AU301635	AU240350	AU301109	AU301144	AU279322	AU301114
Contig1431	AU301131	AU240311	AU301130	AU301127
Contig1423	AU301148	AU240335	AU301146
Contig1418	AU301145	AU301156	AU301154	AU240336	AU301142
Contig1417	AU240340	AU301159	AU301158
Contig1416	AU240342	AU301160	AU301161	AU301162
Contig1415	AU240338	AU301150	AU301164	AU301149
Contig1462	AU240352	AU240346	AU301167
Contig1444	AU240347	AU300984	AU301170	AU301172	AU301173	AU301171
Contig1403	EC393843	EC392809	AU301600
Contig1572	AB004105	AU279277	AU301628
Contig1397	EC391885	DW720889	AU301640	DW722490
Contig1392	AU301682	AU301672	AU301670	AU301701
Contig1388	AU301676	AU301699	AU301680	AU301707	AU301669	AU301687
Contig1390	AU301689	AU301688	AU301690
Contig1393	AU301665	AU301675	AU301708	AU301718	AU301681	AU301711
Contig1391	AU301720	AU301684	AU301714	AU301667	AU301719	AU301686	AU301674
Contig168	EC393599	AU301716	AU301717	EC392354
Contig1386	AU301678	AU301698	AU301721	AU301677
Contig587	CA964815	CA968705	AU312514	CA968799	CF661642	AU312505	CF662156	DW723657
Contig584	AU312482	D88117	AU312521	D88116
Contig1503	AU081477	AU052047	C88368
Contig95	C88412	EC394232	C88403	AU183400
Contig166	C88380	EC393624	C88436
Contig1590	AB007005	CA967475	C88442
Contig1155	CF661768	AU183406	CA964161	AU301663	EC393963
Contig1172	CF662388	CA970350	CA964199
Contig1333	CF662554	CA967323	CA964244	CA967528	DW720374	CA965233	CA967493
Contig322	EC391673	CA968663	CA964246
Contig1147	CA967456	CA964886	CA964247
Contig1599	CF662986	D50474	CA964400	D89990
Contig624	CA967197	CA968796	CA964429
Contig1126	AB037013	CA969726	CA964448	CF663060	CA964407
Contig1122	CF662787	CF662705	CA964485	CF662685	CF662353	CA964344	CF662719
Contig137	EC393847	AU301093	CA964495
Contig304	EC393285	EC394218	CA964508	CA969316	EC394131	CF660497	EC391922
Contig1535	BN000524	AJ563422	CA964511	AY336995
Contig222	CA966865	CA969485	CA964753	CA964474	CF663045	EC393055	EC393068
Contig1357	CA965351	DW722250	CA964754	CA967374
Contig1102	AU062359	EC394431	CA964784
Contig1101	CA964129	AB110825	CA964786
Contig1513	CA967775	CF662603	CA964797	AB106873
Contig693	DW720539	CF661425	CA964800
Contig1099	CF661141	CF662424	CA964819	CA967330	CA967447	CA964799
Contig1259	EC391465	CA968593	CA964855	AU052095	EC394104
Contig1096	AJ544193	CA966004	CA964904	CA964143
Contig1005	CA966285	CA969844	CA965049	CA968219
Contig1285	EC391584	EC392411	CA965179	CA967872	CA965131
Contig1585	CA965234	CF662521	CA965212	CO729426	CA966721	AB023582
Contig1073	CF662445	CF662275	CA965224	CF662466
Contig1070	CA967390	CA967337	CA965248
Contig1067	CA965334	CA965354	CA965279
Contig1603	L27172	DW720203	CA965280	DY655863	CF662541	DW720122	CF662440	CA967742
Contig1066	AF427865	CA967561	CA965281
Contig920	AU052043	CF662359	CA965291	CF660610	AU052091
Contig1064	CF660948	AF006495	CA965293
Contig1054	CA965335	CA965347	CA965358
Contig924	EL772992	CA965288	CA965383	DY655852	CF662338
Contig1557	AB052623	CA967417	CA965420	CA965410	CA970438
Contig247	EC391539	EC392842	CA965506
Contig1230	CA964983	CA969106	CA965791
Contig842	CF663002	CF660444	CA965838
Contig825	CF660408	CA964482	CA965894
Contig1481	AU301559	AU062381	CA965958	AU301646
Contig1026	C88410	AU081400	CA965988
Contig1025	CA966137	EC392608	CA965998	EC391469	CO729410
Contig1539	AJ277123	DY691299	CA966039
Contig1021	EC393371	EC393474	CA966066	EC392818
Contig1322	DQ411315	CA967598	CA966074
Contig534	CF661809	CA968918	CA966119	CA968860	CF661405	CA970443	EB086297
Contig1016	CF661874	DW720136	CA966120	DW720688
Contig14	EH649432	CA969924	CA966176
Contig1039	CA965694	CA969153	CA966200
Contig879	CF662733	CA964988	CA966299
Contig1104	CA964775	CA966391	CA966357
Contig973	CA970402	DW720495	CA966418	CA967435	EL772993	CA967480	CA966854
Contig976	CA965197	CF662476	CA966574	CA966825
Contig835	CA965516	CF663037	CA966628
Contig1075	AB042438	CA965199	CA966690
Contig975	EC393493	EC392928	CA966830
Contig974	EC394633	EC394485	CA966843
Contig972	EC392230	CF660405	CA966863
Contig1216	CA969352	CA966809	CA966929
Contig661	CF660869	CF661628	CA966960
Contig1346	CA965403	CA967429	CA966976	CA966962
Contig958	CF660374	CA968078	CA967063	CA965115	CA968182	CA968127	CA970009
Contig1336	CA967511	CA967095	CA967086
Contig36	EC394816	CF660890	CA967189
Contig1443	CA966783	AU301000	CA967198	CA966514
Contig621	CF661162	CF661149	CA967199
Contig952	CA967209	EC391540	CA967206
Contig951	CF662231	CF662631	CA967217
Contig1278	CA968053	CA966993	CA967237	CA966996
Contig10	CF662982	EH649446	CA967287
Contig1020	CA967765	CA966136	CA967302
Contig1366	CA965240	CA966752	CA967340
Contig1363	EC393344	AU183350	CA967349
Contig332	EC391508	CA967421	CA967419
Contig1344	CA965960	CA965271	CA967437
Contig1341	DW720948	CF662456	CA967453
Contig996	CF662468	CA966377	CA967524
Contig1048	CF662506	CA967543	CA967574	CA965432	CA965428	CA964130
Contig734	CF661155	EC394523	CA967581	CA968164
Contig1527	EC393632	AB037278	CA967605	EH649416
Contig1315	DQ411312	CA964237	CA967612
Contig1312	EC391473	EC394555	CA967630	EC392825	CF662709
Contig1310	CA966042	CA964108	CA967646
Contig1303	CA967405	CA964204	CA967660
Contig1027	CA965981	CF660394	CA967747	CA970286
Contig1528	AU279318	EC391891	CA967751	EC394810	CO729409	S74449	EC392470	U02475
Contig1295	CA964818	CF663053	CA967760
Contig1292	EC393170	EC392309	CA967784
Contig1275	CA968145	CA964321	CA967821	CA967972
Contig1129	CA964547	CA964434	CA967830
Contig1137	CA967998	CA964382	CA967997
Contig1088	CA969770	CF660418	CA968086	CA969127	CA965739	CA965072
Contig851	CA968942	CA968255	CA968203	CF662953	CA964930	CA965866	CA965720
Contig1266	CA968911	CA966594	CA968273	CA968251
Contig1077	CF662961	CA965182	CA968342
Contig817	CA966693	CF660474	CA968348	CA966491	CA968349	CA965129	CF660470
Contig1263	CA969065	CA964285	CA968366	CF662198	CF660515	CA968400
Contig1200	CA969605	CF660447	CA968420
Contig677	DW719586	CA966910	CA968590
Contig1257	AB234294	AY643493	CA968641
Contig1565	AF528161	CO729413	CA968685
Contig1176	EC393225	CA970257	CA968687
Contig1249	EC394501	AU301597	CA968734	EC394259
Contig890	AU301673	AU301697	CA968738	CF662618	EC391770
Contig2	DY655842	EL772990	CA968762
Contig1588	CF662584	CF662586	CA968774	EL772989	CA964222	AB016211	CA964909
Contig1028	CA968816	CA965965	CA968831	CA970420	CA965970
Contig1311	DY655829	CA968871	CA968841	CA970442
Contig678	DW721244	CF661510	CA968863
Contig1235	CF662260	CA967314	CA968924
Contig1013	CA966173	CA968385	CA968937
Contig235	EC392962	EC394582	CA969332	CA969771
Contig1214	AU301194	EC391694	CA969362
Contig811	AU183498	DW721533	CA969453	CF660496
Contig1207	EC391635	EC393415	CA969516
Contig1203	CF661733	CF662954	CA969545
Contig1195	CA966805	CA965622	CA969799
Contig822	CF660423	CF660557	CA969870	CA968414	CF660411
Contig1458	AU279308	AU279284	CA970157
Contig886	DW722552	CF662657	CA970246
Contig149	EC393750	DW719840	CA970341
Contig1291	CA967797	CA968684	CA970419	CA968769	CA968698	CA966099
Contig1161	CA966100	CA967644	CA970422	CF662328	CF662647	CA968872	CA966130
Contig307	CA968820	DW723719	CA970425	EC391856
Contig1339	CF661431	CF661570	CA970430	CA966954	DW720297	DY655903	CF660959
Contig1267	DY655823	CA964863	CA970450	CA968836	AU300973	CO729417	CA968268
Contig860	CA967809	CF663104	CF660427	CF662897
Contig964	CF660542	CA966973	CF660428
Contig1253	CA968667	DW722916	CF660459
Contig1451	CF662094	AU279360	CF660482	AU279334	AU183487
Contig1220	CA969271	CA967129	CF660558
Contig1190	CA968396	CF663055	CF660571	CA967906	CA968340	CA969912	CA968193	D85139
Contig1284	AU183471	CA967873	CF660578
Contig321	EC391675	DW722270	CF660582	CA965879	CF662218	EC392981
Contig1083	CA968253	CA968263	CF660603	CA965120	CA967819
Contig791	CF660656	CF660640	CF660626
Contig794	CF661161	CF660907	CF660629
Contig786	CF661360	CF661312	CF660679	CF661181	CF661201	CF660782
Contig732	CF660618	CF660705	CF660681	CF661176
Contig785	CF660710	CF660769	CF660683
Contig783	CF660700	CF660702	CF660701
Contig773	CF660716	CF660808	CF660717
Contig781	CF660723	CF660722	CF660721
Contig699	CF661350	CF660706	CF660759
Contig772	CF660810	CF660809	CF660811
Contig768	CF663115	CF661117	CF660837
Contig664	CA964616	CA966916	CF660915
Contig668	CF661115	CF661525	CF660946	CF661564	CA967061	CA969845
Contig755	CF660990	CF660991	CF660989
Contig656	CA967194	CA968740	CF661001
Contig714	CA967180	CF661277	CF661004
Contig685	EC392456	CF661464	CF661019	EC394647	CF660546
Contig749	EC393879	CF661025	CF661026
Contig711	CF661188	CF661289	CF661189
Contig710	CF661293	CF661197	CF661199	CA966626
Contig719	CF660680	CF661284	CF661200	CF660648	CF660848	CF661253
Contig726	CF661217	CF661205	CF661206
Contig715	CF661270	CF661271	CF661209
Contig708	CF660615	CF661294	CF661226	CF661299	CF660753	CF660831	CF660666
Contig723	CF661242	EC391901	CF661236
Contig716	CF661362	CF661214	CF661265	CF660865
Contig713	CF661280	CF661281	CF661287
Contig780	EC393460	CF661356	CF661297	CF660729	CF661337	CF660756	CF660770
Contig774	CF660792	CF660791	CF661322
Contig1225	CA966705	CA969223	CF661351
Contig921	CF660625	DQ411318	CF661353	CA967190	CF660838	CF660903	CF662355	CF662888
Contig53	EC394652	CF661483	CF661476
Contig790	CF660663	CF660641	CF661532	CF661519	CF660664	CF660634
Contig1401	CF661905	AU301604	CF661602	AU301605
Contig593	CF662166	DW721028	CF661635
Contig588	DW722399	CA968822	CF661656	CF662214
Contig622	CF661812	CA966720	CF661687	CF661928
Contig293	CF661718	EC392143	CF661737
Contig645	AU312511	M25643	CF661747	CF662036
Contig894	CF661495	CF662556	CF661756	L08689
Contig644	AU183402	AU183358	CF661763
Contig620	DW721446	DW721632	CF661781	CF662011	CF661934
Contig631	CF661739	C88382	CF661869	AU052041	EC394074	EC391986	CF662138
Contig630	CF661803	AU301020	CF661877	CF662074
Contig990	CF661600	CA966502	CF661898
Contig599	CF662044	CF661947	CF661950	CF662180	CF662110	CF662191	CF661941
Contig616	CF662158	CF662137	CF661969
Contig1119	CF662212	CA964540	CF661986
Contig608	CA970195	CF661643	CF662007	CA965111
Contig647	CF661659	CF661732	CF662021	CF661654
Contig586	CF662718	AU312518	CF662104
Contig638	CF661762	CA970242	CF662111	CF661793
Contig406	CF661727	DW721209	CF662182	AU183407	EC391483	DW721162
Contig1404	CF661728	AU301585	CF662183
Contig591	CA970239	CF662030	CF662192	CA966938	CF661862
Contig1178	CA970223	DW721507	CF662196	EC394562
Contig934	CA964899	CA968811	CF662225	CF662287	CF662280	CA964901	CA965208
Contig941	CF662406	DY691295	CF662242
Contig1550	CA967350	EH649417	CF662251	CA965443	CF662457	CA967514	AY225965	CA965389
Contig902	CF662480	CA964907	CF662268	CA967462	CF662481
Contig1355	CA967377	AU240320	CF662294	CF662273
Contig930	AB243055	CA967378	CF662310
Contig1582	EL772991	AB026130	CF662313	CF662303
Contig928	CA967018	AB007004	CF662318
Contig142	EC393795	EC392442	CF662349
Contig836	CF662459	CF663031	CF662358	CA965127	AU279352
Contig919	CF662899	CF662262	CF662360
Contig917	CF662253	CF662413	CF662368
Contig1367	CF662538	CA965198	CF662382	CA967339	CF662299
Contig926	CF662327	CF662646	CF662393	CA965085	CA965316
Contig1331	CA968377	CA967559	CF662421
Contig908	CF662453	EL772996	CF662426
Contig1583	CF662410	CF662257	CF662428	CA967404	AB026128
Contig909	AF427864	DY691303	CF662437
Contig911	CF662289	CF662423	CF662442	CF662492	CF662227	CA967311
Contig937	CF662441	CF662356	CF662454	CF662259
Contig907	CF662283	DW722462	CF662458	CA964458	EC392947
Contig905	CF662531	CF662479	CF662469	CA967579
Contig898	CF662224	CA967315	CF662523
Contig910	CF662431	C88425	CF662537	CF662548
Contig897	EC392498	AU301649	CF662539
Contig609	CA967591	CF662002	CF662569
Contig892	EC394535	EC391722	CF662585
Contig891	CA964211	CA968902	CF662588
Contig829	CF660377	AU081481	CF662613
Contig885	CA970451	AU301621	CF662662
Contig1317	CA967610	CA964486	CF662696
Contig1121	CA968371	CF662691	CF662704	CA964519	CF662686	CA964498	CA964289	CA964383
Contig868	CA968327	CA966199	CF662860	CA965831
Contig1455	AU279301	CA967226	CF662935	AU301632
Contig848	CA968347	CA970376	CF662962
Contig750	CF663026	CA964556	CF662987	CF661024	CA965148
Contig1145	CA964323	CF663029	CF663028
Contig799	CF660598	CA964893	CF663033
Contig1082	CA964518	CA964747	CF663036	CF662944	CA965122	CF663014	CA966301
Contig833	EC392243	AU301077	CF663052	EC392211	DW722255	EC394543
Contig28	EC394856	CA965703	CF663056
Contig747	CF662060	CF663119	CF663074	CF661552
Contig884	CF660555	CA967853	CF663097	CA964520	CA968295	CF662695	CF660586
Contig765	CF661456	CF661463	CF663116
Contig190	CA964777	EC393249	CO729440	EC393393	EC392455
Contig1598	D50475	D89991	D43699
Contig9	AU312531	EC394376	D88115	EH649454
Contig1522	AF332594	AJ640136	DQ350436
Contig525	CA968897	CA964793	DW720133	DW720483
Contig419	DW720573	DW720208	DW720146	DW720534
Contig442	DW720258	DW720233	DW720164
Contig932	EL772997	CF662363	DW720185	DW720199	CF662542	CF662293
Contig486	DW722289	DW720380	DW720192
Contig438	DW720391	DW720389	DW720219
Contig514	DW720744	DW720581	DW720253
Contig425	DW720247	DW720335	DW720261	DW720288	DW720528
Contig1098	CA964830	CF660847	DW720265
Contig441	DW720301	DW720195	DW720266
Contig446	DW720137	DW720285	DW720309
Contig418	DW720217	DW720260	DW720336	DW720577
Contig430	DW720795	DW720474	DW720372	DW720246	DW720472	DW720155
Contig517	DW720491	DW720535	DW720383
Contig435	DW720788	DW720793	DW720424
Contig1	DY655909	DW720342	DW720428	EL773002
Contig439	DW720166	DW720482	DW720454	DW720352
Contig426	DW721385	DW720159	DW720517
Contig433	DW723548	DW720200	DW720523	DW720436	DW720427
Contig420	DW720339	DW720792	DW720558	DW720506	DW720126
Contig423	DW720184	DW720402	DW720579	DW720544	DW720302
Contig522	DW720315	DW720455	DW720587	DW720332	DW720365
Contig427	DW720322	DW720501	DW720616
Contig546	DY655860	CF662498	DW720745
Contig413	DW720463	DW720794	DW720784
Contig414	DW720742	DW720747	DW720787
Contig412	DW722078	DW724292	DW720845
Contig379	DW724389	DW721377	DW720847	DW722895	DW722735
Contig337	DW721485	DW721781	DW720867	DW724265
Contig399	DW722273	DW721627	DW720894
Contig464	DW723743	DW723101	DW720910
Contig497	DW722692	DW721450	DW720968
Contig506	DW724343	DW724378	DW721045	DW723062
Contig397	DW721177	DW721802	DW721090	EC391519
Contig501	DW722019	DW721960	DW721213
Contig79	EC394458	DW721258	DW721260
Contig353	DW722672	DW723321	DW721270
Contig500	DW723703	DW723848	DW721363
Contig384	DW722541	DW723939	DW721403
Contig495	DW721125	DW721575	DW721589
Contig398	DW721464	DW721568	DW721617	DW721509	DW721684
Contig475	DW722514	DW723015	DW721631
Contig280	EC392638	EC392366	DW721723
Contig502	AU081402	DW721850	DW721727	EC392202	DW721183
Contig378	DW722761	DW721002	DW721746	DW720899	DW722751
Contig1043	DW722715	CA965527	DW721751
Contig289	DW721783	EC392224	DW721887
Contig394	EC393119	AU301042	DW721906
Contig393	DW721743	DW721148	DW721909
Contig6	EC391893	EH649466	DW722022	CA966592	CA965218
Contig351	CA965273	DW723362	DW722064
Contig672	CF661721	CA966650	DW722170	CF661545	CA968768
Contig480	DW721062	DW722454	DW722530	DW722679
Contig1105	DW723853	CA964757	DW722577	AU052097
Contig382	DW722590	DW722582	DW722599
Contig471	DW723270	DW722425	DW722669
Contig381	DW720874	DW722664	DW722673
Contig334	DW724385	DW724091	DW722792	DW723269
Contig469	DW722305	DW723389	DW722905
Contig370	DW721268	DW723085	DW722942
Contig349	DW722821	DW723561	DW722954	DW721179
Contig352	DW723701	DW720820	DW722977	DW723351	DW722359	DW723728
Contig462	DW723252	DW723854	DW723013	DW723444
Contig594	AU183381	EC392353	DW723076	AU301053	AU301021	CF662147
Contig363	DW722388	DW723108	DW723338
Contig348	DW723604	DW721803	DW723414	DW723795
Contig342	DW721840	DW724024	DW723441	DW724272	DW721171	DW721637	DW723410	DW722218
Contig410	DW720982	DW721635	DW723492
Contig477	DW722876	DW720411	DW723559
Contig336	AU183395	DW724277	DW723669
Contig11	DW723762	DW723680	DW723960	EH649443
Contig403	DW720957	DW721503	DW724127
Contig538	DY691292	DY691276	DY655834
Contig1334	CA967520	CA967504	DY655853
Contig813	CF660842	CA966895	DY655856	DQ411310	CA967353
Contig105	EC394109	CA967639	DY655886	EC391678
Contig1370	EH649418	DW722251	DY691300	CA967322
Contig1135	EC391470	DQ411313	EB086298	DQ497597	CA964392
Contig153	EC393728	DW721952	EC391560	EC393892
Contig71	EC394201	EC394488	EC391564
Contig327	EC391745	EC393994	EC391599	EC391629
Contig1019	CA966000	CA968588	EC391636	CA970457	CA966093	AU301081
Contig324	EC391807	EC391928	EC391640	EC393675	EC391494	EC394307	EC394328
Contig261	EC394602	EC392653	EC391647	EC391921
Contig311	EC391789	EC391875	EC391668	EC391989	EC392726	EC391818
Contig58	CA966054	EC394091	EC391683	EC394614
Contig1407	EC391925	AU301197	EC391707	AU301700	AU301592	CA966018	AU301561
Contig1192	CA969841	CA966197	EC391708
Contig316	DW723217	CF661488	EC391712	CF662010
Contig126	EC394531	AY330168	EC391721	EC393968
Contig65	CA964233	EC394541	EC391754
Contig207	EC393231	EC392558	EC391793	EC393199
Contig1012	EC393041	CA966205	EC391844	AU081417	EC392333
Contig27	EC394492	EC394863	EC391859
Contig1144	DY655902	CA964336	EC391892	CF661645
Contig1081	CA968300	CA964298	EC391915	CA965140	CA970308	CA966692	CF662244	CF660727
Contig201	EC392796	EC392733	EC391953	EC392804	EC393291
Contig299	C88370	EC391834	EC391970	EC391458	CF661952	EC392957	EC394354
Contig1273	CA968211	EC393361	EC392015	EC394372
Contig298	EC391595	DW724201	EC392022
Contig1246	CA968752	EC392089	EC392109
Contig114	EC392994	EC394060	EC392209
Contig22	EC392777	EC393152	EC392251	EC393071	EC394884	EC391792
Contig1030	EC392867	CA965919	EC392321
Contig165	AU081397	EC392610	EC392338	C88399	EC393631	EC393001	EC392304
Contig75	EC391699	EC393545	EC392391	EC394476
Contig278	CA967071	DW721013	EC392396	CF662558
Contig1325	CA967586	CA966645	EC392415
Contig277	EC393730	EC393300	EC392421
Contig228	EC392489	EC393018	EC392436	EC394814
Contig5	EH649476	CA968232	EC392450
Contig195	EC393928	EC392358	EC392502	EC393348
Contig223	EC394136	EC393060	EC392509
Contig268	EC393735	EC394324	EC392595
Contig1554	EC392782	AB128161	EC392619
Contig824	CF660414	EC394331	EC392687
Contig188	EC392896	EC394145	EC392712	EC394494	EC393410	EC393436
Contig1261	DW723467	CA968409	EC392742
Contig253	EC394291	EC391572	EC392749
Contig32	EC394784	EC394828	EC392753
Contig1140	EC392607	CA964359	EC392757	EC393210
Contig1171	EC393582	CA970355	EC392788
Contig138	EC393397	EC394815	EC392835	EC393844	EC393448	EC393529	EC393544	EC392629
Contig194	EC392897	EC391652	EC392843	EC393358	CF662439
Contig364	DW723048	DW723094	EC392861
Contig159	EC393699	CF663051	EC392866
Contig1354	EC392664	CA967382	EC392898
Contig356	DW723200	EC392075	EC392912
Contig236	DW722028	EC394254	EC392954	EC391500	EC392127
Contig229	EC391881	CA968036	EC393012
Contig198	EC393274	EC393302	EC393048	EC393174	EC393978	EC394858
Contig72	EC392387	EC392393	EC393059	EC394487	EC393591	EC392268
Contig653	DW723265	EC393391	EC393076	CF661671
Contig217	EC393400	EC392769	EC393091	EC393010	EC393185
Contig1202	EC393083	CA969566	EC393171	EC393278
Contig834	EC394598	EC394786	EC393186	EC392295	EC392829	CA966597	CF663040
Contig230	EC392989	EC392257	EC393216	EC393534
Contig163	EC393656	EC391669	EC393239	DW721077	DW723134	DW724275	DW722515
Contig529	DW719669	EC393955	EC393246	EC394234
Contig204	C88439	EC392541	EC393250	C88389	EC392878	EC393513	EC392630	EC393202
Contig192	EC393676	EC391498	EC393375
Contig873	CA965119	CA966665	EC393418	CA967131	CF662776	CA969585	CA968423	CA966943
Contig46	EC391979	EC394744	EC393429
Contig182	EC394629	EC392683	EC393468
Contig330	EC391563	EC393155	EC393494	EC392684	EC394807
Contig271	DW722909	CA967335	EC393506	CF662366	EC392574
Contig173	CA969109	CA965023	EC393528
Contig240	EC393389	EC392571	EC393611	EC393854	EC392910	EC393746
Contig286	EC392920	EC392270	EC393627
Contig145	EC393954	EC391800	EC393771
Contig144	EC393630	EC393724	EC393775
Contig47	EC394741	EC392234	EC393808	EC393102
Contig139	EC393774	EC393265	EC393841
Contig199	EC393299	EC393350	EC393870
Contig133	EC393458	EC393020	EC393904	EC391579
Contig132	CA966407	EC394554	EC393905
Contig503	CA968646	DW721169	EC393920
Contig121	CF662357	EC393626	EC394002	EC391691
Contig1358	EC392034	EC394312	EC394064	EC394427	EC391812	CA967366
Contig111	EC392787	EC392710	EC394070
Contig1044	EC392499	CA965165	EC394108	CA965507
Contig1173	AU279338	CF663093	EC394124	CA970334
Contig655	EC391503	EH649457	EC394159	CF661655	EC394450	CF661814	CF661444
Contig818	EC392794	CF660466	EC394160
Contig99	AU052058	DW721072	EC394185	DW723744	AU312479
Contig1069	CA967557	CA965253	EC394209	CA966703	EC392919	EC392762	EC394066
Contig97	EC394703	EC392009	EC394221
Contig93	EC392039	AU301072	EC394255	EC391806
Contig91	EC391848	EC391620	EC394269
Contig81	EC394231	EC393322	EC394304	EC394418	CA964967	AU300980
Contig37	EC394804	EC391577	EC394311	EC392839
Contig1345	CA968257	CA965374	EC394353	EC394241	CA967433	DW723331
Contig87	AU312494	EC392988	EC394367	AU052066	EC392186	CA966966
Contig1150	AU052025	CA964472	EC394368	CA964216
Contig86	CA966582	CA965070	EC394383
Contig209	EC392543	EC394336	EC394454	EC393220	EC393620
Contig109	EC391837	EC391575	EC394471	EC394597	EC394094	EC394462
Contig70	EC394082	EC391998	EC394495
Contig1117	CA964550	EC391578	EC394551	EC392076
Contig1037	EC393851	CA965762	EC394568
Contig61	CF661796	DW723059	EC394579
Contig1018	DW724285	CA966101	EC394581	DW723771	DW721666
Contig251	EC392758	EC393337	EC394600
Contig64	EC394558	EC394197	EC394606
Contig118	EC394036	EC391573	EC394622	EC393406	EC392322
Contig55	EC392160	EC392661	EC394631
Contig50	CF662617	EC392059	EC394710
Contig1483	EC392382	AU062375	EC394715	EC392850	EC392690	CF662023	EC393547	EC394812
Contig241	EH649480	EC392715	EC394762	EC392904
Contig43	EC393056	EC392285	EC394763
Contig1316	CA970439	CF661799	EC394773
Contig33	EC392579	EC394693	EC394827
Contig174	AU301619	EC393516	EC394829
Contig29	CA969788	AU052076	EC394854
Contig651	AU301706	CA970305	EC394893	CF660922	CF661968	CF661696
Contig17	EC393195	EC392812	EC394898
Contig8	EC392942	CA964792	EH649458
Contig7	EH649461	EC392743	EH649460	CA966198
Contig3	CA964367	EH649481	EH649464	CA964398
Contig237	EC392245	EC392926	EH649474
Contig4	CF661883	CF661926	EH649477
Contig266	EC392347	EC391802	EH649479	EC392603	EC394033
Contig966	CA966624	CA966934	L77976
Contig1584	CA965510	CA964378	U31864
Contig1547	X95435	AU279261	X95434
Contig1602	AU081472	L41638	Z48972
Contig1049	CA965302	CA965424
Contig127	EC392044	EC393957
Contig882	DY655895	CF662707
Contig1488	AU052096	CF662952
Contig1050	CA965421	CA965242
Contig560	AU183391	AU183486
Contig798	CA965479	CA966694
Contig1387	AU301715	AU301704
Contig512	DW720773	DW719404
Contig463	DW723789	DW723793
Contig458	DW724093	DW723777
Contig451	DW719523	DW719525
Contig454	DW724269	DW721535
Contig1364	CA967343	BK005098
Contig1408	AU301560	AU301106
Contig1250	L05536	CA968733
Contig722	CF661237	CF660662
Contig634	CF662177	CF661840
Contig1109	CA964749	CA968384
Contig578	AU052028	AU183372
Contig1597	D50476	D89992
Contig695	CF661949	CF661410
Contig978	CA968550	CA966739
Contig728	EC394180	CF661190
Contig1244	CA968771	CA966086
Contig742	CF661055	EC394670
Contig325	EC391617	DW722360
Contig889	CF662625	EC393773
Contig350	DW721671	DW723511
Contig1233	CA968957	EC391906
Contig540	DY691284	EL773004
Contig1162	CA970417	AU301595
Contig684	CF661355	CF661465
Contig211	EC393792	EC393166
Contig861	CF662896	CF660912
Contig1546	AY732491	AY741100
Contig101	EC394173	EC391608
Contig76	EC392501	EC394474
Contig982	CA966681	CA970153
Contig571	AU183412	AU183442
Contig389	DW722381	DW722266
Contig1123	CF662401	CA964459
Contig992	CA966500	EC394087
Contig758	CA966478	CF660962
Contig706	CF661308	CF661309
Contig285	EC392282	EC393700
Contig234	EC392967	EC392288
Contig1438	AB098609	AU301046
Contig96	EC391886	EC394230
Contig1068	CF662383	CA965263
Contig160	EC393686	EC393338
Contig569	AU183532	AU183449
Contig98	EC393425	EC394198
Contig1381	CF663087	CO729425
Contig1000	CA966314	CA969259
Contig1396	AU301620	AU301647
Contig686	CF661453	CF661437
Contig391	DW722090	DW722091
Contig943	CA968595	CF662234
Contig288	EC392247	EC392756
Contig193	EC393366	EC391899
Contig1555	AB110826	AB110827
Contig119	EC394031	EC391648
Contig180	EC391533	EC393491
Contig246	EC392849	EC393733
Contig999	CA966334	CA964835
Contig690	CF661436	CF660657
Contig1168	CF660409	CA970365
Contig1180	CA970074	EC392860
Contig1185	DW724173	CA969962
Contig447	DW720127	DW720461
Contig1446	CA968444	CA970381
Contig536	DY691297	CA965308
Contig1130	CA964428	CA967843
Contig415	DW720721	DW720667
Contig189	EC391665	EC393395
Contig1356	DY655883	CA967375
Contig1153	CA964197	CA968848
Contig107	CA970068	EC394105
Contig1022	CA966045	EL773005
Contig444	DW720131	DW720211
Contig508	DW721642	DW720864
Contig953	CA967166	CA967191
Contig221	EC393073	EC394141
Contig39	EC394797	EC392577
Contig1424	AU301147	AU240314
Contig1560	AY102632	AJ577601
Contig1089	CA965046	CA968267
Contig558	AU183541	AU183502
Contig417	DW720589	DW720586
Contig12	EH649437	EH649438
Contig784	CF660712	CF660694
Contig260	EC392689	DW721748
Contig573	AU301055	AU183413
Contig1084	CF660397	CA965103
Contig1530	AB061686	AB061687
Contig762	CF660941	CF661036
Contig875	CA966527	CF662758
Contig136	CA966653	EC393849
Contig116	EC394044	EC391576
Contig1197	CA969544	CA969711
Contig1580	CA969997	AF119837
Contig1440	EC393772	AU301028
Contig1471	AU081433	AU081485
Contig308	EC394179	EC391836
Contig906	EC393374	CF662463
Contig1349	CA967352	CA967418
Contig177	EC393501	EC393514
Contig1517	D83272	S82374
Contig373	EC393503	DW722886
Contig205	EC393241	CA964441
Contig927	CF662948	CF662319
Contig1309	DW719780	CA967647
Contig1576	EC393574	AB042437
Contig301	EC391941	EC391705
Contig51	EC394680	EC394671
Contig1260	CA969066	CA968411
Contig456	DW724017	DW724213
Contig874	CF662762	AU081456
Contig652	CF661678	DW721585
Contig493	DW721645	DW723341
Contig1033	CF660765	CA965858
Contig1591	AB018581	AU301198
Contig1320	CA970432	CF662581
Contig366	DW721685	DW723033
Contig844	CA968426	CF662989
Contig272	EC392559	EC392331
Contig1499	AU081423	C88396
Contig1469	AU081473	AU081490
Contig775	CF661411	CF660788
Contig746	EC391831	CF661039
Contig1268	CA968265	BK004975
Contig744	CF662579	CF661050
Contig20	EC394887	EC392738
Contig888	CF662645	CF662326
Contig633	DW721655	CF661845
Contig1372	DW722190	CO729446
Contig1011	EC391663	CA966214
Contig151	DW724020	EC393740
Contig468	DW722334	DW723569
Contig700	CF661340	CF661382
Contig287	EC392255	EC392859
Contig78	EC394737	EC394466
Contig294	EC391468	EC392124
Contig764	CF660891	CF661513
Contig1549	CA966556	AJ490880
Contig1525	AY461434	CF662239
Contig515	DW723478	DW720717
Contig1242	DY655832	CA968779
Contig1208	CA969281	CA969515
Contig1107	CA964752	CA968247
Contig606	CF662018	CF661939
Contig1414	AU240319	AU301166
Contig1201	EC392986	CA969567
Contig724	CF660785	CF661230
Contig666	CF660835	CF661598
Contig432	DW720451	DW720410
Contig519	DW720174	DW720435
Contig1074	CA965200	CO729430
Contig1567	AB035730	AB073337
Contig1327	CA965232	CA967575
Contig110	EC394072	EC391833
Contig333	EC391477	EC392759
Contig1601	L41639	Z48973
Contig323	EC391670	EC392102
Contig856	CF662920	CF660933
Contig112	CF661755	EC394065
Contig545	DY655843	DY655872
Contig191	EC393369	EC393383
Contig187	EC392435	EC393413
Contig646	DW721555	CF661735
Contig756	CA967442	CF660987
Contig1283	EC393922	CA967968
Contig262	EC392649	EC392644
Contig212	EC391990	EC393128
Contig1149	CA964229	DY655876
Contig542	DY691281	DY655894
Contig1305	CA968639	CA967656
Contig961	CA965277	CA967016
Contig1288	DW723781	CA967820
Contig810	CF660498	CA967552
Contig574	AU183419	AU183410
Contig1238	CA965923	CA968873
Contig170	EC393442	EC393555
Contig1587	AF076528	CF661989
Contig660	CF661637	AU183418
Contig1559	AY120893	CO729429
Contig26	EC394867	EC393153
Contig227	EC393029	EC392554
Contig977	CA966784	CA966810
Contig526	DW720117	DW719754
Contig806	CF660510	CA964782
Contig264	EC392617	EC392641
Contig255	EC392732	EC392301
Contig359	DW721939	DW723151
Contig1229	CA968433	CA969121
Contig604	EC393945	CF662056
Contig1001	CA966307	CA970374
Contig556	AU183522	AU183540
Contig717	CF661261	CF661264
Contig232	EC392449	EC392977
Contig815	AF427863	CF663095
Contig1338	CA967590	CA967484
Contig671	CF661585	CF661551
Contig1511	X95185	X95182
Contig1182	EC394609	CA970032
Contig225	CF661300	EC393045
Contig1447	CA968802	CO729416
Contig1510	X95187	X95183
Contig167	CF662760	EC393608
Contig48	DW721951	EC394729
Contig360	DW724135	DW723137
Contig692	CA965157	CF661429
Contig663	CF661613	CA967153
Contig854	CF662925	CF660938
Contig969	EC392473	CA966879
Contig1174	CA966497	CA970288
Contig1076	CA965194	CA965219
Contig766	CF660879	CA967730
Contig510	DW720284	DW720791
Contig449	DW719825	DW719832
Contig1501	C88377	C88376
Contig658	CF661647	CA966652
Contig274	EC392523	EC392522
Contig1574	AB063389	EC392318
Contig1579	CF661794	AB013381
Contig549	DY655846	DY655838
Contig877	CF662752	CF661171
Contig1508	CA966335	DQ411316
Contig1141	AY309091	CA964352
Contig682	CF661490	CF661505
Contig375	DW721155	DW722854
Contig984	CA967300	CA966648
Contig946	DW722398	CA967267
Contig1485	AU062363	AU240325
Contig788	CF660691	CF660676
Contig128	EC393944	CA969685
Contig1520	AJ870982	CA964412
Contig303	EC392171	EC391927
Contig250	EC392466	EC392773
Contig1361	DQ453126	CA967354
Contig1313	CA967627	CF662981
Contig490	DW721871	DW723319
Contig130	EC392150	EC393936
Contig155	EC392972	EC393717
Contig1373	EC393461	CO729433
Contig387	DW722374	DW722211
Contig1302	CA968884	CA967661
Contig1112	CA964656	CA964707
Contig626	CF661887	EC392917
Contig1294	CA967764	CA970260
Contig461	DW721414	DW723925
Contig583	AU183345	AU183344
Contig1562	AB084635	AB121212
Contig1426	AU301141	AU240313
Contig257	EC392724	EC392620
Contig782	CF660714	CF661241
Contig85	CA964890	EC394397
Contig809	CF660500	CF662721
Contig1156	AU052108	CA964151
Contig1486	DW721193	AU052111
Contig832	CF663062	CF661053
Contig736	CF661139	CF661140
Contig539	CA967430	DY691290
Contig276	EC392381	EC392479
Contig102	EC392217	EC394158
Contig520	DW720385	AU301043
Contig1218	DW722422	CA969333
Contig532	DW723550	DW719484
Contig57	CF662264	EC394616
Contig259	EC392691	EC392612
Contig424	DW720188	DW720529
Contig872	CF662810	CA968965
Contig1402	AU301603	EC393234
Contig1106	CA964755	CF661128
Contig1146	CA964320	DW720919
Contig395	DW721652	DW721880
Contig89	EC394360	EC394103
Contig175	EC392877	EC393515
Contig1454	AU279315	AU279299
Contig1421	AU301152	AU240317
Contig347	DW722779	DW723736
Contig665	CF661082	CF661599
Contig434	DW720204	DW720425
Contig1184	DW719763	CA969992
Contig865	CF662886	CA968292
Contig904	CA967376	CF662475
Contig1577	AU279258	AB031070
Contig649	CF661708	CF661712
Contig689	CA966949	CA966951
Contig1318	CA967676	CA967606
Contig648	CF661731	CA964481
Contig642	CF661775	CA965091
Contig1116	CA964567	CA964348
Contig1329	CA967563	CA967567
Contig1589	AF055288	CA968307
Contig1059	CA965315	CA965195
Contig727	CF661358	CA966702
Contig939	CF662415	CF662248
Contig913	CA967478	CF662414
Contig202	EC393269	EC393311
Contig249	CA964852	EC392784
Contig361	DW723126	CF661920
Contig465	DW722335	DW723688
Contig184	EC393444	AU279296
Contig819	CF660450	CF660461
Contig1189	CA969920	CF661677
Contig1177	CA970244	DW721716
Contig1537	X13670	AJ640135
Contig1127	CA964555	CA964447
Contig776	CF660760	CF660744
Contig1298	CA965215	CA967706
Contig858	CF662927	CF662907
Contig140	EC393836	CF660786
Contig1570	AB073329	AB015904
Contig1269	CA968252	CF660600
Contig181	EC393489	EC394026
Contig954	CA967139	CA968031
Contig385	DW722348	DW722508
Contig1479	AU081497	AU081401
Contig1359	CA967363	CF662461
Contig801	CF660593	CF662830
Contig985	CA969864	CA966601
Contig1467	AU081425	AU081493
Contig1463	AU240337	AU301163
Contig971	CA966898	CA966871
Contig830	CF660386	CA967177
Contig154	EC392400	EC393719
Contig754	CF660998	CF662997
Contig847	CF662970	CF662971
Contig479	DW722789	EC394542
Contig704	CF661321	CF661320
Contig326	EC391611	CF661839
Contig1378	EC391822	AU301088
Contig1165	EC392010	CA970390
Contig1003	CA968276	CA966293
Contig681	CA967148	CF662100
Contig619	CA967202	CA968277
Contig335	DW724293	DW722407
Contig1029	CA965929	DW722452
Contig698	CF661367	CF661385
Contig524	DW720237	DW720458
Contig554	AU183495	AU183530
Contig552	AU183537	AU183398
Contig1433	EH649428	AU301121
Contig74	EC394481	EC392662
Contig440	DW720610	DW720348
Contig1289	CA967801	CA968834
Contig115	EC394046	EC394649
Contig1282	CA968003	CA967986
Contig841	CF661009	CF663010
Contig1072	CA965225	EC391946
Contig1394	AU301661	AU301653
Contig1350	CF662416	CA967412
Contig612	CA967173	CF661930
Contig936	CF662277	CF662913
Contig1277	AU301113	CA968103
Contig1086	C88431	CA965078
Contig701	CF661338	CF661339
Contig467	DW723570	DW721547
Contig474	DW723235	DW722073
Contig481	DW722668	DW719675
Contig867	CF662985	CF662883
Contig214	AB032763	EC393121
Contig564	AU183377	AU183473
Contig731	CF661377	CF661182
Contig657	CA967163	AU062370
Contig1092	CA965663	CA964947
Contig673	CF660776	CA966915
Contig68	EC393454	EC394505
Contig338	DW720532	DW724235
Contig1347	CA967428	CF662403
Contig761	CA967082	CF660950
Contig576	AU300942	AU183393
Contig1504	C88360	AU279287
Contig738	DW724164	CF661121
Contig484	CA966445	DW722396
Contig1243	CF661279	CA968776
Contig1078	CA965175	CA966356
Contig305	EC391911	CA966902
Contig1265	CA968302	EC393438
Contig623	CF661787	CF661924
Contig544	DY691287	DY655875
Contig1512	EF042099	EF042098
Contig1526	CF662605	AB037279
Contig1196	CA969640	CA969743
Contig1114	EC394899	CA964599
Contig239	CA968269	EC392913
Contig122	EC393997	DW721096
Contig1223	DW722777	CA969230
Contig878	CA965873	CF662745
Contig628	CF661689	CF661884
Contig158	EC393703	EC393964
Contig269	CA965478	EC392585
Contig281	CF662791	EC392351
Contig733	CF660693	CF661159
Contig997	CA969509	CA966337
Contig1368	CA966607	CA967334
Contig748	CA965513	CF661029
Contig472	AF249875	DW723250
Contig1449	C88367	AU279381
Contig317	CA967192	EC391698
Contig1254	CA968662	AF006493
Contig1234	CA968966	CA968927
Contig1314	CA967614	CA966057
Contig1428	AU301137	AU301125
Contig537	DY691293	DY655866
Contig1474	AU081467	AU081500
Contig125	EC393976	EC394500
Contig44	CA965727	EC394750
Contig1125	CA964456	CA968323
Contig1007	DW724100	CA966262
Contig667	CF661574	EC394442
Contig1188	CA969946	CA965009
Contig1186	DQ338464	CA969953
Contig998	CF660445	CA966336
Contig1564	AF479820	DW719802
Contig1280	CA968037	EC393572
Contig313	EC393247	EC391749
Contig1545	AJ627274	CA969985
Contig1058	CA965321	DW723359
Contig987	DY655864	CA966545
Contig1324	CA964040	CA967587
Contig459	DW723975	DW723988
Contig284	EC392291	CF662722
Contig823	CF660415	DW722586
Contig1340	CF662540	CA967457
Contig903	CF662391	CF662478
Contig1495	EC393969	AU052034
Contig729	CF661186	CF661268
Contig771	CF660802	CF660820
Contig808	CF660505	CA967044
Contig401	DW721610	DW720578
Contig845	CF660983	CF662977
Contig186	EC393984	EC393414
Contig1231	CA969089	CA965836
Contig147	EC393799	EC393757
Contig1046	EC394704	CA965474
Contig1142	CF662933	CA964339
Contig915	CA965515	CF662399
Contig1179	CF660486	CA970187
Contig735	CA966655	DY655836
Contig404	DW721247	DW722325
Contig516	DW721774	DW720705
Contig1493	CA964817	AU052065
Contig702	CF661330	CF661331
Contig344	DW723056	DW723978
Contig636	CF661798	CA966901
Contig1406	AU301567	AU301569
Contig1133	CF663106	CA964418
Contig1575	AF414432	CA967576
Contig357	DW721569	DW723168
Contig1307	CA967651	CA967280
Contig117	EC394038	EC391862
Contig455	DW724223	EC394530
Contig600	EH649468	CF662099
Contig80	DW721224	EC394428
Contig457	DW723732	DW724095
Contig1301	CA968823	CA967670
Contig821	CF661066	CF660439
Contig696	CF661393	CF661373
Contig383	DW722260	DW722566
Contig963	EC393039	CA966974
Contig297	EC392028	DW723474
Contig92	EC393086	EC394258
Contig1212	CA969424	CA964535
Contig1596	AB010701	AU298711
Contig980	CA966723	EC392665
Contig550	DY655833	EH649427
Contig1164	CA970393	EC391942
Contig505	AU301063	DW721136
Contig670	CF660795	CF661559
Contig1094	CA964924	EC391972
Contig1569	AB073330	DW721725
Contig995	EC393333	CA966446
Contig837	CF663030	CF661028
Contig290	EC394067	EC392199
Contig592	CF662179	CF662193
Contig712	EC394027	CF661285
Contig210	EC392131	EC393178
Contig530	DW719477	DW719640
Contig66	EC394519	CF661329
Contig19	EC393570	EC394889
Contig365	EC391737	DW723034
Contig763	CO729434	CF660923
Contig470	DW723370	DW721921
Contig793	CF660653	CF660638
Contig1287	DW723231	CA967840
Contig1205	CA969532	CA968100
Contig654	DW721583	CF661663
Contig570	AU183448	DW721456
Contig252	EC392754	EC392635
Contig1159	DW724126	CA964062
Contig883	CF661693	CF662702
Contig156	EC393710	EC393946
Contig283	EC392320	EC392737
Contig59	EC394599	CA970347
Contig421	DW720594	DW720557
Contig1226	CA967489	CA969179
Contig1256	CA968648	CA967187
Contig1024	CA968610	CA966017
Contig491	DW721775	DW721785
Contig864	CF662887	CF660902
Contig219	EC393088	EC394102
Contig13	AU052032	EH649435
Contig1170	CF662701	CA970356
Contig1514	CA967073	BK005097
Contig925	CA969831	CF662333
Contig840	CF661010	CF663011
Contig597	CF661770	CF662116
Contig390	DW722126	DW722104
Contig1515	BK005091	CA967100
Contig1042	CA964896	CA965540
Contig38	CA965112	EC394798
Contig408	DW722620	DW721098
Contig1480	AU081486	AU081389
Contig196	EC393705	EC393340
Contig945	CA969385	CA967276
Contig242	EC392892	CF661536
Contig1169	CF662281	CA970358
Contig559	AU183489	AU183415
Contig206	CA969976	EC393235
Contig443	DW720257	DW720239
Contig959	CA967062	CA964133
Contig1065	EC393801	CA965282
Contig331	EC394473	EC391529
Contig358	DW723152	DW722039
Contig737	CF661134	CF660929
Contig580	AU183361	EH649445
Contig84	EC392096	EC394407
Contig805	CF660519	CA968948
Contig437	DW721640	DW720409
Contig220	EC393007	EC393078
Contig846	CF662976	CF660982
Contig31	CF661240	EC394842
Contig1296	CA965932	CA967727
Contig948	CA969790	CA967241
Contig968	AU081403	CA966892
Contig675	CF661521	CA967022
Contig226	CF662330	EC393037
Contig15	EC394903	EC392993
Contig1430	AU240323	AU301132
Contig431	DW720176	DW720457
Contig527	DW721081	DW719786
Contig1448	CA968716	CO729414
Contig1506	AJ843873	EC393871
Contig62	AU081450	EC394572
Contig1573	CF662345	AB063390
Contig129	EC393942	EC392918
Contig548	DW723150	DY655850
Contig859	CF662898	CA964979
Contig739	CF662505	CF663075
Contig1293	CA968598	CA967777
Contig1110	CA964714	CA969062
Contig876	EC393725	CF662757
Contig662	CF661535	CF661625
Contig933	CA964322	CF662292
Contig135	CF662054	EC393863
Contig1518	S76850	CA969890
Contig1152	CA970036	CA964210
Contig49	EC394711	CA967545
Contig789	CF661191	CF660665
Contig178	EC393497	EC393382
Contig1131	CF662071	CA964423
Contig1090	CF661262	CA965040
Contig627	CF661886	CF661773
Contig993	CA965535	CA966479
Contig1308	AU301636	CA967649
Contig1429	AU240303	AU301134
Contig1374	CO729424	CA967548
Contig23	EC393661	EC394882
Contig388	DW722948	DW722372
Contig1425	AU240334	AU301143
Contig950	CA966441	CA967219
Contig1445	EC392221	AU300929
Contig509	DW720804	DW720803
Contig1015	AU301728	CA966127
Contig367	DW721650	DW723002
Contig940	CF662246	CF661018
Contig485	DW722294	DW720518
Contig743	CF663063	CF661054
Contig778	CF660752	CF660754
Contig21	EC394885	CA964460
Contig523	DW720135	DW720311
Contig720	CF661250	CF660627
Contig1270	CA968011	CA968250
Contig460	DW723941	EC394843
Contig1460	AU279238	AU301034
Contig1389	AU301696	AU301671
Contig453	DW724284	DW724303
Contig244	EC394004	EC392882
Contig1040	CA965645	CA964991
Contig595	CF662143	AU301017
Contig1138	CA964379	EC393145
Contig488	DW722129	DW721550
Contig752	CA966618	CF663023
Contig1232	CA969075	CA966444
Contig1498	AB010468	C88424
Contig1032	DW723897	CA965871
Contig1536	Z49065	EC394343
Contig113	EC394061	EC394175
Contig901	CF662362	CF662494
Contig1035	CA965804	DW721769
Contig152	EC392600	EC393732
Contig452	DW719682	DW719495
Contig1419	AU240339	AU301155
Contig862	CF660906	CF662892
Contig579	AU183371	AU183538
Contig341	DW724177	DW722703
Contig1056	CA967549	CA965326
Contig535	AF053332	EB086296
Contig77	AU052083	EC394468
Contig683	CF662574	CF661485
Contig541	DY655839	DY691283
Contig1215	CA969265	CA969353
Contig1473	AU081496	AU081471
Contig881	CF662728	CF662380
Contig312	EC392686	EC391760
Contig45	EC394747	CF661690
Contig405	DW721190	CA964993
Contig507	EC394714	DW720925
Contig309	AU279326	EC391827
Contig567	AU183459	AU183510
Contig416	DW720406	DW720604
Contig100	EC394183	EC392848
Contig380	DW721647	DW722720
Contig914	CA970401	CF662412
Contig1258	CA970379	CA968621
Contig300	EC391966	CA967912
Contig965	AU301651	CA966963
Contig1439	CF662151	AU301040
Contig1395	AU301656	AU301611
Contig120	EC394007	EC392408
Contig800	CF661099	CF660595
Contig1148	CA964850	CA964232
Contig254	CF661235	EC392735
Contig392	DW722001	DW722069
Contig1321	CA969812	CA967599
Contig1365	CA967341	CF662221
Contig496	DW721558	DW721528
Contig605	AU312508	CF662047
Contig1568	AB035728	AB073334
Contig607	CF662013	CF661632
Contig42	EC393909	EC394764
Contig759	CF660957	CA969965
Contig1228	CA969138	CA965566
Contig694	CA967152	CA966709
Contig436	DW720177	DW720412
Contig1342	CA968254	CA967443
Contig94	CA964245	EC394245
Contig213	EC391777	EC393123
Contig816	CA965312	CA966611
Contig1103	CA964771	CA964778
Contig1450	AU279375	AU279376
Contig568	AU183518	AU183450
Contig1062	CA965502	CA965297
Contig265	EC392165	EC392625
Contig296	AU301702	EC392062
Contig171	EC393543	EC392785
Contig386	DW723642	DW722449
Contig916	CF662369	CF662507
Contig1457	AU279293	CA966673
Contig445	DW720168	DW720789
Contig200	EC393536	EC393294
Contig1352	CA967393	EC393318
Contig329	EC391593	EC393126
Contig787	CF660677	CF660742
Contig1561	AB121217	AB084636
Contig161	EC393670	EC392314
Contig582	AU183524	AU183346
Contig557	AU183439	AU183504
Contig718	CF660840	CF661256
Contig1581	CA964479	AB037014
Contig1604	AU312526	X17006
Contig1507	DQ411317	CA967794
Contig1239	EC391936	CA968824
Contig769	CF660823	CF661348
Contig1556	EC392478	AU279378
Contig1181	CA970057	CF661894
Contig275	EC392497	CF661855
Contig983	CA964840	CA966649
Contig803	CF661703	CF660573
Contig197	EC393305	EC392963
Contig853	CF662936	CF662937
Contig751	CA968275	CF661022
Contig1500	C88395	AB047361
Contig60	EC394285	EC394588
Contig1245	CA968744	CA968758
Contig1400	AU301606	AU301179
Contig691	CF661435	EC393615
Contig346	DW723757	DW722365
Contig1111	CA964663	EC393455
Contig82	EC391783	EC394413
Contig650	AU183355	CF661706
Contig1154	CA964180	CA964842
Contig1210	CA969848	CA969490
Contig590	CF662207	AU052081
Contig895	DQ317522	CF662553
Contig69	EC394499	CA967089
Contig1157	CA964138	CA964826
Contig1470	AU081488	AU081444
Contig224	EC394484	EC393054
Contig617	BK004976	CF661967
Contig1420	AU240333	AU301153
Contig1006	DW724080	CA966276
Contig1594	CA965368	AB010959
Contig1034	CA965823	CA965047
Contig369	DW722546	DW722957
Contig1548	AB121214	CA968754
Contig279	CA968286	EC392380
Contig176	EC393023	EC393502
Contig956	AU300986	CA967132
Contig483	DW722547	DW720572
Contig498	DW721420	DW721215
Contig629	CF661880	AU240365
Contig947	CA967256	EC391534
Contig256	EC392731	EC391748
Contig1487	AU052056	AU052107
Contig372	EC394547	DW722901
Contig1330	CA970387	CA967562
Contig428	DW720499	DW720283
Contig887	CF662652	CF662608
Contig1160	CF660875	CA964059
Contig869	CF662840	CF662780
Contig1592	AB012310	C88411
Contig1496	CA965572	C88445
Contig1221	CA969260	CA966808
Contig533	EB086305	DY691280
Contig918	CF662365	CA967860
Contig1413	AU301168	AU240364
Contig1108	CA964393	CA964751
Contig1053	CA965361	CA964342
Contig1014	AU279252	CA966132
Contig843	CF660999	CF662999
Contig1209	CA969464	CA969510
Contig263	EC392643	EC392601
Contig632	CF661848	CF661555
Contig1371	AU279370	CA967318
Contig991	CA966322	CA966501
Contig725	CF661229	CF660623
Contig931	CF662302	CF662329
Contig513	DW720371	DW720748
Contig615	CF661975	CF661974
Contig476	DW722893	EC394689
Contig1519	AB104622	AB231798
Contig1409	DW720354	AU301214
Contig797	CA968310	CA966695
Contig1136	CA964391	EC394573
Contig1175	CA968126	CA970259
Contig1272	CA968226	CA966031
Contig1299	CA970456	EC391570
Contig967	CA966921	CA967201
Contig575	AU183405	AU183513
Contig1382	CF662663	CO729448
Contig1452	AU081464	AU279357
Contig1566	AB021177	CA964194
Contig979	CA966736	CF660953
Contig709	CF661295	EC394022
Contig40	EC393742	EC394777
Contig310	AU301695	EC391814
Contig589	EC392173	CF662213
Contig1337	CF662435	CA967506
Contig215	EC392356	EC393116
Contig1115	CA964579	EC391521
Contig687	CF661448	CA966904
Contig960	CA967025	CA965550
Contig150	EC393562	EC393744
Contig1038	CA970207	CA965741
Contig267	EC392627	EC392602
Contig543	EH649422	DY655879
Contig826	CF660390	CF662568
Contig354	DW721043	DW723292
Contig1437	CA964912	AU301048
Contig757	CF660986	CA965966
Contig1217	CA969317	CA969344
Contig34	EC394826	EC394880
Contig745	CF661041	CF663046
Contig603	CF662064	EC392855
Contig90	AU183512	EC394299
Contig1410	AU301195	EC392971
Contig565	AU183466	AU183525
Contig1434	AU301120	AU240367
Contig850	CF662316	CF662957
Contig1045	DW719631	CA965483
Contig1004	CA965683	CA966292
Contig16	EC393685	EC394902
Contig730	CF661183	CA966947
Contig1360	CA967111	CA967359
Contig233	EC391874	EC392976
Contig1490	EC393519	AU052086
Contig1224	CA969225	CF662202
Contig368	DW722426	DW722971
Contig994	CA966997	CA966471
Contig611	CF662043	CF661995
Contig849	CA968336	CF662960
Contig492	DW722077	DW721658
Contig208	EC394583	EC393221
Contig511	DW720790	DW720251
Contig1523	CF661657	AB104627
Contig899	CF663083	CF662516
Contig292	DW719604	EC392161
Contig291	EC392191	EC391850
Contig374	DW722675	DW722869
Contig429	DW720481	DW720447
Contig1328	CA967568	CF662297
Contig1091	EC393408	CA964963
Contig409	DW720993	DW721809
Contig73	EC394482	CA968827
Contig67	CF661103	EC394508
Contig795	EC393952	CF660614
Contig812	CF660491	CA965342
Contig489	DW722052	DW721957
Contig585	AU052088	AU312519
Contig944	CA967338	CA967290
Contig1281	CA968007	EC393971
Contig1113	EC394565	CA964614
Contig957	CA967081	CF662425
Contig273	EC394003	EC392547
Contig970	CA965317	CA966872
Contig1509	CF660828	DQ411311
Contig24	EC393130	EC394878
Contig104	EC394117	CF660529
Contig131	EC393034	EC393934
Contig1286	EC392893	CA967858
Contig314	EC391746	EC391602
Contig1237	CF660995	CA968875
Contig1502	C88375	CF663022
Contig1264	CA966544	CA968365
Contig355	DW722839	DW723201
Contig553	AU183542	AU183531
Contig1252	DW723473	CA968673
Contig1427	AU301140	AU301136
Contig1484	CF661603	AU062367
Contig1017	CA966117	CA968919
Contig855	CF662923	CF660936
Contig270	EC392584	EC393257
Contig1057	DW720320	CA965323
Contig679	CF661507	CF661782
Contig680	CA967368	CF661504
Contig831	CA966641	CA968421
Contig521	DW720323	DW720278
Contig1332	DW720541	CA967542
Contig162	CA968874	EC393658
Contig1241	EC392030	CA968808
Contig1441	AU301026	AU301025
Contig1399	AU301616	EC394592
Contig1206	CA969523	CA969226
Contig986	CA966584	CA966156
Contig740	CF662610	CF661080
Contig1008	CA966212	CA966259
Contig103	DW723428	EC394149
Contig871	CF660454	CF662816
Contig1139	CA964371	CF661052
Contig1529	AB061688	AB061689
Contig1222	CA969243	CA969407
Contig1353	CA967384	AU301630
Contig820	CA966587	CF660441
Contig422	DW720545	DW720475
Contig1219	CA969330	CA970203
Contig1194	CA969806	CA968842
Contig41	EC394510	EC394770
Contig52	EC394661	EC392017
Contig688	CF661447	CF661446
Contig302	EC391785	EC391929
Contig1453	AU279286	AU279319
Contig866	CF660899	CF662884
Contig770	CF660822	CF660748
Contig402	CA967380	DW721552
Contig1097	CA964902	CA964891
Contig641	CF661784	CA968794
Contig893	CF662559	CF662570
Contig838	CF663027	CA966576
Contig640	CF662093	CF661788
Contig83	EC394409	CA969760
Contig804	CF663101	CF662115
Contig870	CF662828	DQ157850
Contig896	EC393889	CF662549
Contig1468	AU081440	AU081492
Contig1385	EC392385	AU301724
Contig1464	AU301135	AU240304
Contig962	CA967084	CA966975
Contig1085	CA968353	CA965084
Contig777	CF660772	CF660758
Contig143	EC393466	EC393780
Contig1051	CA965406	CA966604
Contig562	AU183519	AU183479
Contig1497	C88440	CA968458
Contig1304	CA970448	CA964375
Contig183	EC393720	EC393459
Contig518	DW720493	DW722966
Contig1211	CA969476	CA969234
Contig362	DW723125	DW724044
Contig1379	EC392248	AU301082
Contig169	EC393718	EC393561
Contig705	CF661310	CF661311
Contig478	DW722024	DW722801
Contig942	CF662241	CF662252
Contig955	CA966612	CA967138
Contig1376	CF661936	AU301100
Contig407	DW723462	DW721116
Contig18	EC394890	CF662033
Contig376	DW720909	DW722825
Contig912	CF662395	CF662417
Contig1432	AU240293	AU301123
Contig1167	CA968683	CA970383
Contig923	CF662341	CF662343
Contig601	CF662081	CA967930
Contig243	EC394387	EC392888
Contig779	CF660733	CF660732
Contig551	DY655822	CA968441
Contig148	EC393752	CF660462
Contig504	DW721167	DW721273
Contig343	DW723979	DW723819
Contig753	CF663009	CF661008
Contig1343	CF663117	CA967441
Contig697	CF661371	CF661390
Contig981	CA970290	CA966719
Contig857	CA967836	CF662919
Contig106	EC391686	EC394106
Contig707	CF661307	CF661306
Contig1010	AU081391	CA966224
Contig935	CF660457	CF662279
Contig203	EC392713	EC393258
Contig1213	CA969252	CA969369
Contig1093	CF662788	CA964938
Contig1023	CA966037	AU183485
Contig1300	CA967680	CA965915
Contig1199	CA969681	CF662090
Contig792	CF660647	CF660646
Contig1158	CF661631	CA964137
Contig371	DW721537	DW722932
Contig1248	CA966112	CA968736
Contig1079	CA965171	DW723838
Contig1041	CA965489	CA965584
Contig814	CF663096	CA970335
Contig1516	BK001560	CA967336
Contig1482	AU062369	AU062377
Contig1412	AU240358	AU301169
Contig339	DW724219	DW724216
Contig760	CA965722	CF660951
Contig863	CF660446	CF662891
Contig531	DW724092	DW719528
Contig345	DW724395	DW723922
Contig172	EC393541	CA968437
Contig596	CA969949	CF662139
Contig1297	DW721438	CA967712
Contig613	CF661963	CF661979
Contig721	CF661238	CF661244
Contig1255	CA968660	CA968676
Contig282	AU240321	EC392348
Contig669	DY655844	CF661562
Contig639	CA964841	CF661791
Contig989	CA966534	CA966492
Contig1505	D88119	CF662031
Contig487	DW722156	DW724198
Contig1348	DW720515	CA967424
Contig238	EC392924	EC393817
Contig577	AU183533	AU183373
Contig448	DW719992	DW719476
Contig1227	CA969150	CA966464
Contig216	EC392747	EC393103
Contig852	CA969576	CF662941
Contig643	CF661819	CF661774
Contig63	EC392278	EC394563
Contig1120	CA964528	AU301076
Contig179	EC393336	EC393496
Contig1532	AB120621	AB120618
Contig1475	AU081463	AU081436
Contig676	CF660968	CF661515
Contig1251	CA967595	CA968725
Contig938	CF662254	CA964291
Contig1095	CA964913	DW719716
Contig1183	CA970008	CA970007
Contig1262	CA968405	CA968160
Contig1290	CA964759	CA967799
Contig1132	CA964419	CO729423
Contig929	CA965275	CF662317
Contig123	DW722328	EC393989
Contig547	DY655869	DY655855
Contig1538	AJ007849	AJ420957
Contig396	DW721865	DW723373
Contig258	EC392657	EC392696
Contig1422	AU301151	AU240328
Contig482	DW722625	DW721890
Contig949	CF662926	CA967221
Contig499	DW721374	DW723708
Contig1369	EL773007	CA967332
Contig1151	EC394569	CA964215
Contig306	EC391873	CA968865
Contig1204	CF661251	CA969534
Contig1047	CA965450	CA966413
Contig839	CF661013	CF663013
Contig1055	DW722626	CA965331
Contig1276	CA970366	CA968140
Contig1578	C88369	AB027712
Contig1009	CA966252	EC393465
Contig30	EC393206	EC394849
Contig141	EC392837	EC393814
Contig1124	CA966853	CA964457
Contig134	EC392513	EC393895
Contig618	AU052035	CF661956
Contig1163	CA968781	CA970395
Contig450	DW719708	DW719717
Contig1405	AU301568	CA970441
Contig1060	CA965313	DW721962
Contig1492	AU052077	AU301581
Contig703	CF661342	CF661325
Contig900	CF662495	DW724304
Contig1134	CA964394	CF663044
Contig318	EC391690	EC393248
Contig1100	CA964788	CF660967
Contig473	DW722608	DW723240
Contig1377	EC392330	AU301089
Contig1461	AU240343	AU240361
Contig185	EC393430	AU301652
Contig248	EC392719	EC392800
Contig146	EC392816	EC393760
Contig1351	CA967415	CA967396
Contig802	CA967142	CA967136
Contig528	DW723350	DW719678
Contig164	EC393394	EC393645
Contig807	CA969800	CA968430
EL773126
EL773125
EL773009
EL773008
EL773006
EL773003
EL773001
EL773000
EL772999
EL772998
EL772995
EH649491
EH649490
EH649489
EH649488
EH649487
EH649486
EH649485
EH649484
EH649483
EH649482
EH649478
EH649475
EH649473
EH649472
EH649471
EH649470
EH649463
EH649462
EH649459
EH649453
EH649452
EH649451
EH649450
EH649449
EH649448
EH649447
EH649444
EH649442
EH649441
EH649440
EH649439
EH649436
EH649434
EH649433
EH649431
EH649430
EH649429
EH649426
EH649425
EH649424
EH649423
EH649420
EH649419
EC394905
EC394904
EC394901
EC394900
EC394897
EC394896
EC394895
EC394894
EC394892
EC394891
EC394888
EC394886
EC394883
EC394881
EC394879
EC394877
EC394876
EC394875
EC394874
EC394873
EC394872
EC394871
EC394870
EC394868
EC394866
EC394865
EC394864
EC394862
EC394861
EC394860
EC394859
EC394857
EC394855
EC394853
EC394852
EC394851
EC394850
EC394848
EC394847
EC394846
EC394845
EC394844
EC394841
EC394840
EC394839
EC394838
EC394837
EC394835
EC394834
EC394833
EC394832
EC394831
EC394830
EC394825
EC394824
EC394823
EC394822
EC394821
EC394818
EC394817
EC394813
EC394811
EC394809
EC394808
EC394806
EC394805
EC394803
EC394802
EC394801
EC394799
EC394796
EC394795
EC394794
EC394793
EC394791
EC394790
EC394788
EC394787
EC394785
EC394783
EC394782
EC394781
EC394780
EC394779
EC394778
EC394776
EC394774
EC394772
EC394771
EC394769
EC394768
EC394767
EC394766
EC394761
EC394760
EC394759
EC394758
EC394757
EC394756
EC394754
EC394753
EC394751
EC394749
EC394748
EC394746
EC394745
EC394743
EC394742
EC394740
EC394739
EC394738
EC394736
EC394735
EC394734
EC394733
EC394732
EC394731
EC394730
EC394726
EC394725
EC394724
EC394723
EC394722
EC394721
EC394720
EC394719
EC394718
EC394717
EC394716
EC394713
EC394712
EC394709
EC394708
EC394706
EC394705
EC394702
EC394700
EC394698
EC394697
EC394696
EC394695
EC394694
EC394692
EC394691
EC394690
EC394688
EC394686
EC394685
EC394682
EC394681
EC394679
EC394678
EC394677
EC394676
EC394675
EC394674
EC394673
EC394672
EC394669
EC394668
EC394667
EC394666
EC394665
EC394664
EC394663
EC394662
EC394660
EC394659
EC394658
EC394657
EC394656
EC394655
EC394654
EC394653
EC394651
EC394648
EC394646
EC394645
EC394642
EC394641
EC394640
EC394639
EC394638
EC394637
EC394636
EC394635
EC394634
EC394632
EC394630
EC394628
EC394626
EC394625
EC394624
EC394623
EC394621
EC394620
EC394618
EC394617
EC394615
EC394613
EC394612
EC394611
EC394610
EC394608
EC394607
EC394605
EC394604
EC394603
EC394601
EC394596
EC394594
EC394593
EC394591
EC394590
EC394589
EC394587
EC394586
EC394585
EC394584
EC394580
EC394578
EC394577
EC394576
EC394575
EC394574
EC394571
EC394570
EC394567
EC394566
EC394564
EC394561
EC394560
EC394559
EC394557
EC394556
EC394553
EC394552
EC394549
EC394548
EC394545
EC394544
EC394540
EC394539
EC394538
EC394537
EC394536
EC394534
EC394533
EC394532
EC394529
EC394528
EC394527
EC394526
EC394525
EC394524
EC394522
EC394521
EC394520
EC394518
EC394517
EC394516
EC394515
EC394514
EC394512
EC394511
EC394507
EC394506
EC394504
EC394503
EC394502
EC394498
EC394497
EC394496
EC394493
EC394491
EC394490
EC394489
EC394486
EC394483
EC394480
EC394479
EC394478
EC394477
EC394475
EC394472
EC394470
EC394469
EC394467
EC394465
EC394463
EC394461
EC394460
EC394459
EC394457
EC394456
EC394455
EC394453
EC394451
EC394449
EC394448
EC394447
EC394446
EC394445
EC394444
EC394443
EC394441
EC394440
EC394439
EC394438
EC394437
EC394436
EC394435
EC394434
EC394433
EC394432
EC394430
EC394429
EC394426
EC394425
EC394424
EC394423
EC394422
EC394421
EC394420
EC394419
EC394417
EC394416
EC394415
EC394414
EC394412
EC394411
EC394410
EC394408
EC394406
EC394405
EC394403
EC394402
EC394401
EC394400
EC394399
EC394398
[truncated: 14,652 more rows]
