# Supplementary material for: A new procedure for determining the genetic basis of a physiological process in a non-model species, illustrated by cold induced angiogenesis in the carp
Source: BMC Genomics. 2009 Oct 23;10:490. doi: 10.1186/1471-2164-10-490 (PMC2771047; doi:10.1186/1471-2164-10-490)
Supplement: Additional file 3 — This file shows the alignment of sequences that give evidence that Smith-Waterman alignments did not always outperform the normal BLAST algorithm in these tests. [file 1471-2164-10-490-S3.TXT]

Additional File 3: 
More successful RBHs were found using the default heuristic BLAST method of alignment as against using the more precise SW. 
There were 62 successful RBHs found using SW but not with the default BLAST (the RBH failed). Likewise, there were 63 successful RBHs found with the default 
heuristic that failed with the SW algorithm. This file shows the alignments of 12 examples. Some alignments suggest the SW is more likely, whereas others
display better alignment with the default BLAST heuristic. The authors recommend for large amount of sequences to use the default BLAST, 
unless you are planning a holiday whilst you wait. 


# =============== FOR PROTEIN XP_945062 ==========================================================
1) The length and percent identity of an alignment with and without SW algorithm alignments.
 
The protein XP_945062 hit CA964662 with an alignment length of 63 amino acids (aa) and an identity of 45% using no SW. 
In contrast, using SW, XP_945062 best hit CF660383 and, although the alignment length was longer at 94 aa, the identity 
was less at 28%. The shorter alignment was more similar (45% percent identical) and was more likely the correct 
ortholog assignment.

Soft filtering without the Smith-Waterman algorithm

>CA964662 
          Length = 562

 Score = 54.7 bits (130), Expect = 4e-09
 Identities = 29/64 (45%), Positives = 42/64 (65%)
 Frame = +1

Query: 28  LKPWLVGLAAVVGFLFIVYLVLLANRLWCSKARAEDEEETTFRMESNLYQDQSEDKREKK 87
           L+PWLVGL AVV FLFIV+++L+  RL+  K R E EE  +F      Y++++ D  E +
Sbjct: 109 LQPWLVGLTAVVVFLFIVFVLLIMKRLFFKKDRDELEERHSF------YENKAADLEENE 270

Query: 88  EAKE 91
           E K+
Sbjct: 271 ETKQ 282


soft filtering with Smith-Waterman algorithm

>CF660383 
          Length = 925

 Score = 40.8 bits (94), Expect = 5e-05
 Identities = 28/99 (28%), Positives = 42/99 (42%), Gaps = 4/99 (4%)
 Frame = +2

Query: 28  LKPWLVGLAAVVGFLFIVYLVLLANRLWCSKARAEDEEETTFRMESNLYQDQSEDK-REK 86
           L  WL G+ AV  FL +V++V L N+ WC      +   T + M +    + S D  R  
Sbjct: 89  LPNWLTGIIAVAVFLLLVFIVFLVNKAWCETPSEPEAVPTEYAMTNGSTCETSLDAVRSS 268

Query: 87  KEAKEKEE---KRKKEKKTAKEGESNLGLDLEEKEPGDH 122
           ++ K  E     +  EK T    + NL       +P  H
Sbjct: 269 EDPKAYENAIVHQTDEKVTKM*SQGNL-----HNQPSQH 370


# =============== FOR PROTEIN NP_573571 ==========================================================
2) The e-value cut-off (1e-5) threshold was not reached with SW for protein NP_573571 and no hit was reported. 
Although the hit with no SW was to a proline rich protein, it is possible in some cases that this could be a genuine
ortholog assignment. 

soft filtering with Smith-Waterman algorithm alignments

Query= gi|18959210|ref|NP_573571.1| WIRE protein [Homo sapiens]
         (440 letters)

Database: Carp_sequences 
           16,650 sequences; 9,247,103 total letters

Searching.................................................done

 ***** No hits found ******

soft filtering without Smith-Waterman algorithm

>CA963983 
          Length = 1042

 Score =  147 bits (371), Expect = 2e-36
 Identities = 90/220 (40%), Positives = 93/220 (42%), Gaps = 19/220 (8%)
 Frame = -1

Query: 177  PPPPPPGRRANAPPTPLPMHSSKAPAYNREKPLPPTPGQRLHPGREGPPAPPPVKPPPSP 236
            PPPPPP    + PP P P  SS  P      PLPP P     P    PP PPP   PP P
Sbjct: 1018 PPPPPPPPXPHPPPPPPPAPSSSPPP---PPPLPPPPFPAPPPPLPSPPPPPPSSSPPPP 848

Query: 237  VNIRTGPSGQSLAPPPPPYRQPPGVPNGPSSPTNESA---------------PELPQRHN 281
                  PS   L PPPPP   PP  P  P  P                    P LP R  
Sbjct: 847  PPPPPPPSPPLLPPPPPPPPPPPPPPPPPPPPPPPPPPLPPAPRPPPPLPPFPPLPPRPP 668

Query: 282  SLHRKTPGPVRGLAPPPPTSASPSLLSNRPPPPARDPPSRGAAPPPPPPVIRNGARDAPP 341
                  P P     PPPP    P LL   PPPPA  PP     PPPPPP   +     PP
Sbjct: 667  PPPPPPPPPPPPPPPPPPPPPPPPLLP-PPPPPAPLPPPPPPPPPPPPPPPPSPPIFFPP 491

Query: 342  PPPPYRMHGSEPPSRGKPPP----PPSRTPAGPPPPPPPP 377
            PPPP    G  PP    PPP    PP +TP  PPPPPPPP
Sbjct: 490  PPPPXCKXGLPPPPXPTPPPPPPAPPXQTPPPPPPPPPPP 371


# =============== FOR PROTEIN NP_001008224 ==========================================================
3) Without the SW alignment, there was a higer %id to the query protein. As such, this was considered the better
assignment. 

soft filtering with Smith-Waterman algorithm alignments ####################################################

Query= gi|56606142|ref|NP_001008224.1| complement component 1, q
subcomponent-like 4 [Homo sapiens]
         (238 letters)

Database: Carp_sequences 
           16,650 sequences; 9,247,103 total letters

Searching.................................................done

                                                                 Score    E
Sequences producing significant alignments:                      (bits) Value

AB127584                                                               84   2e-17

>AB127584 
          Length = 1087

 Score = 84.0 bits (206), Expect = 2e-17
 Identities = 55/170 (32%), Positives = 87/170 (51%), Gaps = 4/170 (2%)
 Frame = +3

Query: 73  GPPGPRGPPGEPGRPGPPGPPG-PGPGGVAPAAGYVPRIAFYAGLRRPHEGYEVLRFDDV 131
           G PG RG  G+ G PG  G  G PG   VAP + +  +++       P    + +RFD +
Sbjct: 282 GQPGVRGLTGDRGDPGGKGERGSPGECAVAPKSAFSAKLS--ESRTSPLVVGDAVRFDKI 455

Query: 132 VTNVGNAYEAASGKFTCPMPGVYFFAYHVLMRGGDGTSMWADLMKNGQVRASAIAQDADQ 191
           + N    Y   +G+FTC +PGVY+F  H  +     +S+  DL+KNG   AS      + 
Sbjct: 456 ILNEQGDYNPETGRFTCRVPGVYYFTVHATVY---RSSLQFDLIKNGHTVASYFQIFGNW 626

Query: 192 NYDYA-SNSVILHLDVGDEVFIKLDGGKVHG--GNTNKYSTFSGFIIYPD 238
           +   + S   + HL  GD+V++++  G+  G   +    STF+GF++Y D
Sbjct: 627 SKPASLSGGTLAHLIPGDQVWVQMALGEYTGFYSSPKTDSTFTGFLVYSD 776


soft filtering without Smith-Waterman algorithm ############################################################

Query= gi|56606142|ref|NP_001008224.1| complement component 1, q
subcomponent-like 4 [Homo sapiens]
         (238 letters)

Database: Carp_sequences 
           16,650 sequences; 9,247,103 total letters

Searching.................................................done

                                                                 Score    E
Sequences producing significant alignments:                      (bits) Value

CA966860                                                               96   5e-21

>CA966860 
          Length = 479

 Score = 95.5 bits (236), Expect = 5e-21
 Identities = 53/139 (38%), Positives = 72/139 (51%)
 Frame = +2

Query: 26  GRCRMVCDPHGPRGPGPDGAPASVPPFPPGAKGEVGRRGKAGLRGPPGPPGPRGPPGEPG 85
           G CR+VCDP   R    D +   V P    A G            PPGPPGP      PG
Sbjct: 104 GSCRIVCDPSSDRSK--DQSNGLVIPLTSSAAG------------PPGPPGP------PG 223

Query: 86  RPGPPGPPGPGPGGVAPAAGYVPRIAFYAGLRRPHEGYEVLRFDDVVTNVGNAYEAASGK 145
           + GPPGP GP   G +   G    +AF A L+      +V++F+DV+TN+G  YE+++G 
Sbjct: 224 KAGPPGPAGPSGVGSSSKGG----VAFSAALQDAFGKNDVIKFNDVITNLGGGYESSTGT 391

Query: 146 FTCPMPGVYFFAYHVLMRG 164
           FTC   GVY+F + ++  G
Sbjct: 392 FTCKTAGVYYFIFSIVKTG 448

# =============== FOR PROTEIN NP_000976 ==========================================================
4) Although there is a higer %id with the SW algorithm, more 4 regions of high similarity were found without 
SW and only 3 with SW. It is debatable which is the correct assignment here and they are probably paralogs.

soft filtering with Smith-Waterman algorithm alignments ####################################################

Query= gi|4506617|ref|NP_000976.1| ribosomal protein L17 [Homo
sapiens]
         (184 letters)

Database: Carp_sequences 
           16,650 sequences; 9,247,103 total letters

Searching.................................................done

                                                                 Score    E
Sequences producing significant alignments:                      (bits) Value

DW721182                                                              103   9e-24

>DW721182 
          Length = 594

 Score =  103 bits (256), Expect(2) = 9e-24
 Identities = 72/163 (44%), Positives = 78/163 (47%), Gaps = 19/163 (11%)
 Frame = +1

Query: 18  RGSNLRVHFKNTRETAQAIK------------GMHIRKATKYLKDVTLQKQCVPFRRYNG 65
           RGSNLRVHFKNTRETAQAIK            G +      Y   VT+       R    
Sbjct: 64  RGSNLRVHFKNTRETAQAIKRHAHPQG*QVPEGCYGEAPVVYPSVVTMVVLAAVLR---- 231

Query: 66  GVGRCAQAKQWGWTQGRWPKKSAEFLLHMLKNAESNAELKGLDVDSLVIEHIQVNKAPKM 125
                       WTQGRWPKKSAEFLLHMLK        +G          +  + A   
Sbjct: 232 -------PSSMNWTQGRWPKKSAEFLLHMLKKRRKQR*AQGFGCG------LSGD*AHSR 372

Query: 126 RRRTYRAHGRI-------NPYMSSPCHIEMILTEKEQIVPKPE 161
             R  R  G +       NPYMSSPCHIEMILTEKEQIVP  E
Sbjct: 373 *TRPQRCAGVLTVRTDASNPYMSSPCHIEMILTEKEQIVPLHE 501


soft filtering without Smith-Waterman algorithm ############################################################


Query= gi|4506617|ref|NP_000976.1| ribosomal protein L17 [Homo
sapiens]
         (184 letters)

Database: Carp_sequences 
           16,650 sequences; 9,247,103 total letters

Searching.................................................done

                                                                 Score    E
Sequences producing significant alignments:                      (bits) Value

Contig380                                                             119   3e-28

>Contig380 
          Length = 663

 Score =  119 bits (297), Expect = 3e-28
 Identities = 87/206 (42%), Positives = 102/206 (49%), Gaps = 27/206 (13%)
 Frame = +1

Query: 1   MVRYSLDPENPTKSCKSRGSNLRVHFKNTRETAQAIKGMHIRKATKYLKDVT-----LQK 55
           MVRYSLDPENPTKSCKSRG    +      +     +  H R+ T      T     L  
Sbjct: 7   MVRYSLDPENPTKSCKSRG----LQPSRALQEHP*DRPGHQRQCTSARLTST*RM*WLST 174

Query: 56  QCVPFRRYNGGVGRCAQAKQWGWTQGRWP-KKSAEFLLHMLKNAESNAELKGLDVDSLVI 114
              PFRRYNGGVGRCAQAKQ  W  G    +K      H  +  ++    +        +
Sbjct: 175 SVCPFRRYNGGVGRCAQAKQHDWNSGTLA*EKY*VPAPHAEERRKAMLSSRVWMWTLW*L 354

Query: 115 EHIQVNKAPKMRRRTYRAHGRINPYMSSPC----------------HIEMILTEKEQI-- 156
              +VNKAPKMRRRTYRAHGRINP    P                   +  L  K  +  
Sbjct: 355 STSRVNKAPKMRRRTYRAHGRINPLHELPMPHRNDPH*EGADRSQNQRKRFLRRKRFLRR 534

Query: 157 ---VPKPEEEVAQKKKISQKKLKKQK 179
                KPEEEV+QKKK+SQKKLKKQK
Sbjct: 535 N*RSRKPEEEVSQKKKVSQKKLKKQK 612

# =============== FOR PROTEIN NP_068370 ==========================================================
5) The results of this protein showed that the SW proved a preferable assignment as the alignment is 
a higher % id, even though it sligtly shorter. 

soft filtering with Smith-Waterman algorithm alignments ####################################################


Query= gi|13430848|ref|NP_068370.1| nuclear receptor subfamily 1,
group D, member 1 [Homo sapiens]
         (614 letters)

Database: Carp_sequences 
           16,650 sequences; 9,247,103 total letters

Searching.................................................done

                                                                 Score    E
Sequences producing significant alignments:                      (bits) Value

CA966183                                                              207   3e-54

>CA966183 
          Length = 625

 Score =  207 bits (527), Expect = 3e-54
 Identities = 107/159 (67%), Positives = 132/159 (83%)
 Frame = +2

Query: 453 FAKHIPGFRDLSQHDQVTLLKAGTFEVLMVRFASLFNVKDQTVMFLSRTTYSLQELGAMG 512
           FAK IPGF+DLSQHDQV LLKAGTFEVLMVRF SLF+VK+++V FLS   YS+  L +MG
Sbjct: 2   FAKRIPGFQDLSQHDQVNLLKAGTFEVLMVRFVSLFDVKERSVTFLSGRKYSVDLLRSMG 181

Query: 513 MGDLLSAMFDFSEKLNSLALTEEELGLFTAVVLVSADRSGMENSASVEQLQETLLRALRA 572
            G+LL+ MF+FSEKL +L L EEE+ LF+AVVLVSADRS +E+ + VE  QETL+RALR 
Sbjct: 182 AGELLNCMFEFSEKLTALQLNEEEMTLFSAVVLVSADRSAIEDVSGVEAPQETLIRALRN 361

Query: 573 LVLKNRPLETSRFTKLLLKLPDLRTLNNMHSEKLLSFRV 611
           L++KN   E + FTKLLLKLP+LR+LNNMHSE+LLSF++
Sbjct: 362 LIMKNHSNEAAVFTKLLLKLPELRSLNNMHSEELLSFKI 478


soft filtering without Smith-Waterman algorithm ############################################################

Query= gi|13430848|ref|NP_068370.1| nuclear receptor subfamily 1,
group D, member 1 [Homo sapiens]
         (614 letters)

Database: Carp_sequences 
           16,650 sequences; 9,247,103 total letters

Searching.................................................done

                                                                 Score    E
Sequences producing significant alignments:                      (bits) Value

CF662354                                                              210   3e-55

>CF662354 
          Length = 761

 Score =  210 bits (535), Expect = 3e-55
 Identities = 115/183 (62%), Positives = 132/183 (72%), Gaps = 3/183 (1%)
 Frame = +1

Query: 1   MTTLDSNNNTGGVITYIGSSGSSPSRTSPESLYSDNSNGSFQSLTQGC-PTYFPPSPTGS 59
           MTT    NNTGGVI+YIGS G SP+ TSP S+Y++NSN S QSLTQ    + FPPSP GS
Sbjct: 244 MTTAVDTNNTGGVISYIGSCGGSPNHTSPVSMYNENSNSSLQSLTQPYFGSSFPPSPNGS 423

Query: 60  LTQDPARSFGSIPPSLSDDGSPSSSSSSSSSSSSFYNGSPPGSLQVAMED--SSRVSPSK 117
              D +R +     S S + S SSS S    +SS   GSP G      ED  S+R SP+K
Sbjct: 424 --HDSSRMY----TSSSSNSSSSSSGSGEDGNSSCSGGSPRGR-----EDGGSARNSPNK 570

Query: 118 STSNITKLNGMVLLCKVCGDVASGFHYGVHACEGCKGFFRRSIQQNIQYKRCLKNENCSI 177
           S + +TKLNGMVLLCKVCGDVASGFHYGVHACEGCKGFFRRSIQQNIQYK+CLKNE C+I
Sbjct: 571 SVATLTKLNGMVLLCKVCGDVASGFHYGVHACEGCKGFFRRSIQQNIQYKKCLKNETCTI 750

Query: 178 VRI 180
           +RI
Sbjct: 751 MRI 759

# =============== FOR PROTEIN NP_004552 ==========================================================
6) Although a shorter alignment length, the higher similarity with no deletions shows default BLAST
found preferable match. 

soft filtering with Smith-Waterman algorithm alignments ####################################################


Query= gi|38570158|ref|NP_004552.2| OVO-like 1 binding protein [Homo
sapiens]
         (267 letters)

Database: Carp_sequences 
           16,650 sequences; 9,247,103 total letters

Searching.................................................done

                                                                 Score    E
Sequences producing significant alignments:                      (bits) Value

EC393991                                                               96   4e-21

>EC393991 
          Length = 616

 Score = 95.9 bits (237), Expect = 4e-21
 Identities = 49/142 (34%), Positives = 73/142 (51%)
 Frame = -1

Query: 99  GFLRTKMKVTLGDSPSGDLFTCRVCQKAFTYQRMLNRHMKCHNDVKRHLCTYCGKGFNDT 158
           G L+  M+   G+ P    +TC+ C   FT +  L  HM+ H+  K   C  CG GF   
Sbjct: 427 GALKRHMRTHTGEKP----YTCQQCGTGFTQKGHLKNHMRTHSGEKPFTCQQCGTGFTQK 260

Query: 159 FDLKRHVRTHTGVRPYKCSLCDKAFTQRCSLESHLKKIHGVQQKYAYKERRAKLYVCEEC 218
             L+ H+RTHTG +PY C  C K FTQ+ +L SH+  IH  +          K Y CE+C
Sbjct: 259 VHLQGHMRTHTGEKPYTCQQCGKRFTQKNTLHSHM-SIHTGE----------KPYTCEQC 113

Query: 219 GCTSESQEGHVLHLKEHHPDSP 240
           G +  +++   +H++ H  + P
Sbjct: 112 GKSFPAKQNLKVHMRVHTGEKP 47


soft filtering without Smith-Waterman algorithm ############################################################

Query= gi|38570158|ref|NP_004552.2| OVO-like 1 binding protein [Homo
sapiens]
         (267 letters)

Database: Carp_sequences 
           16,650 sequences; 9,247,103 total letters

Searching.................................................done

                                                                 Score    E
Sequences producing significant alignments:                      (bits) Value

EC392952                                                               93   4e-20

>EC392952 
          Length = 654

 Score = 92.8 bits (229), Expect = 4e-20
 Identities = 38/60 (63%), Positives = 48/60 (80%)
 Frame = +2

Query: 113 PSGDLFTCRVCQKAFTYQRMLNRHMKCHNDVKRHLCTYCGKGFNDTFDLKRHVRTHTGVR 172
           P+  + +C+VCQK FT  RML RH+K H++ K++ C +CGKGFND FDLKRHVRTHTGVR
Sbjct: 473 PAASVLSCQVCQKTFTSARMLKRHVKRHSETKKYSCEHCGKGFNDAFDLKRHVRTHTGVR 652


# =============== FOR PROTEIN NP_001070984 ==========================================================
7) The default BLAST algorithm found the preferable match as longer alignment length as well as %id. 

soft filtering with Smith-Waterman algorithm alignments ####################################################


Query= gi|117553619|ref|NP_001070984.1| solute carrier family 39,
member 7 [Homo sapiens]
         (469 letters)

Database: Carp_sequences 
           16,650 sequences; 9,247,103 total letters

Searching.................................................done

                                                                 Score    E
Sequences producing significant alignments:                      (bits) Value

CA965099                                                              117   2e-27

>CA965099 
          Length = 505

 Score =  117 bits (294), Expect = 2e-27
 Identities = 61/124 (49%), Positives = 84/124 (67%)
 Frame = +1

Query: 316 RVSGYLNLAADLAHNFTDGLAIGASFRGGRGLGILTTMTVLLHEVPHEVGDFAILVQSGC 375
           + SGYLN  A+   NFT GLA+  SF   R +G+LTT  +LLHE+PHEVGDFAIL+++G 
Sbjct: 148 QTSGYLNPLANCIDNFTHGLAVAGSFLVSRKVGLLTTFAILLHEIPHEVGDFAILLRAGF 327

Query: 376 SKKQAMRLQLLTAVGALAGTACALLTEGGAVGSEIAGGAGPGWVLPFTAGGFIYVATVSV 435
            + +A R+QL TA+G + G AC  L      G+E A      W+LPFT+GG +Y+A V+V
Sbjct: 328 DRWKAARMQLSTALGGVLG-ACFALCSQSQHGAEDA----TAWILPFTSGGSLYIALVNV 492

Query: 436 LPEL 439
           +P+L
Sbjct: 493 VPDL 504


soft filtering without Smith-Waterman algorithm ############################################################


Query= gi|117553619|ref|NP_001070984.1| solute carrier family 39,
member 7 [Homo sapiens]
         (469 letters)

Database: Carp_sequences 
           16,650 sequences; 9,247,103 total letters

Searching.................................................done

                                                                 Score    E
Sequences producing significant alignments:                      (bits) Value

CF661133                                                              187   2e-48

>CF661133 
          Length = 765

 Score =  187 bits (476), Expect = 2e-48
 Identities = 88/165 (53%), Positives = 114/165 (69%), Gaps = 5/165 (3%)
 Frame = -2

Query: 39  QEDFHGHSHRHSHEDFHHGHSHAHGHGHTHESIWHGHTHDHDHGHSHEDLHHGHSHGYSH 98
           +E+ H H H H+H+     H HAH HGH H+   HGH H HDHGH+H D  H H HG++H
Sbjct: 761 EEEHHAHDHGHAHD-----HGHAHDHGHAHD---HGHAHAHDHGHAH-DHGHAHDHGHAH 609

Query: 99  ESLYHRGHGHDHEHSHGGYGESGAPGIKQDLDA-----VTLWAYALGATVLISAAPFFVL 153
              +  GH HDH H+H    +  A  + +D++A     V LW  A+GAT+LISAAPF +L
Sbjct: 608 GHAHDHGHAHDHAHTHDHAHDHAAERLSRDVEAGKRNMVELWMQAIGATLLISAAPFLIL 429

Query: 154 FLIPVESNSPRHRSLLQILLSFASGGLLGDAFLHLIPHALEPHSH 198
           FLIPV+SN+ +H++LL++LLSFASGGLLGDAFLHLIPHAL   +H
Sbjct: 428 FLIPVQSNTDQHQNLLKVLLSFASGGLLGDAFLHLIPHALGE*AH 294


# =============== FOR PROTEIN NP_001936 ==========================================================
8) The default BLAST algorithm found the preferable match with a shorter but higher %id match. 

soft filtering with Smith-Waterman algorithm alignments ####################################################

Query= gi|4503413|ref|NP_001936.1| heparin-binding EGF-like growth
factor [Homo sapiens]
         (208 letters)

Database: Carp_sequences 
           16,650 sequences; 9,247,103 total letters

Searching.................................................done

                                                                 Score    E
Sequences producing significant alignments:                      (bits) Value

CF662062                                                               58   1e-09

>CF662062 
          Length = 449

 Score = 57.8 bits (138), Expect = 1e-09
 Identities = 30/84 (35%), Positives = 43/84 (51%), Gaps = 2/84 (2%)
 Frame = +3

Query: 108 CLRKYKDFCIHGECKYVKELRAPSCICHPGYHGERC--HGLSLPVENRLYTYDHTTILAV 165
           C ++YK +CIHG C++VK    PSC C  GY G RC    L L VE R         + +
Sbjct: 186 CQKEYKHYCIHGVCRFVKAQNTPSCRCETGYIGTRCEYRDLDLRVEER-------KKIVI 344

Query: 166 VAVVLSSVCLLVIVGLLMFRYHRR 189
             VV   V L++++  +    H+R
Sbjct: 345 ACVVAGLVFLILLIVFICVCTHKR 416


soft filtering without Smith-Waterman algorithm ############################################################


Query= gi|4503413|ref|NP_001936.1| heparin-binding EGF-like growth
factor [Homo sapiens]
         (208 letters)

Database: Carp_sequences 
           16,650 sequences; 9,247,103 total letters

Searching.................................................done

                                                                 Score    E
Sequences producing significant alignments:                      (bits) Value

CA968122                                                               65   5e-12

>CA968122 
          Length = 216

 Score = 65.5 bits (158), Expect = 5e-12
 Identities = 31/66 (46%), Positives = 42/66 (63%), Gaps = 9/66 (13%)
 Frame = +1

Query: 74  VTLSSKP---------QALATPNKEEHGKRKKKGKGLGKKRDPCLRKYKDFCIHGECKYV 124
           V  SSKP         + L    ++  G++K KGKG GKKR+PCL+KYK+FCIHG C+ +
Sbjct: 19  VAFSSKPKDPSAVLNAEKLEGSKRKGLGRKKAKGKGKGKKRNPCLKKYKNFCIHGTCQNL 198

Query: 125 KELRAP 130
           K L+ P
Sbjct: 199 KNLKGP 216

# =============== FOR PROTEIN NP_008856 ==========================================================
9) The SW algorithm found the preferable match with a shorter but higher %id match. 

soft filtering with Smith-Waterman algorithm alignments ####################################################

Query= gi|86991440|ref|NP_008856.2| splicing factor,
arginine/serine-rich 5 [Homo sapiens]
         (272 letters)

Database: Carp_sequences 
           16,650 sequences; 9,247,103 total letters

Searching.................................................done

                                                                 Score    E
Sequences producing significant alignments:                      (bits) Value

EC393301                                                              125   5e-30

>EC393301 
          Length = 729

 Score =  125 bits (314), Expect = 5e-30
 Identities = 58/77 (75%), Positives = 68/77 (88%)
 Frame = -1

Query: 102 PPVRTENRLIVENLSSRVSWQDLKDFMRQAGEVTFADAHRPKLNEGVVEFASYGDLKNAI 161
           PPVRTE RLIVENLSSR SWQDLKDFMRQAGEVT+ADAH+ + NEGV+EF SY D+K A+
Sbjct: 717 PPVRTEYRLIVENLSSRCSWQDLKDFMRQAGEVTYADAHKERTNEGVIEFRSYSDMKRAL 538

Query: 162 EKLSGKEINGRKIKLIE 178
           +KL G +INGRKI+L+E
Sbjct: 537 DKLDGTDINGRKIRLVE 487


soft filtering without Smith-Waterman algorithm ############################################################

Query= gi|86991440|ref|NP_008856.2| splicing factor,
arginine/serine-rich 5 [Homo sapiens]
         (272 letters)

Database: Carp_sequences 
           16,650 sequences; 9,247,103 total letters

Searching.................................................done

                                                                 Score    E
Sequences producing significant alignments:                      (bits) Value

EC393301                                                              200   1e-52

>EC393301 
          Length = 729

 Score =  200 bits (509), Expect = 1e-52
 Identities = 114/178 (64%), Positives = 131/178 (73%), Gaps = 12/178 (6%)
 Frame = -1

Query: 102 PPVRTENRLIVENLSSRVSWQDLKDFMRQAGEVTFADAHRPKLNEGVVEFASYGDLKNAI 161
           PPVRTE RLIVENLSSR SWQDLKDFMRQAGEVT+ADAH+ + NEGV+EF SY D+K A+
Sbjct: 717 PPVRTEYRLIVENLSSRCSWQDLKDFMRQAGEVTYADAHKERTNEGVIEFRSYSDMKRAL 538

Query: 162 EKLSGKEINGRKIKLIE----------GSKRHSRSRSRSRSRTRSSSRSRSRSRSRSR-K 210
           +KL G +INGRKI+L+E          GS+  SRSR RSRSR+R SSRS SRSRSRSR +
Sbjct: 537 DKLDGTDINGRKIRLVEDKPRRRRSYSGSRSRSRSRRRSRSRSRRSSRSHSRSRSRSRSR 358

Query: 211 SYSRSRSRSRSRSRSKSRSVSRSPVPEKSQKRGSSSRSKSPASVDRQRSRS-RSRSRS 267
           S  RSRSRS  +SRS+SR  S S  P KS+ R S SRS S     R RS S +SRSRS
Sbjct: 357 SKHRSRSRSGRKSRSRSRRKSHSKSPAKSRSRKSKSRSHSRTQKSRSRSTSHKSRSRS 184


# =============== FOR PROTEIN NP_699197 ==========================================================
10) Again, longer alignment with the SW but shorter more % identity with BLAST default. 

soft filtering with Smith-Waterman algorithm alignments ####################################################

Query= gi|148886654|ref|NP_699197.3| polydom [Homo sapiens]
         (3571 letters)

Database: Carp_sequences 
           16,650 sequences; 9,247,103 total letters

Searching.................................................done

                                                                 Score    E
Sequences producing significant alignments:                      (bits) Value

CF661132                                                              104   1e-22

>CF661132 
          Length = 745

 Score =  104 bits (260), Expect = 1e-22
 Identities = 65/204 (31%), Positives = 96/204 (47%), Gaps = 16/204 (7%)
 Frame = +1

Query: 3262 TIIYQC-EPGYELEGNRERVCQENRQWSGGVAICKETRCETPLEFLNGKADIE-----NR 3315
            TI   C   GY L+G RE  CQ N +WS  +  C+ET+C   L   N ++D       + 
Sbjct: 58   TITLSCVGKGYTLQGQREISCQSNGEWSSAIPKCEETKCNANLS-ENMRSDEHWGSEVSF 234

Query: 3316 TTGPNVVYSC-NRGYSLEGPSEAHCTENGTWSHPVPLCKPNPCPVPF---VIPENALLSE 3371
              G  +  SC  RGY+L+   +  C  NG WS+ +P C+   C       +  +    SE
Sbjct: 235  RPGQTITLSCVGRGYTLQRQEKITCQSNGEWSNAIPKCEETKCNANLSDNMRSDEHRGSE 414

Query: 3372 KEFYVDQNVSIKC-REGFLLQGHGIITCNPDETWTQTSAKCE--KISCGPPAHVENAIA- 3427
              F   + +++ C   G+ LQG   ITC P   W+    KCE    SCGPP  V +A   
Sbjct: 415  VSFRPGETITLSCVGRGYTLQGQEKITCQPHGEWSSPFPKCEGQTTSCGPPPDVNDADTI 594

Query: 3428 --RGVHYQYGDMITYSCYSGYMLE 3449
              +   Y  G+ + Y C++ Y+L+
Sbjct: 595  ELKKDEYNTGERVVYGCFNKYILD 666


soft filtering without Smith-Waterman algorithm ############################################################

Query= gi|148886654|ref|NP_699197.3| polydom [Homo sapiens]
         (3571 letters)

Database: Carp_sequences 
           16,650 sequences; 9,247,103 total letters

Searching.................................................done

                                                                 Score    E
Sequences producing significant alignments:                      (bits) Value

CA964733                                                               94   7e-26

>CA964733 
          Length = 496

 Score = 93.6 bits (231), Expect = 3e-19
 Identities = 43/94 (45%), Positives = 51/94 (54%), Gaps = 2/94 (2%)
 Frame = +1

Query: 3472 CRFPCQNGGICQRPNACSCPEGWMGRLCEEPICILPCLNGGRCVAPYQCDCPPGWTGSRC 3531
            CR    +G   Q  N C CP  + G  C  P+C  PC+NGG+CV    C C  GWTG+RC
Sbjct: 145  CRVRTVDGVSLQ--NTCQCPSDYSGAQCLTPLCSPPCVNGGKCVDINTCSCSDGWTGARC 318

Query: 3532 --HTAVCQSPCLNGGKCVRPNRCHCLSSWTGHNC 3563
               T  C S C NGG CV  NRC C+  +TG  C
Sbjct: 319  QRETVRCVSACKNGGVCVGLNRCRCVDGFTGSLC 420


# =============== FOR PROTEIN NP_003548 ==========================================================
11) Definitely the SW algorithm has the more convincing alignment due to superior %id.

soft filtering with Smith-Waterman algorithm alignments ####################################################

Query= gi|4505815|ref|NP_003548.1| phosphatidylinositol-4-phosphate
5-kinase, type I, alpha isoform 2 [Homo sapiens]
         (549 letters)

Database: Carp_sequences 
           16,650 sequences; 9,247,103 total letters

Searching.................................................done

                                                                 Score    E
Sequences producing significant alignments:                      (bits) Value

CA967538                                                              121   2e-28

>CA967538 
          Length = 641

 Score =  121 bits (303), Expect = 2e-28
 Identities = 76/170 (44%), Positives = 79/170 (46%), Gaps = 87/170 (51%)
 Frame = +2

Query: 67  TTSSALKGAIQLGITHTVGSLSTKPERDVLMQDFYVVESIFFP----------------- 109
           TTSSALKGAIQLGI HTVGSLS K ERDVLMQDFYVVESIFFP                 
Sbjct: 32  TTSSALKGAIQLGIAHTVGSLSQKAERDVLMQDFYVVESIFFPR*LFPCVSQKYSAMFYR 211

Query: 109 ------------------------------------------------------------ 109
                                                                       
Sbjct: 212 YI*IFMRS*IDLNQSADCC*VFVFTNQVACQPYQSLWSLQASSN*IMGSLPAFIFNETQT 391

Query: 110 ----------SEGSNLTPAHHYNDFRFKTYAPVAFRYFRELFGIRPDDYL 149
                     SEGSNLTPAHH+ DFRFKTYAP+AFR+FRELFGIRPDDYL
Sbjct: 392 HNPVSVFSCYSEGSNLTPAHHHGDFRFKTYAPIAFRFFRELFGIRPDDYL 541


soft filtering without Smith-Waterman algorithm ############################################################

Query= gi|4505815|ref|NP_003548.1| phosphatidylinositol-4-phosphate
5-kinase, type I, alpha isoform 2 [Homo sapiens]
         (549 letters)

Database: Carp_sequences 
           16,650 sequences; 9,247,103 total letters

Searching.................................................done

                                                                 Score    E
Sequences producing significant alignments:                      (bits) Value

Contig686                                                              89   2e-18

>Contig686 
          Length = 843

 Score = 88.6 bits (218), Expect = 2e-18
 Identities = 77/262 (29%), Positives = 118/262 (45%), Gaps = 11/262 (4%)
 Frame = +2

Query: 69  SSALKGAIQLGITHTVGSLSTKPERDVLMQDFYV------VESIFFPSEGSNLTPAHHYN 122
           S  +      G+ H++  L+  P   +L+ D +       V +  F  E     P H   
Sbjct: 98  SDPMLSVFMWGVNHSINDLNQVPVPVMLLPDDFKANTKIKVNNHLFNKEN---LPGH--- 259

Query: 123 DFRFKTYAPVAFRYFRELFGIRPDDYLYSLCSEPLIELCSSGASGSLFYVSSDDEFIIKT 182
            F+FK Y P  FR  R  FGI   DY  SL     ++    G    L + S D   I+K 
Sbjct: 260 -FKFKEYCPQVFRNPRGRFGIEDLDYQVSLARSAPMK--GDGQGQGLLFTSYDRTLIVKH 430

Query: 183 VQHKE---AEFLQKLLPGYY-MNLNQNPRTLLPKFYGLYCVQAGGKNIRIVVMNNL-LPR 237
           +  +E   A    ++ P Y  ++    P ++     G      GG+   +   +   +  
Sbjct: 431 ISSEEVADA*HSLRVSPAYSEVSWQYTPPSVSGHVPGY-----GGE*GHVPDRHEEHVSH 595

Query: 238 SVKMHIKYDLKGSTYKRRASQKEREKPLPTFKDLDFLQDIPDGLFLDADMYNALCKTLQR 297
            + +H KYDLKGS   R AS KE+ K LPTFKD+DF  ++   +++  +    + + L R
Sbjct: 596 RLIVHRKYDLKGSLIDREASDKEKVKDLPTFKDMDFRNNM-QKVYVTEEQKEKIMEKLNR 772

Query: 298 DCLVLQSFKIMDYSLLMSIHNI 319
           D   L   KIMDYSLL+ IH++
Sbjct: 773 DVEFLVKLKIMDYSLLLGIHDM 838


# =============== FOR PROTEIN NP_000292 ==========================================================
12) This is an interesting result as both hits are to genes on different strands of the cDNA (see frame of translation). 
The default BLAST option could be correct as it does not have a stop codon and is a higer percent identity. 

soft filtering with Smith-Waterman algorithm alignments ####################################################

Query= gi|4505881|ref|NP_000292.1| plasminogen [Homo sapiens]
         (810 letters)

Database: Carp_sequences 
           16,650 sequences; 9,247,103 total letters

Searching.................................................done

                                                                 Score    E
Sequences producing significant alignments:                      (bits) Value

EL772995                                                              244   4e-65

>EL772995 
          Length = 639

 Score =  244 bits (622), Expect = 4e-65
 Identities = 116/215 (53%), Positives = 143/215 (66%)
 Frame = -2

Query: 478 EEDCMFGNGKGYRGKRATTVTGTPCQDWAAQEPHRHSIFTPETNPRAGLEKNYCRNPDGD 537
           E DC  GNG  YRG  +TT+   P +     +P     F PET+P  GLE N CRNPD D
Sbjct: 638 ETDCKGGNGATYRGPTSTTIME*PAKQ-EFNDPPPPFKF*PETHPDKGLESNQCRNPDND 462

Query: 538 VGGPWCYTTNPRKLYDYCDVPQCAAPSFDCGKPQVEPKKCPGRVVGGCVAHPHSWPWQVS 597
           V GPWCYTT+P K +DYC +P C      CG+P V+PK+C GR+VGGC++  HSWPWQ+S
Sbjct: 461 VDGPWCYTTDPNKKWDYCQIPDC--DGLKCGQPAVKPKRCFGRIVGGCISKAHSWPWQIS 288

Query: 598 LRTRFGMHFCGGTLISPEWVLTAAHCLEKSPRPSSYKVILGAHQEVNLEPHVQEIEVSRL 657
           LRTR   HFCGGTLI   WVLTA HCLE S  PS+YK++LG H E   E   QE +VS++
Sbjct: 287 LRTRGKNHFCGGTLIDAHWVLTATHCLEMSESPSAYKILLGIHTERATESSKQERDVSKI 108

Query: 658 FLEPTRKDIALLKLSSPAVITDKVIPACLPSPNYV 692
              P   DIALLKL  PA++ +KV+PACLP  +Y+
Sbjct: 107 IKGPAGTDIALLKLDRPALLNNKVLPACLPDKDYI 3


soft filtering without Smith-Waterman algorithm ############################################################


Query= gi|4505881|ref|NP_000292.1| plasminogen [Homo sapiens]
         (810 letters)

Database: Carp_sequences 
           16,650 sequences; 9,247,103 total letters

Searching.................................................done

                                                                 Score    E
Sequences producing significant alignments:                      (bits) Value

CF662376                                                              146   2e-68

>CF662376 
          Length = 792

 Score =  146 bits (368), Expect(3) = 2e-68
 Identities = 67/119 (56%), Positives = 84/119 (70%)
 Frame = +3

Query: 604 MHFCGGTLISPEWVLTAAHCLEKSPRPSSYKVILGAHQEVNLEPHVQEIEVSRLFLEPTR 663
           +HFCGGTLI   WVLTAAHCLE+S  PS+YK++LG H E   E   QE +VS++   P  
Sbjct: 6   IHFCGGTLIDAHWVLTAAHCLERSESPSAYKILLGIHTERATESSKQERDVSKIIKGPAG 185

Query: 664 KDIALLKLSSPAVITDKVIPACLPSPNYVVADRTECFITGWGETQGTFGAGLLKEAQLP 722
            DIALLKL  PA++ DKV+PACLP  +Y+V   TEC++TGWGET+GT G G  +   LP
Sbjct: 186 TDIALLKLDRPALLNDKVLPACLPDKDYIVPSDTECYVTGWGETEGTGGEGFPERNWLP 362
