# Supplementary material for: A new procedure for determining the genetic basis of a physiological process in a non-model species, illustrated by cold induced angiogenesis in the carp
Source: BMC Genomics. 2009 Oct 23;10:490. doi: 10.1186/1471-2164-10-490 (PMC2771047; doi:10.1186/1471-2164-10-490)
Supplement: Additional file 4 — BLAST data, though not definitive, gives some evidence for the occurrence of a genome duplication event in zebrafish. It shows that two zebrafish set genes best match the same human SET gene. [file 1471-2164-10-490-S4.TXT]

Additional File 4: The human gene SET is ortholog to two zebrafish genes (seta and setb) on 
different chromosomes (Chr8 and Chr21). Neither zebrafish gene hits a human gene with higher 
similarity, which, although not definitive, gives some evidence for a genome duplication event. 
 

BLASTP 2.2.13 [Nov-27-2005]


Reference: Altschul, Stephen F., Thomas L. Madden, Alejandro A. Schaffer, 
Jinghui Zhang, Zheng Zhang, Webb Miller, and David J. Lipman (1997), 
"Gapped BLAST and PSI-BLAST: a new generation of protein database search
programs",  Nucleic Acids Res. 25:3389-3402.

Query= gi|170763498|ref|NP_003002.2| SET translocation (myeloid
leukemia-associated) isoform 2 [Homo sapiens]
         (277 letters)

Database: zebra_aa 
           28,035 sequences; 14,916,598 total letters

Searching..................................................done

                                                                 Score    E
Sequences producing significant alignments:                      (bits) Value

ref|NP_958876.1| SET translocation (myeloid leukemia-associated)...   529   e-151
ref|NP_958883.1| SET translocation (myeloid leukemia-associated)...   503   e-143

>ref|NP_958876.1| SET translocation (myeloid leukemia-associated) B [Danio rerio]
          Length = 275

 Score =  529 bits (1363), Expect = e-151
 Identities = 258/277 (93%), Positives = 270/277 (97%), Gaps = 2/277 (0%)

Query: 1   MSAPAAKVSKKELNSNHDGADETSEKEQQEAIEHIDEVQNEIDRLNEQASEEILKVEQKY 60
           MSA AAKVS+KE NSNHDGADETSEKEQQEAIEHIDEVQNEIDRLNEQASEEILKVEQKY
Sbjct: 1   MSASAAKVSRKEQNSNHDGADETSEKEQQEAIEHIDEVQNEIDRLNEQASEEILKVEQKY 60

Query: 61  NKLRQPFFQKRSELIAKIPNFWVTTFVNHPQVSALLGEEDEEALHYLTRVEVTEFEDIKS 120
           NKLRQPFFQKRSELIAKIPNFWVTTFVNHPQVSALLGEEDEEALHYLTRVEVTEFEDIKS
Sbjct: 61  NKLRQPFFQKRSELIAKIPNFWVTTFVNHPQVSALLGEEDEEALHYLTRVEVTEFEDIKS 120

Query: 121 GYRIDFYFDENPYFENKVLSKEFHLNESGDPSSKSTEIKWKSGKDLTKRSSQTQNKASRK 180
           GYRIDFYFDENPYFENKVLSKEFHLNESGDPSSKSTEIKWK+GKDLTKR+ QT NKA +K
Sbjct: 121 GYRIDFYFDENPYFENKVLSKEFHLNESGDPSSKSTEIKWKAGKDLTKRTGQTPNKAGKK 180

Query: 181 RQHEEPESFFTWFTDHSDAGADELGEVIKDDIWPNPLQYYLVPDMDDEEGEGEEDDDDDE 240
           RQHEEPESFFTWFTDHSDAGADELGEVIKDDIWPNPLQYYLVPDMD+EEGEGEE +DD+E
Sbjct: 181 RQHEEPESFFTWFTDHSDAGADELGEVIKDDIWPNPLQYYLVPDMDEEEGEGEE-EDDEE 239

Query: 241 EEEGLEDIDEEGDEDEGEEDEDDDEGEEGEEDEGEDD 277
           EEEGLEDIDEEGDED+GEEDE++DEGE+G ED+GEDD
Sbjct: 240 EEEGLEDIDEEGDEDDGEEDEEEDEGEDG-EDDGEDD 275


>ref|NP_958883.1| SET translocation (myeloid leukemia-associated) A [Danio rerio]
          Length = 269

 Score =  503 bits (1296), Expect = e-143
 Identities = 248/277 (89%), Positives = 262/277 (94%), Gaps = 8/277 (2%)

Query: 1   MSAPAAKVSKKELNSNHDGADETSEKEQQEAIEHIDEVQNEIDRLNEQASEEILKVEQKY 60
           MSA AAKVSKKELNSNHDG DETSEKEQQEAIEHIDEVQNEIDRLNEQASEEILKVEQKY
Sbjct: 1   MSASAAKVSKKELNSNHDGGDETSEKEQQEAIEHIDEVQNEIDRLNEQASEEILKVEQKY 60

Query: 61  NKLRQPFFQKRSELIAKIPNFWVTTFVNHPQVSALLGEEDEEALHYLTRVEVTEFEDIKS 120
           NKLRQPFFQKRSELIAKIPNFWVTTFVNHPQVSALLGEEDEEALHYLTRVEVTEFEDIKS
Sbjct: 61  NKLRQPFFQKRSELIAKIPNFWVTTFVNHPQVSALLGEEDEEALHYLTRVEVTEFEDIKS 120

Query: 121 GYRIDFYFDENPYFENKVLSKEFHLNESGDPSSKSTEIKWKSGKDLTKRSSQTQNKASRK 180
           GYRIDFYFDEN YFENKVLSKE HLNESGDP+SKSTEIKWK GKDLT RSSQTQ+KA +K
Sbjct: 121 GYRIDFYFDENMYFENKVLSKEIHLNESGDPTSKSTEIKWKPGKDLTSRSSQTQSKAGKK 180

Query: 181 RQHEEPESFFTWFTDHSDAGADELGEVIKDDIWPNPLQYYLVPDMDDEEGEGEEDDDDDE 240
           RQHEEPESFFTWFTDH+D+GADELGEVIKDDIWPNPLQYYLVPDM+DEEGEGE++DDD  
Sbjct: 181 RQHEEPESFFTWFTDHADSGADELGEVIKDDIWPNPLQYYLVPDMEDEEGEGEDEDDD-- 238

Query: 241 EEEGLEDIDEEGDEDEGEEDEDDDEGEEGEEDEGEDD 277
            EEGL+DIDEEGD D+GEE++DDD    GE+DEG+DD
Sbjct: 239 -EEGLDDIDEEGD-DDGEEEDDDD----GEDDEGDDD 269
