# Supplementary material for: A new procedure for determining the genetic basis of a physiological process in a non-model species, illustrated by cold induced angiogenesis in the carp
Source: BMC Genomics. 2009 Oct 23;10:490. doi: 10.1186/1471-2164-10-490 (PMC2771047; doi:10.1186/1471-2164-10-490)
Supplement: Additional file 5 — Evidence is presented in this file to show that the SRBH method outperforms Homologene for some genes and that phylogenetic analysis does not always assign the correct ortholog. [file 1471-2164-10-490-S5.TXT]

Additional File 5: Homologene does not always perform well for duplicated genes. 
The zebrafish actc1l gene best matched the human ACTC1 gene with 99% identity over the full length of the gene,
but Homologene put actc1l in the ACTB orthologous group (id: 110648) where alignment percent identity was less at 94%.

Query= gi|51592073|ref|NP_001001409.2| actin, alpha, cardiac muscle 1
like [Danio rerio]
         (377 letters)


>gi|4885049|ref|NP_005150.1| cardiac muscle alpha actin 1 proprotein
           [Homo sapiens]
          Length = 377

 Score =  761 bits (1965), Expect = 0.0
 Identities = 375/377 (99%), Positives = 376/377 (99%)

Query: 1   MCDDDETTALVCDNGSGLVKAGFAGDDAPRAVFPSIVGRPRHQGVMVGMGQKDSYVGDEA 60
           MCDD+ETTALVCDNGSGLVKAGFAGDDAPRAVFPSIVGRPRHQGVMVGMGQKDSYVGDEA
Sbjct: 1   MCDDEETTALVCDNGSGLVKAGFAGDDAPRAVFPSIVGRPRHQGVMVGMGQKDSYVGDEA 60

Query: 61  QSKRGILTLKYPIEHGIITNWDDMEKIWHHTFYNELRVAPEEHPTLLTEAPLNPKANREK 120
           QSKRGILTLKYPIEHGIITNWDDMEKIWHHTFYNELRVAPEEHPTLLTEAPLNPKANREK
Sbjct: 61  QSKRGILTLKYPIEHGIITNWDDMEKIWHHTFYNELRVAPEEHPTLLTEAPLNPKANREK 120

Query: 121 MTQIMFETFNVPAMYVAIQAVLSLYASGRTTGIVLDSGDGVTHNVPIYEGYALPHAIMRL 180
           MTQIMFETFNVPAMYVAIQAVLSLYASGRTTGIVLDSGDGVTHNVPIYEGYALPHAIMRL
Sbjct: 121 MTQIMFETFNVPAMYVAIQAVLSLYASGRTTGIVLDSGDGVTHNVPIYEGYALPHAIMRL 180

Query: 181 DLAGRDLTDYLMKILTERGYSFVTTAEREIVRDIKEKLCYVALDFENEMATAASSSSLEK 240
           DLAGRDLTDYLMKILTERGYSFVTTAEREIVRDIKEKLCYVALDFENEMATAASSSSLEK
Sbjct: 181 DLAGRDLTDYLMKILTERGYSFVTTAEREIVRDIKEKLCYVALDFENEMATAASSSSLEK 240

Query: 241 SYELPDGQVITIGNERFRCPETLFQPSFIGMESAGIHETAYNSIMKCDIDIRKDLYANNV 300
           SYELPDGQVITIGNERFRCPETLFQPSFIGMESAGIHET YNSIMKCDIDIRKDLYANNV
Sbjct: 241 SYELPDGQVITIGNERFRCPETLFQPSFIGMESAGIHETTYNSIMKCDIDIRKDLYANNV 300

Query: 301 LSGGTTMYPGIADRMQKEITALAPSTMKIKIIAPPERKYSVWIGGSILASLSTFQQMWIS 360
           LSGGTTMYPGIADRMQKEITALAPSTMKIKIIAPPERKYSVWIGGSILASLSTFQQMWIS
Sbjct: 301 LSGGTTMYPGIADRMQKEITALAPSTMKIKIIAPPERKYSVWIGGSILASLSTFQQMWIS 360

Query: 361 KQEYDEAGPSIVHRKCF 377
           KQEYDEAGPSIVHRKCF
Sbjct: 361 KQEYDEAGPSIVHRKCF 377

# ==============================================================================================

Query= gi|51592073|ref|NP_001001409.2| actin, alpha, cardiac muscle 1
like [Danio rerio]
         (377 letters)


>gi|4501885|ref|NP_001092.1| beta actin [Homo sapiens]
          Length = 375

 Score =  721 bits (1862), Expect = 0.0
 Identities = 352/374 (94%), Positives = 361/374 (96%)

Query: 4   DDETTALVCDNGSGLVKAGFAGDDAPRAVFPSIVGRPRHQGVMVGMGQKDSYVGDEAQSK 63
           DD+  ALV DNGSG+ KAGFAGDDAPRAVFPSIVGRPRHQGVMVGMGQKDSYVGDEAQSK
Sbjct: 2   DDDIAALVVDNGSGMCKAGFAGDDAPRAVFPSIVGRPRHQGVMVGMGQKDSYVGDEAQSK 61

Query: 64  RGILTLKYPIEHGIITNWDDMEKIWHHTFYNELRVAPEEHPTLLTEAPLNPKANREKMTQ 123
           RGILTLKYPIEHGI+TNWDDMEKIWHHTFYNELRVAPEEHP LLTEAPLNPKANREKMTQ
Sbjct: 62  RGILTLKYPIEHGIVTNWDDMEKIWHHTFYNELRVAPEEHPVLLTEAPLNPKANREKMTQ 121

Query: 124 IMFETFNVPAMYVAIQAVLSLYASGRTTGIVLDSGDGVTHNVPIYEGYALPHAIMRLDLA 183
           IMFETFN PAMYVAIQAVLSLYASGRTTGIV+DSGDGVTH VPIYEGYALPHAI+RLDLA
Sbjct: 122 IMFETFNTPAMYVAIQAVLSLYASGRTTGIVMDSGDGVTHTVPIYEGYALPHAILRLDLA 181

Query: 184 GRDLTDYLMKILTERGYSFVTTAEREIVRDIKEKLCYVALDFENEMATAASSSSLEKSYE 243
           GRDLTDYLMKILTERGYSF TTAEREIVRDIKEKLCYVALDFE EMATAASSSSLEKSYE
Sbjct: 182 GRDLTDYLMKILTERGYSFTTTAEREIVRDIKEKLCYVALDFEQEMATAASSSSLEKSYE 241

Query: 244 LPDGQVITIGNERFRCPETLFQPSFIGMESAGIHETAYNSIMKCDIDIRKDLYANNVLSG 303
           LPDGQVITIGNERFRCPE LFQPSF+GMES GIHET +NSIMKCD+DIRKDLYAN VLSG
Sbjct: 242 LPDGQVITIGNERFRCPEALFQPSFLGMESCGIHETTFNSIMKCDVDIRKDLYANTVLSG 301

Query: 304 GTTMYPGIADRMQKEITALAPSTMKIKIIAPPERKYSVWIGGSILASLSTFQQMWISKQE 363
           GTTMYPGIADRMQKEITALAPSTMKIKIIAPPERKYSVWIGGSILASLSTFQQMWISKQE
Sbjct: 302 GTTMYPGIADRMQKEITALAPSTMKIKIIAPPERKYSVWIGGSILASLSTFQQMWISKQE 361

Query: 364 YDEAGPSIVHRKCF 377
           YDE+GPSIVHRKCF
Sbjct: 362 YDESGPSIVHRKCF 375
