# Supplementary material for: A new procedure for determining the genetic basis of a physiological process in a non-model species, illustrated by cold induced angiogenesis in the carp
Source: BMC Genomics. 2009 Oct 23;10:490. doi: 10.1186/1471-2164-10-490 (PMC2771047; doi:10.1186/1471-2164-10-490)
Supplement: Additional file 6 — A comparison was made between the SRBH method and Homologene Orthologous group database of the zebrafish to human ortholog assignments by SRBH. 85% of assignments agreed between the two data sources. [file 1471-2164-10-490-S6.XLS]

## Sheet: AdditionalFile6
	Human and/or zebrafish gene present in Homologene	Human gene symbol from SRBH	Zebrafish ortholog assigned to human gene by SRBH	Result	Homologene Orthologous group number for the human gene from SRBH	Homologene Orthologous group number for the zebrafish ortholog of the human gene (SRBH)
	Both Present	LOC646799	im:7158796	OK	85370	85370
	Both Present	LOC402160	LOC799386	OK	82544	82544
	Both Present	LOC402160	LOC799386	OK	82544	82544
	Both Present	TTC28	wu:fb80d02	OK	41023	41023
	Both Present	LOC100131801	LOC556093	OK	87502	87502
	Both Present	LOC100128274	LOC100150045	OK	115046	115046
	Both Present	LOC100132552	hgd	OK	156	156
	Both Present	LOC100132552	hgd	OK	156	156
	Both Present	FAM171A2	LOC556398	OK	19144	19144
	Both Present	FAM171A2	LOC556398	OK	19144	19144
	Both Present	A2LD1	zgc:92115	OK	15522	15522
	Both Present	LOC642558	zgc:65772	OK	87811	87811
	Both Present	LOC642558	zgc:65772	OK	87811	87811
	Both Present	TXNRD3	txnrd1	OK	60033	60033
	Both Present	TXNRD3	txnrd1	OK	60033	60033
	Both Present	TXNRD3	txnrd1	OK	60033	60033
	Both Present	TXNRD3	txnrd1	OK	60033	60033
	Both Present	FLJ32810	LOC100150824	OK	28446	28446
	Both Present	ISCU	LOC100148921	OK	6991	6991
	Both Present	ISCU	LOC100148921	OK	6991	6991
	Both Present	ISCU	LOC100148921	OK	6991	6991
	Both Present	ISCU	zgc:110331	OK	6991	6991
	Both Present	ISCU	zgc:110331	OK	6991	6991
	Both Present	ISCU	zgc:110331	OK	6991	6991
	Both Present	BOLA3	zgc:100870	OK	5288	5288
	Both Present	BOLA3	zgc:100870	OK	5288	5288
	Both Present	FN1	fn1	OK	1533	1533
	Both Present	PRKAR1A	zgc:112145	OK	37664	37664
	Both Present	RP11-738I14.8	LOC558957	OK	45813	45813
	Both Present	RP11-738I14.8	LOC558957	OK	45813	45813
	Both Present	TMEM179	zgc:101058	OK	16809	16809
	Both Present	RP11-35N6.1	zgc:86759	OK	9815	9815
	Both Present	RP11-35N6.1	zgc:86759	OK	9815	9815
	Both Present	CRIP3	LOC556515	OK	28039	28039
	Both Present	CRIP3	LOC556515	OK	28039	28039
	Both Present	RTN1	rtn1a	OK	49654	49654
	Both Present	NR5A2	nr5a2	OK	20827	20827
	Both Present	KEAP1	keap1b	OK	8184	8184
	Both Present	SELS	zgc:136970	OK	10200	10200
	Both Present	SELS	zgc:136970	OK	10200	10200
	Both Present	ENTPD2	LOC569142	OK	20333	20333
	Both Present	DOCK8	DKEY-91M11.1	OK	52414	52414
	Both Present	STMN1	zgc:110159	OK	4063	4063
	Both Present	STMN1	zgc:110159	OK	4063	4063
	Both Present	STMN1	zgc:110159	OK	4063	4063
	Both Present	STMN1	stmn1a	OK	4063	4063
	Both Present	STMN1	stmn1a	OK	4063	4063
	Both Present	STMN1	zgc:110159	OK	4063	4063
	Both Present	STMN1	stmn1a	OK	4063	4063
	Both Present	STMN1	stmn1a	OK	4063	4063
	Both Present	STMN1	zgc:110159	OK	4063	4063
	Both Present	STMN1	zgc:110159	OK	4063	4063
	Both Present	STMN1	zgc:110159	OK	4063	4063
	Both Present	MB	mb	OK	3916	3916
	Both Present	MB	mb	OK	3916	3916
	Both Present	MB	mb	OK	3916	3916
	Both Present	MB	mb	OK	3916	3916
	Both Present	CAPRIN1	caprin1	OK	4310	4310
	Both Present	CAPRIN1	caprin1	OK	4310	4310
	Both Present	CAPRIN1	caprin1	OK	4310	4310
	Both Present	HDLBP	hdlbp	OK	38035	38035
	Both Present	HDLBP	hdlbp	OK	38035	38035
	Both Present	HDLBP	hdlbp	OK	38035	38035
	Both Present	HDLBP	hdlbp	OK	38035	38035
	Both Present	CLU	clu	OK	1382	1382
	Both Present	CHCHD1	zgc:162640	OK	11923	11923
	Both Present	CHIA	zgc:55941	OK	75168	75168
	Both Present	CHIA	zgc:55941	OK	75168	75168
	Both Present	RP1-21O18.1	DKEY-159F12.3	OK	16235	16235
	Both Present	PLEC1	si:dkey-151c10.1	OK	384	384
	Both Present	PLEC1	LOC567310	OK	384	384
	Both Present	PLEC1	LOC567310	OK	384	384
	Both Present	PLEC1	LOC567310	OK	384	384
	Both Present	PLEC1	si:dkey-151c10.1	OK	384	384
	Both Present	PLEC1	LOC567310	OK	384	384
	Both Present	PLEC1	LOC567310	OK	384	384
	Both Present	PLEC1	si:dkey-151c10.1	OK	384	384
	Both Present	PRELP	sc:d0375	OK	2041	2041
	Both Present	PRELP	sc:d0375	OK	2041	2041
	Both Present	UBL7	zgc:112080	OK	12312	12312
	Both Present	CCDC80	ccdc80	OK	12206	12206
	Both Present	TMEM179B	zgc:110591	OK	12177	12177
	Both Present	CACNB1	cacnb1	OK	20186	20186
	Both Present	UNC13D	LOC564076	OK	26714	26714
	Both Present	KRT18	krt18	OK	55448	55448
	Both Present	KRT18	zgc:77517	OK	55448	55448
	Both Present	KRT18	krt18	OK	55448	55448
	Both Present	KRT18	zgc:77517	OK	55448	55448
	Both Present	KRT18	krt18	OK	55448	55448
	Both Present	ALAS1	alas1	OK	55478	55478
	Both Present	LHX6	lhx6	OK	7401	7401
	Both Present	SLC26A5	slc26a5	OK	69472	69472
	Both Present	TH1L	th1l	OK	9496	9496
	Both Present	NUP43	nup43	OK	11639	11639
	Both Present	NUP43	nup43	OK	11639	11639
	Both Present	AMIGO3	CH211-208M13.1	OK	45570	45570
	Both Present	RAPGEF1	CH211-127H20.2	OK	50501	50501
	Both Present	SLC27A1	zgc:153860	OK	8063	8063
	Both Present	SLC27A1	zgc:153860	OK	8063	8063
	Both Present	SLC27A1	slc27a1	OK	8063	8063
	Both Present	SLC27A1	zgc:153860	OK	8063	8063
	Both Present	C2orf62	zgc:153063	OK	18888	18888
	Both Present	FAM89A	LOC568145	OK	18887	18887
	Both Present	MIA3	mia3	OK	85165	85165
	Both Present	FAM73A	fam73a	OK	18369	18369
	Both Present	HDDC3	zgc:110184	OK	12279	12279
	Both Present	GALNTL4	LOC561084	OK	18347	18347
	Both Present	KCNT2	LOC565691	OK	16121	16121
	Both Present	PTPLB	ptplb	OK	23409	23409
	Both Present	PRMT1	prmt1	OK	21477	21477
	Both Present	TMEM173	LOC570872	OK	18868	18868
	Both Present	E2F6	si:ch211-195d17.2	OK	1473	1473
	Both Present	E2F6	si:ch211-195d17.2	OK	1473	1473
	Both Present	E2F6	si:ch211-195d17.2	OK	1473	1473
	Both Present	ARHGEF11	arhgef11	OK	11409	11409
	Both Present	SNRPB2	snrpb2	OK	37728	37728
	Both Present	ING1	ing1	OK	40119	40119
	Both Present	SNRPB	snrpb	OK	21719	21719
	Both Present	GNPNAT1	zgc:112267	OK	41323	41323
	Both Present	RNF128	rnf128	OK	11337	11337
	Both Present	RNF128	rnf128	OK	11337	11337
	Both Present	LDHD	ldhd	OK	5536	5536
	Both Present	VAPA	vapal	OK	37824	37824
	Both Present	VAPA	vapal	OK	37824	37824
	Both Present	ZBTB41	LOC573743	OK	27795	27795
	Both Present	CCDC108	LOC571027	OK	28093	28093
	Both Present	CCDC108	LOC571027	OK	28093	28093
	Both Present	SLC16A9	slc16a9a	OK	32642	32642
	Both Present	SPTY2D1	zgc:111826	OK	45499	45499
	Both Present	CLDN23	LOC553515	OK	12421	12421
	Both Present	INO80C	wu:fj61b08	OK	45426	45426
	Both Present	ISCA2	LOC100150438	OK	14260	14260
	Both Present	RBM39	rbm39a	OK	33614	33614
	Both Present	RNF13	rnf13	OK	13493	13493
	Both Present	RNF13	rnf13	OK	13493	13493
	Both Present	C6orf145	LOC566349	OK	12051	12051
	Both Present	SEC13	sec13	OK	6479	6479
	Both Present	SEC13	sec13	OK	6479	6479
	Both Present	FLT4	flt4	OK	7321	7321
	Both Present	TSGA10	zgc:152952	OK	23531	23531
	Both Present	TSGA10	zgc:152952	OK	23531	23531
	Both Present	ATF4	atf4	OK	1266	1266
	Both Present	ATF4	zgc:171702	OK	1266	1266
	Both Present	ATF4	zgc:171702	OK	1266	1266
	Both Present	ATF4	atf4	OK	1266	1266
	Both Present	ATF4	atf4	OK	1266	1266
	Both Present	ATF4	atf4	OK	1266	1266
	Both Present	MAT2B	zgc:110308	OK	8323	8323
	Both Present	MAT2B	zgc:110308	OK	8323	8323
	Both Present	SYPL1	sypl	OK	4915	4915
	Both Present	SYPL1	sypl	OK	4915	4915
	Both Present	RASSF5	LOC100150414	OK	10296	10296
	Both Present	PCNA	pcna	OK	1945	1945
	Both Present	PDDC1	LOC792249	OK	35234	35234
	Both Present	GDPD1	gdpd1	OK	7069	7069
	Both Present	GDPD1	gdpd1	OK	7069	7069
	Both Present	VMO1	LOC793799	OK	45649	45649
	Both Present	VMO1	LOC793799	OK	45649	45649
	Both Present	VMO1	LOC793369	OK	45649	45649
	Both Present	VMO1	LOC793799	OK	45649	45649
	Both Present	VMO1	LOC793799	OK	45649	45649
	Both Present	VMO1	LOC793369	OK	45649	45649
	Both Present	VMO1	LOC793799	OK	45649	45649
	Both Present	VMO1	LOC793799	OK	45649	45649
	Both Present	VMO1	LOC793799	OK	45649	45649
	Both Present	VMO1	LOC793799	OK	45649	45649
	Both Present	VMO1	LOC793799	OK	45649	45649
	Both Present	VMO1	LOC793799	OK	45649	45649
	Both Present	VMO1	LOC793799	OK	45649	45649
	Both Present	BCL9L	bcl9l	OK	65615	65615
	Both Present	TMED4	zgc:86755	OK	5308	5308
	Both Present	CMC1	zgc:77499	OK	12207	12207
	Both Present	CBLN2	cbln2b	OK	18203	18203
	Both Present	TMED7	tmed7	OK	45644	45644
	Both Present	TMED7	tmed7	OK	45644	45644
	Both Present	TMED7	tmed7	OK	45644	45644
	Both Present	TMTC3	tmtc3	OK	27616	27616
	Both Present	TMTC3	tmtc3	OK	27616	27616
	Both Present	LASS2	LOC565295	OK	39581	39581
	Both Present	EFHA2	efha2	OK	15058	15058
	Both Present	UBXN2A	LOC100151587	OK	17076	17076
	Both Present	UBXN2A	LOC100151587	OK	17076	17076
	Both Present	PRDX1	zgc:110343	OK	99789	99789
	Both Present	OGT	ogt	OK	9675	9675
	Both Present	OGT	ogt	OK	9675	9675
	Both Present	OGT	ogt	OK	9675	9675
	Both Present	SPINT1	spint1a	OK	9653	9653
	Both Present	RFC4	rfc4	OK	6288	6288
	Both Present	PIK3R1	LOC557176	OK	7889	7889
	Both Present	MRPL21	zgc:153377	OK	32936	32936
	Both Present	MRPL21	zgc:153377	OK	32936	32936
	Both Present	RFC2	zgc:110810	OK	6885	6885
	Both Present	TAZ	taz	OK	37264	37264
	Both Present	WDR20	LOC100006244	OK	32684	32684
	Both Present	SCYL3	scyl3	OK	10706	10706
	Both Present	SERINC2	LOC793606	OK	27797	27797
	Both Present	SERINC2	si:ch211-232d9.2	OK	27797	27797
	Both Present	SERINC2	si:ch211-232d9.2	OK	27797	27797
	Both Present	HNF4A	hnf4a	OK	395	395
	Both Present	HNF4A	hnf4a	OK	395	395
	Both Present	MTDH	lyricl	OK	12089	12089
	Both Present	MTDH	lyricl	OK	12089	12089
	Both Present	HM13	hm13	OK	7749	7749
	Both Present	PSMF1	zgc:92785	OK	38231	38231
	Both Present	PSMF1	zgc:92785	OK	38231	38231
	Both Present	SLC5A12	slc5a12	OK	15107	15107
	Both Present	TUSC3	tusc3	OK	6937	6937
	Both Present	ZNF598	znf598	OK	5672	5672
	Both Present	ZNF598	znf598	OK	5672	5672
	Both Present	PTF1A	ptf1a	OK	10304	10304
	Both Present	PTF1A	ptf1a	OK	10304	10304
	Both Present	SESTD1	sestd1	OK	45505	45505
	Both Present	PPP2R4	zgc:92766	OK	6149	6149
	Both Present	PPP2R4	zgc:92766	OK	6149	6149
	Both Present	SULT2B1	sult2st2	OK	49487	49487
	Both Present	SULT2B1	sult2st2	OK	49487	49487
	Both Present	SULT2B1	sult2st2	OK	49487	49487
	Both Present	GPR109A	LOC100148539	OK	4391	4391
	Both Present	SLC13A5	LOC100006328	OK	21941	21941
	Both Present	SNRPD2	si:dkey-113g17.2	OK	3381	3381
	Both Present	SNRPD2	si:dkey-113g17.2	OK	3381	3381
	Both Present	SNRPD2	si:dkey-113g17.2	OK	3381	3381
	Both Present	CYP20A1	zgc:63986	OK	18584	18584
	Both Present	NUDT14	si:dkey-77p13.2	OK	11930	11930
	Both Present	STX12	zgc:86632	OK	41508	41508
	Both Present	MRPL43	zgc:92655	OK	41847	41847
	Both Present	UBR7	ubr7	OK	11998	11998
	Both Present	FMNL3	wu:fb74h11	OK	69101	69101
	Both Present	LYG2	zgc:162941	OK	18483	18483
	Both Present	LYG2	zgc:92608	OK	18483	18483
	Both Present	LYG2	zgc:162941	OK	18483	18483
	Both Present	LYG2	zgc:162941	OK	18483	18483
	Both Present	LYG2	zgc:162941	OK	18483	18483
	Both Present	LYG2	zgc:162941	OK	18483	18483
	Both Present	LYG2	zgc:162941	OK	18483	18483
	Both Present	ZAR1	zar1	OK	18370	18370
	Both Present	NDUFA11	zgc:66391	OK	17926	17926
	Both Present	ADRM1	adrm1b	OK	10513	10513
	Both Present	ADRM1	adrm1b	OK	10513	10513
	Both Present	APTX	aptx	OK	41634	41634
	Both Present	C4orf37	zgc:153987	OK	52167	52167
	Both Present	SCN4B	scn4ba	OK	18384	18384
	Both Present	FBXO36	zgc:153717	OK	11927	11927
	Both Present	TRAPPC5	zgc:92866	OK	5754	5754
	Both Present	CLCN3	wu:fb78c02	OK	20435	20435
	Both Present	MORN3	morn3	OK	42069	42069
	Both Present	SLC41A1	LOC555544	OK	14871	14871
	Both Present	KRTCAP2	zgc:153260	OK	15494	15494
	Both Present	KRTCAP2	zgc:153260	OK	15494	15494
	Both Present	YIPF6	yipf6	OK	15501	15501
	Both Present	YIPF6	yipf6	OK	15501	15501
	Both Present	BLOC1S2	zgc:111974	OK	45479	45479
	Both Present	BLOC1S2	zgc:111974	OK	45479	45479
	Both Present	NSMCE2	LOC564644	OK	12271	12271
	Both Present	RNF175	zgc:56665	OK	52151	52151
	Both Present	CCDC141	LOC553274	OK	52149	52149
	Both Present	HEXDC	zgc:113333	OK	68120	68120
	Both Present	B4GALNT3	LOC553524	OK	18328	18328
	Both Present	C8orf45	LOC100150056	OK	18309	18309
	Both Present	CNKSR3	zgc:172112	OK	18192	18192
	Both Present	CCDC105	LOC565570	OK	18299	18299
	Both Present	CNTD1	LOC100150347	OK	12237	12237
	Both Present	MOBKL1A	mobkl1a	OK	61676	61676
	Both Present	MCAT	mcat	OK	15511	15511
	Both Present	UPP2	upp2	OK	12654	12654
	Both Present	PTK2B	ptk2bb	OK	23001	23001
	Both Present	NFATC3	LOC561772	OK	27827	27827
	Both Present	NFATC3	LOC561772	OK	27827	27827
	Both Present	ELF1	ef1	OK	7303	7303
	Both Present	C1QC	c1qc	OK	32020	32020
	Both Present	TUSC5	LOC560406	OK	65330	65330
	Both Present	TUSC5	LOC560406	OK	65330	65330
	Both Present	FBXO16	CH211-239I23.2	OK	9273	9273
	Both Present	PSENEN	LOC100151103	OK	11952	11952
	Both Present	SPAG1	spag1	OK	8081	8081
	Both Present	EIF2B4	eif2b4	OK	5976	5976
	Both Present	MRPL42	LOC568235	OK	12106	12106
	Both Present	HSCB	CH211-207K7.4	OK	13945	13945
	Both Present	USP2	zgc:92134	OK	3098	3098
	Both Present	RASSF2	zgc:101844	OK	22840	22840
	Both Present	SKP1	skp1	OK	38775	38775
	Both Present	SKP1	skp1	OK	38775	38775
	Both Present	SKP1	skp1	OK	38775	38775
	Both Present	SKP1	skp1	OK	38775	38775
	Both Present	CREG2	zgc:92257	OK	17827	17827
	Both Present	KCNJ1	kcnj1	OK	56764	56764
	Both Present	KDELC2	zgc:165521	OK	17805	17805
	Both Present	SYCP3	sycp3l	OK	7964	7964
	Both Present	SYCP3	sycp3l	OK	7964	7964
	Both Present	PANK2	zgc:158667	OK	65126	65126
	Both Present	CYBASC3	si:dkeyp-38h2.4	OK	15558	15558
	Both Present	NUP155	nup155	OK	43155	43155
	Both Present	NUP155	nup155	OK	43155	43155
	Both Present	ZCCHC24	zgc:158323	OK	66746	66746
	Both Present	ZCCHC24	zgc:158323	OK	66746	66746
	Both Present	PRSS35	LOC100149152	OK	17734	17734
	Both Present	THEX1	thex1	OK	32651	32651
	Both Present	PMP22	zgc:136919	OK	7482	7482
	Both Present	EML3	LOC793776	OK	27044	27044
	Both Present	EML3	LOC793776	OK	27044	27044
	Both Present	EML3	LOC793776	OK	27044	27044
	Both Present	EML3	LOC793776	OK	27044	27044
	Both Present	TMEM188	zgc:110674	OK	14472	14472
	Both Present	TMEM188	zgc:110674	OK	14472	14472
	Both Present	BRWD3	LOC553209	OK	18736	18736
	Both Present	BRWD3	LOC553209	OK	18736	18736
	Both Present	TXLNB	si:dkey-34f16.1	OK	44534	44534
	Both Present	TXLNB	si:dkey-34f16.1	OK	44534	44534
	Both Present	TXLNB	si:dkey-34f16.1	OK	44534	44534
	Both Present	TDRD9	tdrd9l	OK	14311	14311
	Both Present	TDRD9	tdrd9l	OK	14311	14311
	Both Present	TDRD9	tdrd9l	OK	14311	14311
	Both Present	TDRD9	tdrd9l	OK	14311	14311
	Both Present	PLB1	LOC560649	OK	82108	82108
	Both Present	RBM24	rbm24	OK	23015	23015
	Both Present	RBM24	rbm24	OK	23015	23015
	Both Present	STEAP2	LOC100151287	OK	17682	17682
	Both Present	NFXL1	LOC100007976	OK	26752	26752
	Both Present	ABHD2	abhd2a	OK	23121	23121
	Both Present	MTIF3	LOC562897	OK	49927	49927
	Both Present	C22orf25	zgc:100952	OK	44029	44029
	Both Present	C22orf25	zgc:100952	OK	44029	44029
	Both Present	TIPRL	zgc:66327	OK	7140	7140
	Both Present	TIPRL	zgc:66327	OK	7140	7140
	Both Present	ARPC2	arpc2	OK	4187	4187
	Both Present	ARPC2	arpc2	OK	4187	4187
	Both Present	ARPC2	arpc2	OK	4187	4187
	Both Present	TES	tes	OK	41051	41051
	Both Present	MAP3K7IP3	map3k7ip3l	OK	17673	17673
	Both Present	MAP3K7IP3	map3k7ip3l	OK	17673	17673
	Both Present	MAP3K7IP3	map3k7ip3l	OK	17673	17673
	Both Present	C17orf61	zgc:110256	OK	45148	45148
	Both Present	YTHDF3	ythdf3	OK	34991	34991
	Both Present	YTHDF3	ythdf3	OK	34991	34991
	Both Present	HIBADH	hibadhb	OK	15088	15088
	Both Present	HIBADH	hibadhb	OK	15088	15088
	Both Present	C6orf89	zgc:162255	OK	12728	12728
	Both Present	CPNE2	si:ch211-122c9.1	OK	27392	27392
	Both Present	PATL1	zgc:158239	OK	82269	82269
	Both Present	STT3A	itm1	OK	40617	40617
	Both Present	STT3A	itm1	OK	40617	40617
	Both Present	RWDD4A	zgc:103545	OK	16059	16059
	Both Present	NANP	wu:fc23d08	OK	12112	12112
	Both Present	RALGPS2	ralgps2	OK	23421	23421
	Both Present	ARID2	arid2	OK	14601	14601
	Both Present	DCP1B	CH211-87P6.1	OK	51881	51881
	Both Present	ZNF366	LOC569695	OK	17637	17637
	Both Present	MIER3	zgc:114199	OK	18196	18196
	Both Present	SPRED1	spred1	OK	24919	24919
	Both Present	MOSPD2	mospd2	OK	22125	22125
	Both Present	C4orf23	zgc:101657	OK	12708	12708
	Both Present	PPM1K	LOC562087	OK	36819	36819
	Both Present	TMEM56	LOC571836	OK	45107	45107
	Both Present	HGSNAT	LOC568024	OK	15586	15586
	Both Present	VPS37A	vps37a	OK	45120	45120
	Both Present	GRPEL2	LOC100004941	OK	41432	41432
	Both Present	GRPEL2	LOC100004941	OK	41432	41432
	Both Present	GRPEL2	LOC100004941	OK	41432	41432
	Both Present	NUDT16	zgc:103759	OK	12617	12617
	Both Present	XIRP2	LOC559746	OK	19388	19388
	Both Present	LSM12	lsm12	OK	6114	6114
	Both Present	LSM12	lsm12	OK	6114	6114
	Both Present	ADSSL1	adssl1	OK	111992	111992
	Both Present	ADSSL1	adssl1	OK	111992	111992
	Both Present	SLC36A4	LOC564174	OK	56300	56300
	Both Present	CLRN3	LOC100000502	OK	17544	17544
	Both Present	C1orf158	LOC100003307	OK	17541	17541
	Both Present	SYT11	syt11	OK	23120	23120
	Both Present	CHMP7	chmp7	OK	14613	14613
	Both Present	C19orf40	zgc:162267	OK	17535	17535
	Both Present	BTF3L4	btf3l4	OK	40477	40477
	Both Present	SLC39A13	slc39a13	OK	62681	62681
	Both Present	SNX6	snx6	OK	12304	12304
	Both Present	SNX5	snx5	OK	40944	40944
	Both Present	PSMB9	psmb9a	OK	2094	2094
	Both Present	CYB5A	cyb5a	OK	41475	41475
	Both Present	ATXN2L	atxn2l	OK	16513	16513
	Both Present	CTSB	ctsba	OK	37550	37550
	Both Present	FGL1	LOC100003029	OK	37927	37927
	Both Present	FBXO22	si:busm1-132m23.3	OK	12433	12433
	Both Present	ANXA11	anxa11a	OK	22759	22759
	Both Present	CRYZL1	cryzl1	OK	3749	3749
	Both Present	MTPN	mtpn	OK	40607	40607
	Both Present	ABTB2	LOC100007078	OK	15904	15904
	Both Present	MGST1	LOC791881	OK	10544	10544
	Both Present	MGST1	mgst1	OK	10544	10544
	Both Present	LPIN1	lpin1	OK	9266	9266
	Both Present	ATPAF2	atpaf2	OK	34602	34602
	Both Present	C6orf57	si:busm1-265n4.4	OK	32661	32661
	Both Present	NUDCD2	LOC791909	OK	12094	12094
	Both Present	C1orf96	DKEY-162B3.6	OK	17056	17056
	Both Present	FAM100A	zgc:92858	OK	17055	17055
	Both Present	STYX	zgc:110621	OK	41331	41331
	Both Present	MRPL30	zgc:112089	OK	32675	32675
	Both Present	VTI1A	vti1a	OK	39963	39963
	Both Present	NAPRT1	zgc:77870	OK	82285	82285
	Both Present	PIGM	zgc:64177	OK	6274	6274
	Both Present	CHURC1	churc1	OK	17046	17046
	Both Present	CISH	cish	OK	7667	7667
	Both Present	C1orf102	zgc:171454	OK	71010	71010
	Both Present	TET3	CH211-220A11.1	OK	35360	35360
	Both Present	APOA1BP	apoa1bp	OK	70948	70948
	Both Present	APOA1BP	apoa1bp	OK	70948	70948
	Both Present	CCDC12	ccdc12	OK	41751	41751
	Both Present	PUS10	zgc:171472	OK	12566	12566
	Both Present	C1orf125	si:dkey-171o17.5	OK	52328	52328
	Both Present	DHRS13	zgc:101565	OK	64807	64807
	Both Present	NACC2	LOC559520	OK	75239	75239
	Both Present	C16orf63	LOC567944	OK	11919	11919
	Both Present	C16orf63	LOC567944	OK	11919	11919
	Both Present	GTSF1	zgc:56699	OK	16942	16942
	Both Present	GTSF1	zgc:56699	OK	16942	16942
	Both Present	GTSF1	zgc:56699	OK	16942	16942
	Both Present	COMTD1	comtd1	OK	41703	41703
	Both Present	TEX261	zgc:110022	OK	6131	6131
	Both Present	NEXN	zgc:103442	OK	44892	44892
	Both Present	HN1L	hn1l	OK	16934	16934
	Both Present	RPIA	rpia	OK	6943	6943
	Both Present	PPTC7	pptc7	OK	6100	6100
	Both Present	WDR36	wdr36	OK	6536	6536
	Both Present	MCFD2	mcfd2	OK	44552	44552
	Both Present	MCFD2	mcfd2	OK	44552	44552
	Both Present	PPM1L	zgc:154091	OK	33158	33158
	Both Present	PPM1L	zgc:154091	OK	33158	33158
	Both Present	ADAD1	LOC564818	OK	7569	7569
	Both Present	GRK7	grk7a	OK	51402	51402
	Both Present	GRK7	grk7a	OK	51402	51402
	Both Present	STARD4	zgc:112466	OK	15874	15874
	Both Present	STARD4	zgc:112466	OK	15874	15874
	Both Present	STARD4	zgc:112466	OK	15874	15874
	Both Present	DPP9	zgc:152900	OK	16385	16385
	Both Present	MASP1	LOC100002060	OK	89143	89143
	Both Present	MASP1	LOC100002060	OK	89143	89143
	Both Present	MASP1	LOC100002060	OK	89143	89143
	Both Present	TPCN2	zgc:152898	OK	16375	16375
	Both Present	MAPK8	zgc:172209	OK	56760	56760
	Both Present	MAPK8	zgc:172209	OK	56760	56760
	Both Present	MAPK8	zgc:172209	OK	56760	56760
	Both Present	MAPK1	mapk1	OK	37670	37670
	Both Present	MAPK1	mapk1	OK	37670	37670
	Both Present	SON	LOC565999	OK	10551	10551
	Both Present	SON	LOC565999	OK	10551	10551
	Both Present	HIGD2A	zgc:112385	OK	32648	32648
	Both Present	HIGD2A	zgc:112385	OK	32648	32648
	Both Present	HIGD2A	zgc:112385	OK	32648	32648
	Both Present	GALM	zgc:92501	OK	71795	71795
	Both Present	GALM	zgc:92501	OK	71795	71795
	Both Present	TMEM45B	tmem45b	OK	16349	16349
	Both Present	C6orf72	si:dkey-15j16.2	OK	16347	16347
	Both Present	WDR85	zgc:162277	OK	5432	5432
	Both Present	RHOT2	rhot2	OK	56038	56038
	Both Present	PPP1R14B	zgc:153208	OK	7483	7483
	Both Present	H2AFY	zgc:136891	OK	3598	3598
	Both Present	GPSN2	gpsn2	OK	36231	36231
	Both Present	SP1	sp1	OK	8276	8276
	Both Present	SP1	sp1	OK	8276	8276
	Both Present	ZMYND19	zmynd19	OK	12093	12093
	Both Present	DHRS1	dhrs1	OK	41696	41696
	Both Present	DHRS1	dhrs1	OK	41696	41696
	Both Present	DHRS1	dhrs1	OK	41696	41696
	Both Present	GPR146	gpr146	OK	36472	36472
	Both Present	KCTD12	kctd12.1	OK	16316	16316
	Both Present	KCTD12	kctd12.2	OK	16316	16316
	Both Present	VASN	LOC100004428	OK	36929	36929
	Both Present	C8orf40	zgc:114040	OK	26703	26703
	Both Present	C8orf40	zgc:114040	OK	26703	26703
	Both Present	C12orf57	zgc:86838	OK	8402	8402
	Both Present	C12orf57	zgc:86838	OK	8402	8402
	Both Present	C16orf14	zgc:153437	OK	12251	12251
	Both Present	C16orf14	zgc:153437	OK	12251	12251
	Both Present	MTG1	LOC100150980	OK	44527	44527
	Both Present	SCRN2	si:ch211-184m19.2	OK	26698	26698
	Both Present	SCRN2	si:ch211-184m19.2	OK	26698	26698
	Both Present	LOC90379	wu:fc06c01	OK	18182	18182
	Both Present	SAMD1	LOC100002628	OK	44523	44523
	Both Present	GNPDA2	LOC556291	OK	12381	12381
	Both Present	ACMSD	acmsd	OK	44520	44520
	Both Present	C14orf147	zgc:112487	OK	15889	15889
	Both Present	RORA	rora2	OK	56594	56594
	Both Present	DCN	dcn	OK	22430	22430
	Both Present	SLC30A7	CH211-190N7.2	OK	11332	11332
	Both Present	SLC30A7	CH211-190N7.2	OK	11332	11332
	Both Present	SLC30A7	CH211-190N7.2	OK	11332	11332
	Both Present	NEK7	nek7	OK	69340	69340
	Both Present	ASAH3	zgc:110285	OK	15853	15853
	Both Present	NIPBL	LOC794108	OK	15850	15850
	Both Present	TTN	ttna	OK	26418	26418
	Both Present	TTN	ttna	OK	26418	26418
	Both Present	TTN	ttna	OK	26418	26418
	Both Present	TTN	ttna	OK	26418	26418
	Both Present	TTN	ttna	OK	26418	26418
	Both Present	TTN	ttna	OK	26418	26418
	Both Present	TTN	ttna	OK	26418	26418
	Both Present	TTN	ttna	OK	26418	26418
	Both Present	ITGB1	itgb1b	OK	22999	22999
	Both Present	PLCD3	zgc:158396	OK	14858	14858
	Both Present	RSPRY1	si:ch211-257c9.1	OK	12164	12164
	Both Present	DEDD2	dedd1	OK	23569	23569
	Both Present	PPARGC1B	ppargc1b	OK	15776	15776
	Both Present	LRPPRC	im:7151572	OK	32695	32695
	Both Present	LRPPRC	im:7151572	OK	32695	32695
	Both Present	LRPPRC	im:7151572	OK	32695	32695
	Both Present	SNAP25	snap25a	OK	13311	13311
	Both Present	SYCE1	LOC565998	OK	77044	77044
	Both Present	TSPAN18	tspan18a	OK	24122	24122
	Both Present	TSPAN18	tspan18b	OK	24122	24122
	Both Present	KLHL6	klhl6	OK	15603	15603
	Both Present	ASB12	asb12	OK	15446	15446
	Both Present	WAC	wac	OK	41148	41148
	Both Present	WAC	wac	OK	41148	41148
	Both Present	PTPRC	LOC792508	OK	2126	2126
	Both Present	PTPRC	LOC792508	OK	2126	2126
	Both Present	DGUOK	zgc:86625	OK	8456	8456
	Both Present	UNG	ung	OK	6585	6585
	Both Present	RSPH1	im:6909388	OK	11905	11905
	Both Present	RSPH1	im:6909388	OK	11905	11905
	Both Present	SRMS	LOC556795	OK	7957	7957
	Both Present	DTD1	zgc:92657	OK	5518	5518
	Both Present	ROMO1	zgc:73345	OK	7096	7096
	Both Present	ROMO1	zgc:73345	OK	7096	7096
	Both Present	ROMO1	zgc:73345	OK	7096	7096
	Both Present	NRSN1	zgc:73062	OK	7597	7597
	Both Present	DYNLL2	dnl2l	OK	115597	115597
	Both Present	DYNLL2	dnl2l	OK	115597	115597
	Both Present	MACROD2	zgc:65960	OK	85987	85987
	Both Present	MACROD2	zgc:65960	OK	85987	85987
	Both Present	C14orf126	zgc:100795	OK	12634	12634
	Both Present	MED30	thrap6	OK	12329	12329
	Both Present	OSBPL1A	osbpl1a	OK	84746	84746
	Both Present	RNPS1	rnps1	OK	40648	40648
	Both Present	C2orf28	si:ch211-101l18.3	OK	15412	15412
	Both Present	ND4	ND4	OK	38240	38240
	Both Present	ND4	ND4	OK	38240	38240
	Both Present	COX3	COX3	OK	5014	5014
	Both Present	COX3	COX3	OK	5014	5014
	Both Present	COX3	COX3	OK	5014	5014
	Both Present	COX2	COX2	OK	5017	5017
	Both Present	COX2	COX2	OK	5017	5017
	Both Present	COX1	COX1	OK	5016	5016
	Both Present	COX1	COX1	OK	5016	5016
	Both Present	COX1	COX1	OK	5016	5016
	Both Present	COX1	COX1	OK	5016	5016
	Both Present	GATA5	gata5	OK	32031	32031
	Both Present	SELM	sepm	OK	14237	14237
	Both Present	SELM	sepm	OK	14237	14237
	Both Present	MYL6	zgc:153867	OK	69080	69080
	Both Present	MYL6	zgc:153867	OK	69080	69080
	Both Present	MYL6	zgc:153867	OK	69080	69080
	Both Present	MYL6	zgc:153867	OK	69080	69080
	Both Present	MYL1	zgc:77231	OK	23194	23194
	Both Present	MYL1	zgc:77231	OK	23194	23194
	Both Present	MYL1	zgc:77231	OK	23194	23194
	Both Present	MYL1	zgc:77231	OK	23194	23194
	Both Present	MYL1	zgc:77231	OK	23194	23194
	Both Present	COX15	cox15	OK	5848	5848
	Both Present	FBXO32	fbxo32	OK	12182	12182
	Both Present	C21orf70	si:dkeyp-84a8.8	OK	14384	14384
	Both Present	C21orf70	si:dkeyp-84a8.8	OK	14384	14384
	Both Present	PSAT1	psat1	OK	6973	6973
	Both Present	ANTXR2	antxr2a	OK	43236	43236
	Both Present	ANTXR2	antxr2a	OK	43236	43236
	Both Present	LOH12CR1	zgc:92915	OK	12188	12188
	Both Present	LOH12CR1	zgc:92915	OK	12188	12188
	Both Present	UBE2J2	zgc:162164	OK	10975	10975
	Both Present	UBE2J2	zgc:162164	OK	10975	10975
	Both Present	TAGAP	tagap	OK	44943	44943
	Both Present	TEKT1	zgc:101797	OK	7973	7973
	Both Present	TEKT1	zgc:101797	OK	7973	7973
	Both Present	TEKT1	zgc:101797	OK	7973	7973
	Both Present	TEKT1	zgc:101797	OK	7973	7973
	Both Present	ODF3	odf3l	OK	12306	12306
	Both Present	ODF3	odf3l	OK	12306	12306
	Both Present	FAM167A	si:ch211-261f7.2	OK	14243	14243
	Both Present	PFN2	pfn2l	OK	1974	1974
	Both Present	PFN2	pfn2l	OK	1974	1974
	Both Present	ENO3	eno3	OK	68215	68215
	Both Present	ENO3	eno3	OK	68215	68215
	Both Present	ENO3	eno3	OK	68215	68215
	Both Present	ENO3	eno3	OK	68215	68215
	Both Present	ENO3	eno3	OK	68215	68215
	Both Present	ENO3	eno3	OK	68215	68215
	Both Present	ENO3	eno3	OK	68215	68215
	Both Present	ENO3	eno3	OK	68215	68215
	Both Present	ENO3	eno3	OK	68215	68215
	Both Present	HCCA2	zgc:136844	OK	12477	12477
	Both Present	LRG1	si:dkey-90m5.4	OK	36468	36468
	Both Present	LRG1	si:dkey-90m5.4	OK	36468	36468
	Both Present	SNX26	LOC569720	OK	76448	76448
	Both Present	PGLYRP2	pglyrp6	OK	49671	49671
	Both Present	MED8	zgc:76877	OK	10560	10560
	Both Present	RCSD1	dub	OK	33475	33475
	Both Present	GADD45GIP1	LOC402803	OK	33474	33474
	Both Present	CORO2A	coro2a	OK	2546	2546
	Both Present	CARD9	DKEY-1O2.6	OK	14150	14150
	Both Present	DAP3	dap3	OK	3404	3404
	Both Present	RPL34	rpl34	OK	105146	105146
	Both Present	RPL34	rpl34	OK	105146	105146
	Both Present	RPL34	rpl34	OK	105146	105146
	Both Present	RPL34	rpl34	OK	105146	105146
	Both Present	RPL34	rpl34	OK	105146	105146
	Both Present	RPL34	rpl34	OK	105146	105146
	Both Present	RPL34	rpl34	OK	105146	105146
	Both Present	RPL34	rpl34	OK	105146	105146
	Both Present	RPL34	rpl34	OK	105146	105146
	Both Present	HLA-DPA1	si:busm1-266f07.2	OK	110708	110708
	Both Present	HLA-DPA1	zgc:123107	OK	110708	110708
	Both Present	TP53RK	zgc:110000	OK	6042	6042
	Both Present	SELI	LOC557632	OK	100935	100935
	Both Present	CDC2L1	zgc:101589	OK	110780	110780
	Both Present	ELA2A	ela2l	OK	40598	40598
	Both Present	ELA2A	ela2	OK	40598	40598
	Both Present	ELA2A	ela2l	OK	40598	40598
	Both Present	ELA2A	ela2	OK	40598	40598
	Both Present	ELA2A	ela2l	OK	40598	40598
	Both Present	ELA2A	ela2	OK	40598	40598
	Both Present	ELA2A	ela2	OK	40598	40598
	Both Present	ELA2A	ela2l	OK	40598	40598
	Both Present	ELA2A	ela2l	OK	40598	40598
	Both Present	ELA2A	ela2l	OK	40598	40598
	Both Present	ELA2A	ela2	OK	40598	40598
	Both Present	ELA2A	ela2l	OK	40598	40598
	Both Present	ELA2A	ela2l	OK	40598	40598
	Both Present	ELA2A	ela2l	OK	40598	40598
	Both Present	ELA2A	ela2l	OK	40598	40598
	Both Present	ELA2A	ela2	OK	40598	40598
	Both Present	ELA2A	ela2l	OK	40598	40598
	Both Present	ELA2A	ela2l	OK	40598	40598
	Both Present	ELA2A	ela2l	OK	40598	40598
	Both Present	ELA2A	ela2l	OK	40598	40598
	Both Present	ELA2A	ela2	OK	40598	40598
	Both Present	ELA2A	ela2	OK	40598	40598
	Both Present	ELA2A	ela2l	OK	40598	40598
	Both Present	ELA2A	ela2	OK	40598	40598
	Both Present	ELA2A	ela2	OK	40598	40598
	Both Present	ELA2A	ela2l	OK	40598	40598
	Both Present	ELA2A	ela2	OK	40598	40598
	Both Present	ELA2A	ela2	OK	40598	40598
	Both Present	ELA2A	ela2	OK	40598	40598
	Both Present	ELA2A	ela2l	OK	40598	40598
	Both Present	ELA2A	ela2	OK	40598	40598
	Both Present	ELA2A	ela2	OK	40598	40598
	Both Present	ELA2A	ela2	OK	40598	40598
	Both Present	ELA2A	ela2l	OK	40598	40598
	Both Present	ELA2A	ela2	OK	40598	40598
	Both Present	ELA2A	ela2l	OK	40598	40598
	Both Present	ELA2A	ela2l	OK	40598	40598
	Both Present	ELA2A	ela2	OK	40598	40598
	Both Present	ELA2A	ela2l	OK	40598	40598
	Both Present	ELA2A	ela2l	OK	40598	40598
	Both Present	ELA2A	ela2l	OK	40598	40598
	Both Present	ELA2A	ela2	OK	40598	40598
	Both Present	ZNF622	znf622	OK	74377	74377
	Both Present	C20orf54	zgc:136909	OK	12324	12324
	Both Present	DOCK7	LOC571557	OK	23566	23566
	Both Present	ITPRIP	zgc:110677	OK	62157	62157
	Both Present	SSH2	ssh2	OK	14116	14116
	Both Present	CAV3	cav3	OK	7255	7255
	Both Present	CAV3	cav3	OK	7255	7255
	Both Present	CAV3	cav3	OK	7255	7255
	Both Present	XRCC6BP1	zgc:162885	OK	41699	41699
	Both Present	C16orf45	zgc:114175	OK	13236	13236
	Both Present	PIGS	zgc:152927	OK	41963	41963
	Both Present	SURF4	surf4	OK	6052	6052
	Both Present	SURF4	surf4	OK	6052	6052
	Both Present	SURF4	surf4l	OK	6052	6052
	Both Present	SURF4	surf4l	OK	6052	6052
	Both Present	SURF4	surf4l	OK	6052	6052
	Both Present	ANKRD13A	ankrd13a	OK	23814	23814
	Both Present	EAF1	eaf1	OK	12561	12561
	Both Present	CIP29	zgc:109957	OK	41628	41628
	Both Present	MACF1	LOC562044	OK	113798	113798
	Both Present	MACF1	LOC562044	OK	113798	113798
	Both Present	CCNB3	zgc:153369	OK	13199	13199
	Both Present	DEDD	zgc:92202	OK	7980	7980
	Both Present	SEC23B	sec23b	OK	74571	74571
	Both Present	SEC23B	sec23b	OK	74571	74571
	Both Present	RECQL	zgc:110631	OK	56279	56279
	Both Present	POLR2C	LOC792258	OK	2017	2017
	Both Present	C3orf34	zgc:114076	OK	12065	12065
	Both Present	IGSF21	zgc:112341	OK	13153	13153
	Both Present	NUDCD1	nudcd1	OK	12128	12128
	Both Present	TMEM209	LOC555279	OK	18021	18021
	Both Present	SLC35B4	LOC100148837	OK	5799	5799
	Both Present	ATAD1	atad1b	OK	5960	5960
	Both Present	ADO	adob	OK	13121	13121
	Both Present	ADO	adob	OK	13121	13121
	Both Present	SLC7A3	slc7a3	OK	56382	56382
	Both Present	SLC7A3	LOC100003376	OK	56382	56382
	Both Present	ZDHHC12	LOC569129	OK	11934	11934
	Both Present	AIFM2	LOC557507	OK	6862	6862
	Both Present	MFSD2	mfsd2b	OK	19229	19229
	Both Present	JMJD1C	LOC558436	OK	3129	3129
	Both Present	ZNF503	znf503	OK	41888	41888
	Both Present	ZNF503	znf503	OK	41888	41888
	Both Present	ZNF503	znf503	OK	41888	41888
	Both Present	ZNF503	znf503	OK	41888	41888
	Both Present	TXNDC17	txndc17	OK	41683	41683
	Both Present	RTN4IP1	rtn4ip1	OK	13105	13105
	Both Present	BUD13	wu:fi47e11	OK	13102	13102
	Both Present	GATA2	gata2a	OK	32030	32030
	Both Present	PAPOLA	papolb	OK	23389	23389
	Both Present	N-PAC	zgc:103629	OK	12525	12525
	Both Present	N-PAC	zgc:103629	OK	12525	12525
	Both Present	DGAT2	dgat2	OK	23580	23580
	Both Present	PLA2G12B	pla2g12b	OK	11356	11356
	Both Present	PLA2G12B	pla2g12b	OK	11356	11356
	Both Present	PLA2G12B	pla2g12b	OK	11356	11356
	Both Present	C22orf23	LOC795882	OK	13062	13062
	Both Present	SMEK1	si:dkey-65b13.2	OK	69510	69510
	Both Present	IMMP2L	immp2l	OK	6607	6607
	Both Present	MAP1LC3A	map1lc3a	OK	12021	12021
	Both Present	MAP1LC3A	map1lc3a	OK	12021	12021
	Both Present	MAK16	mak16	OK	5296	5296
	Both Present	MAK16	mak16	OK	5296	5296
	Both Present	MAK16	mak16	OK	5296	5296
	Both Present	KBTBD8	takrp	OK	13043	13043
	Both Present	JAGN1	zgc:101070	OK	41675	41675
	Both Present	DOT1L	DKEY-211F22.1	OK	32779	32779
	Both Present	MRPL38	mrpl38	OK	11476	11476
	Both Present	C5orf32	zgc:165573	OK	41866	41866
	Both Present	ARFGAP2	zgc:123303	OK	8735	8735
	Both Present	ARFGAP2	zgc:123303	OK	8735	8735
	Both Present	WNK4	LOC557091	OK	13020	13020
	Both Present	C5orf4	zgc:55420	OK	41863	41863
	Both Present	TMEM101	LOC572154	OK	12649	12649
	Both Present	HVCN1	zgc:92181	OK	12535	12535
	Both Present	MRPL45	mrpl45	OK	32647	32647
	Both Present	PDCD2L	zgc:56288	OK	41861	41861
	Both Present	CHCHD6	zgc:91802	OK	11920	11920
	Both Present	C17orf37	sepw2a	OK	11969	11969
	Both Present	C17orf37	sepw2a	OK	11969	11969
	Both Present	C10orf58	zgc:153444	OK	12356	12356
	Both Present	C10orf58	zgc:153444	OK	12356	12356
	Both Present	HSDL2	hsdl2	OK	75204	75204
	Both Present	HSDL2	hsdl2	OK	75204	75204
	Both Present	HSDL2	hsdl2	OK	75204	75204
	Both Present	FBXW9	LOC558562	OK	23598	23598
	Both Present	DCUN1D5	dcun1d5	OK	9028	9028
	Both Present	GARNL3	CH211-182D3.1	OK	13003	13003
	Both Present	PSD2	LOC557199	OK	12522	12522
	Both Present	ZCCHC9	zcchc9	OK	12999	12999
	Both Present	MEX3B	zgc:158350	OK	13570	13570
	Both Present	TMEM164	LOC100150026	OK	12985	12985
	Both Present	SLA2	zgc:171590	OK	49989	49989
	Both Present	ARID5B	LOC563415	OK	45872	45872
	Both Present	MYST1	myst1	OK	41676	41676
	Both Present	MYST1	myst1	OK	41676	41676
	Both Present	DTNBP1	dtnbp1a	OK	12037	12037
	Both Present	MAGT1	zgc:56218	OK	100678	100678
	Both Present	MND1	zgc:101017	OK	5890	5890
	Both Present	EIF2A	zgc:110460	OK	5969	5969
	Both Present	EIF2A	zgc:110460	OK	5969	5969
	Both Present	STARD3NL	stard3nl	OK	11501	11501
	Both Present	NDRG3	ndrg3b	OK	40903	40903
	Both Present	NDRG3	ndrg3a	OK	40903	40903
	Both Present	NDRG3	ndrg3a	OK	40903	40903
	Both Present	TTC29	LOC799981	OK	12918	12918
	Both Present	KCTD10	kctd10	OK	32652	32652
	Both Present	KCTD10	kctd10	OK	32652	32652
	Both Present	CDCA7	zgc:110113	OK	49970	49970
	Both Present	CDCA7	zgc:110113	OK	49970	49970
	Both Present	ROPN1L	si:rp71-1f1.7	OK	12904	12904
	Both Present	MRPS21	zgc:163126	OK	45365	45365
	Both Present	CACNG8	LOC100003329	OK	12894	12894
	Both Present	NBR1	nbr1	OK	7438	7438
	Both Present	NBR1	nbr1	OK	7438	7438
	Both Present	NBR1	nbr1	OK	7438	7438
	Both Present	GRWD1	grwd1	OK	6644	6644
	Both Present	ITCH	LOC100008005	OK	88442	88442
	Both Present	FERMT3	zgc:64101	OK	12877	12877
	Both Present	CCDC3	si:ch211-220p15.9	OK	12870	12870
	Both Present	FAM107B	fam107b	OK	75316	75316
	Both Present	TMEM47	zgc:63990	OK	41830	41830
	Both Present	EPPK1	LOC100151336	OK	20006	20006
	Both Present	EPPK1	LOC100151336	OK	20006	20006
	Both Present	DOHH	dohh	OK	6290	6290
	Both Present	AGXT2L1	zgc:63486	OK	69440	69440
	Both Present	AGXT2L1	zgc:63486	OK	69440	69440
	Both Present	HNRNPAB	zgc:77052	OK	74950	74950
	Both Present	HNRNPAB	zgc:77052	OK	74950	74950
	Both Present	RBCK1	zgc:91964	OK	32448	32448
	Both Present	ISG20L2	isg20l2	OK	12814	12814
	Both Present	TMEM49	tmem49	OK	23686	23686
	Both Present	SNX27	si:dkeyp-39e9.2	OK	12797	12797
	Both Present	CTNNBL1	ctnnbl1	OK	12003	12003
	Both Present	PLA2G12A	zgc:162119	OK	11328	11328
	Both Present	CCDC130	zgc:103496	OK	12183	12183
	Both Present	ANKRD13C	zgc:56077	OK	41804	41804
	Both Present	SLC2A11	LOC560358	OK	57126	57126
	Both Present	FAM49A	znf395	OK	12657	12657
	Both Present	FAM49A	znf395	OK	12657	12657
	Both Present	STMN4	stmn4	OK	10496	10496
	Both Present	GDPD5	LOC560645	OK	32741	32741
	Both Present	CLPTM1L	zgc:92063	OK	12767	12767
	Both Present	CLPTM1L	zgc:92063	OK	12767	12767
	Both Present	SLC25A32	slc25a32a	OK	6151	6151
	Both Present	NPL	npl	OK	12533	12533
	Both Present	TCP1	tcp1	OK	5656	5656
	Both Present	TCP1	tcp1	OK	5656	5656
	Both Present	TCP1	tcp1	OK	5656	5656
	Both Present	SERPINB1	serpinb1	OK	69399	69399
	Both Present	SERPINB1	serpinb1l2	OK	69399	69399
	Both Present	DDX11	zgc:92172	OK	68973	68973
	Both Present	KIAA1715	lnpa	OK	12319	12319
	Both Present	KIAA1715	lnpa	OK	12319	12319
	Both Present	SLC25A21	slc25a21	OK	6988	6988
	Both Present	C17orf28	zgc:100980	OK	12737	12737
	Both Present	CPEB4	wu:fb09b10	OK	12736	12736
	Both Present	CPEB4	wu:fb09b10	OK	12736	12736
	Both Present	DICER1	dicer1	OK	13251	13251
	Both Present	THAP7	si:ch211-282e16.1	OK	12293	12293
	Both Present	TTYH3	zgc:123242	OK	18431	18431
	Both Present	GKAP1	LOC100148482	OK	10515	10515
	Both Present	MED28	zgc:103633	OK	11873	11873
	Both Present	GRPEL1	grpel1	OK	6992	6992
	Both Present	KIAA0999	zgc:66101	OK	57023	57023
	Both Present	CXorf21	LOC100149550	OK	11856	11856
	Both Present	UNC84A	zgc:92151	OK	11544	11544
	Both Present	COQ10B	coq10b	OK	6916	6916
	Both Present	C13orf23	LOC556416	OK	13463	13463
	Both Present	CHD9	LOC572355	OK	11844	11844
	Both Present	HKDC1	hkdc1	OK	56070	56070
	Both Present	C10orf57	LOC791889	OK	11838	11838
	Both Present	C10orf57	LOC791889	OK	11838	11838
	Both Present	C10orf57	LOC791889	OK	11838	11838
	Both Present	C10orf57	LOC791889	OK	11838	11838
	Both Present	C10orf57	LOC791889	OK	11838	11838
	Both Present	C10orf57	LOC791889	OK	11838	11838
	Both Present	C10orf57	LOC791889	OK	11838	11838
	Both Present	C10orf57	LOC791889	OK	11838	11838
	Both Present	C13orf18	LOC561574	OK	57021	57021
	Both Present	SPSB1	spsb1	OK	11832	11832
	Both Present	USP36	usp36	OK	11828	11828
	Both Present	EDC3	edc3	OK	11827	11827
	Both Present	ZC3H12A	LOC563108	OK	11824	11824
	Both Present	TOE1	LOC568260	OK	11823	11823
	Both Present	RP5-1000E10.4	LOC568173	OK	32622	32622
	Both Present	RP5-1000E10.4	LOC568173	OK	32622	32622
	Both Present	BXDC5	bxdc5	OK	68728	68728
	Both Present	TRIM46	LOC569905	OK	11815	11815
	Both Present	TRIM46	LOC569905	OK	11815	11815
	Both Present	VCPIP1	LOC570582	OK	11814	11814
	Both Present	PIF1	zgc:56161	OK	99775	99775
	Both Present	SLC24A6	LOC560601	OK	41602	41602
	Both Present	SLC24A6	LOC560601	OK	41602	41602
	Both Present	C10orf97	zgc:153892	OK	11478	11478
	Both Present	NIP30	zgc:65774	OK	11797	11797
	Both Present	DSN1	LOC100002916	OK	49806	49806
	Both Present	DENND2D	zgc:153628	OK	11776	11776
	Both Present	NOL10	nol10	OK	5998	5998
	Both Present	SETD6	setd6	OK	38743	38743
	Both Present	PYROXD1	zgc:73254	OK	11758	11758
	Both Present	CYBRD1	zgc:110065	OK	69387	69387
	Both Present	RIN3	wu:fk30a05	OK	11748	11748
	Both Present	TGS1	LOC100150486	OK	32608	32608
	Both Present	FLJ22662	zgc:194816	OK	11745	11745
	Both Present	C9orf82	LOC570055	OK	32607	32607
	Both Present	C9orf82	LOC570055	OK	32607	32607
	Both Present	CCDC134	LOC571638	OK	77543	77543
	Both Present	RABEP2	zgc:158419	OK	23489	23489
	Both Present	RABEP2	zgc:158419	OK	23489	23489
	Both Present	CBLL1	LOC100002706	OK	11734	11734
	Both Present	CBLL1	LOC100002706	OK	11734	11734
	Both Present	CBLL1	LOC100002706	OK	11734	11734
	Both Present	PDZD3	pdzd3	OK	11719	11719
	Both Present	PIP4K2C	pip5k2	OK	23484	23484
	Both Present	NAT11	nat11	OK	41588	41588
	Both Present	C2orf34	LOC796749	OK	11704	11704
	Both Present	AGMAT	LOC100000476	OK	99855	99855
	Both Present	C9orf86	CH211-102C2.5	OK	11674	11674
	Both Present	C9orf86	wu:fi37d12	OK	11674	11674
	Both Present	ISOC2	isoc2	OK	86122	86122
	Both Present	ISOC2	isoc2	OK	86122	86122
	Both Present	ZNF668	si:rp71-1c10.3	OK	11667	11667
	Both Present	ZNF750	znf750	OK	36423	36423
	Both Present	TTLL7	zgc:158648	OK	41578	41578
	Both Present	TBC1D17	zgc:110443	OK	11656	11656
	Both Present	PPCS	zgc:136566	OK	6173	6173
	Both Present	NPEPL1	npepl1	OK	11647	11647
	Both Present	NOL9	nol9	OK	32589	32589
	Both Present	YRDC	zgc:162301	OK	11635	11635
	Both Present	OGFOD2	zgc:158437	OK	32588	32588
	Both Present	ARHGAP10	arhgap10	OK	12695	12695
	Both Present	ROGDI	rogdi	OK	11605	11605
	Both Present	TMEM53	zgc:92204	OK	41573	41573
	Both Present	OSBPL9	osbpl9	OK	69380	69380
	Both Present	GALNT14	galnt14	OK	56997	56997
	Both Present	ADIPOR2	adipor2	OK	56119	56119
	Both Present	ADIPOR2	adipor2	OK	56119	56119
	Both Present	MUL1	zgc:165594	OK	11576	11576
	Both Present	MRPL24	mrpl24	OK	12241	12241
	Both Present	CDC73	cdc73	OK	11571	11571
	Both Present	CDC73	cdc73	OK	11571	11571
	Both Present	NKAP	nkapl	OK	11570	11570
	Both Present	TTC13	LOC568246	OK	11569	11569
	Both Present	LRRC2	LOC557308	OK	23454	23454
	Both Present	C14orf4	zgc:73290	OK	11555	11555
	Both Present	FDXR	LOC100148371	OK	3033	3033
	Both Present	DDX4	vasa	OK	49227	49227
	Both Present	DDX4	vasa	OK	49227	49227
	Both Present	DDX4	vasa	OK	49227	49227
	Both Present	DDX4	vasa	OK	49227	49227
	Both Present	DDX4	vasa	OK	49227	49227
	Both Present	DDX4	vasa	OK	49227	49227
	Both Present	DDX4	vasa	OK	49227	49227
	Both Present	DDX4	vasa	OK	49227	49227
	Both Present	WDR32	wdr32	OK	32581	32581
	Both Present	TMEM43	zgc:85946	OK	11532	11532
	Both Present	EFHD2	si:dkey-72l14.9	OK	32580	32580
	Both Present	RBM42	rbm42	OK	32579	32579
	Both Present	NOL12	LOC791499	OK	32577	32577
	Both Present	GNPTAB	si:ch211-234f20.3	OK	32576	32576
	Both Present	C20orf149	c20orf149a	OK	11511	11511
	Both Present	C20orf149	c20orf149a	OK	11511	11511
	Both Present	PHF23	phf23a	OK	12691	12691
	Both Present	DERL1	derl1	OK	11483	11483
	Both Present	DERL1	derl1	OK	11483	11483
	Both Present	C6orf106	zgc:101577	OK	32575	32575
	Both Present	APOO	zgc:123314	OK	11475	11475
	Both Present	CHAC1	chac1	OK	11470	11470
	Both Present	CHAC1	chac1	OK	11470	11470
	Both Present	CHAC1	chac1	OK	11470	11470
	Both Present	CHAC1	chac1	OK	11470	11470
	Both Present	ELOVL6	elovl6	OK	11456	11456
	Both Present	ALG8	alg8	OK	6931	6931
	Both Present	TMEM38A	tmem38a	OK	11449	11449
	Both Present	TMEM38A	tmem38a	OK	11449	11449
	Both Present	ZFYVE21	LOC100004144	OK	11448	11448
	Both Present	ZFYVE21	LOC100004144	OK	11448	11448
	Both Present	C7orf25	zgc:55781	OK	11439	11439
	Both Present	GGCT	ggct	OK	11437	11437
	Both Present	GGCT	ggct	OK	11437	11437
	Both Present	GGCT	ggct	OK	11437	11437
	Both Present	GGCT	ggct	OK	11437	11437
	Both Present	GGCT	ggct	OK	11437	11437
	Both Present	GGCT	ggct	OK	11437	11437
	Both Present	DDA1	dda1	OK	11436	11436
	Both Present	MIS12	zgc:64116	OK	11429	11429
	Both Present	C19orf43	LOC560758	OK	11428	11428
	Both Present	MRP63	mrp63	OK	11422	11422
	Both Present	MRP63	mrp63	OK	11422	11422
	Both Present	MRPS34	zgc:101877	OK	32562	32562
	Both Present	FUNDC2	im:7139060	OK	88538	88538
	Both Present	FUNDC2	im:7139060	OK	88538	88538
	Both Present	FUNDC2	im:7139060	OK	88538	88538
	Both Present	FUNDC2	im:7139060	OK	88538	88538
	Both Present	FUNDC2	im:7139060	OK	88538	88538
	Both Present	GRAMD3	LOC100151109	OK	32570	32570
	Both Present	GRAMD3	LOC100151109	OK	32570	32570
	Both Present	C8orf33	LOC792237	OK	11320	11320
	Both Present	UBE2Z	LOC100000648	OK	11319	11319
	Both Present	C1orf163	si:ch211-11m18.2	OK	11317	11317
	Both Present	DNAI2	LOC100004620	OK	11311	11311
	Both Present	WHSC1L1	whsc1l1	OK	56960	56960
	Both Present	INTS3	ints3	OK	11309	11309
	Both Present	INTS3	ints3	OK	11309	11309
	Both Present	ACSL4	acsl4	OK	56282	56282
	Both Present	SLC30A5	LOC100150781	OK	41503	41503
	Both Present	SLC30A5	slc30a5	OK	41503	41503
	Both Present	ACTR8	actr8	OK	11286	11286
	Both Present	FAM129B	zgc:158319	OK	11269	11269
	Both Present	MAP1LC3B	map1lc3b	OK	69359	69359
	Both Present	MAP1LC3B	map1lc3b	OK	69359	69359
	Both Present	MAP1LC3B	map1lc3b	OK	69359	69359
	Both Present	SLC25A14	LOC554946	OK	2937	2937
	Both Present	ARV1	zgc:171813	OK	41498	41498
	Both Present	GINS3	gins3	OK	41496	41496
	Both Present	CERK	cerk	OK	11247	11247
	Both Present	PARP12	si:ch211-227d19.2	OK	11236	11236
	Both Present	ATPAF1	si:dkey-171o17.2	OK	41492	41492
	Both Present	C16orf58	zgc:162613	OK	11232	11232
	Both Present	SMURF2	smurf2	OK	41490	41490
	Both Present	SMURF2	smurf2	OK	41490	41490
	Both Present	ELOVL4	elovl4	OK	41488	41488
	Both Present	ANAPC1	LOC568795	OK	7414	7414
	Both Present	VPS16	LOC100148651	OK	7116	7116
	Both Present	PNKD	im:7147352	OK	75045	75045
	Both Present	MESDC1	LOC100003148	OK	11209	11209
	Both Present	RPS18	rps18	OK	88764	88764
	Both Present	RPS18	rps18	OK	88764	88764
	Both Present	RPS18	rps18	OK	88764	88764
	Both Present	RPS18	rps18	OK	88764	88764
	Both Present	RPS18	rps18	OK	88764	88764
	Both Present	RPS18	rps18	OK	88764	88764
	Both Present	RPS18	rps18	OK	88764	88764
	Both Present	RPS18	rps18	OK	88764	88764
	Both Present	RPS18	rps18	OK	88764	88764
	Both Present	RPS18	rps18	OK	88764	88764
	Both Present	RPS18	rps18	OK	88764	88764
	Both Present	RPS18	rps18	OK	88764	88764
	Both Present	RPS18	rps18	OK	88764	88764
	Both Present	RPS18	rps18	OK	88764	88764
	Both Present	RPS18	rps18	OK	88764	88764
	Both Present	MRPS25	zgc:110709	OK	11207	11207
	Both Present	C14orf135	zgc:158219	OK	23366	23366
	Both Present	ATG3	apg3l	OK	6836	6836
	Both Present	C5orf28	si:busm1-79m10.4	OK	49708	49708
	Both Present	ARAP3	LOC558931	OK	11199	11199
	Both Present	RHBDF1	zgc:91984	OK	32085	32085
	Both Present	ATL2	atl2	OK	56949	56949
	Both Present	HERPUD2	herpud2	OK	10756	10756
	Both Present	GBL	zgc:55455	OK	6833	6833
	Both Present	GBL	zgc:55455	OK	6833	6833
	Both Present	C17orf75	zgc:153240	OK	11177	11177
	Both Present	SLC39A8	LOC100002893	OK	11155	11155
	Both Present	SLC39A8	LOC100002893	OK	11155	11155
	Both Present	TMBIM1	tmbim1	OK	36404	36404
	Both Present	TMBIM1	tmbim1	OK	36404	36404
	Both Present	TMBIM1	tmbim1	OK	36404	36404
	Both Present	TNMD	zgc:172161	OK	11152	11152
	Both Present	PARVG	zgc:162304	OK	11151	11151
	Both Present	MCCC2	zgc:85685	OK	11145	11145
	Both Present	MCCC2	zgc:85685	OK	11145	11145
	Both Present	RBKS	rbks	OK	5482	5482
	Both Present	RBKS	rbks	OK	5482	5482
	Both Present	NPAS3	LOC570491	OK	8461	8461
	Both Present	NPAS3	LOC570491	OK	8461	8461
	Both Present	PERP	perp	OK	11098	11098
	Both Present	FIGNL1	wu:fb82h05	OK	11063	11063
	Both Present	MRPS14	zgc:153664	OK	41467	41467
	Both Present	CIDEC	si:dkey-91f15.6	OK	11128	11128
	Both Present	GALNT11	zgc:153274	OK	11126	11126
	Both Present	TIA1	tia1	OK	20692	20692
	Both Present	GPRC5C	zgc:171736	OK	11099	11099
	Both Present	GPRC5C	zgc:171736	OK	11099	11099
	Both Present	FXYD6	fxyd6	OK	11090	11090
	Both Present	FXYD6	fxyd6	OK	11090	11090
	Both Present	MCL1	mcl1b	OK	7413	7413
	Both Present	MCL1	mcl1a	OK	7413	7413
	Both Present	MCL1	mcl1a	OK	7413	7413
	Both Present	MCL1	mcl1b	OK	7413	7413
	Both Present	DMRT1	dmrt1	OK	9280	9280
	Both Present	ZFAND3	zgc:110105	OK	11077	11077
	Both Present	SPCS3	spcs3	OK	41454	41454
	Both Present	SPCS3	spcs3	OK	41454	41454
	Both Present	SPCS3	spcs3	OK	41454	41454
	Both Present	CFL2	cfl2	OK	39624	39624
	Both Present	NIF3L1	zgc:110030	OK	5881	5881
	Both Present	ELOVL5	elovl5	OK	41449	41449
	Both Present	ACE2	ace2	OK	41448	41448
	Both Present	ACE2	ace2	OK	41448	41448
	Both Present	NR1D1	nr1d1	OK	23324	23324
	Both Present	C12orf10	zgc:136866	OK	5853	5853
	Both Present	SCPEP1	scpep1	OK	41443	41443
	Both Present	SCPEP1	scpep1	OK	41443	41443
	Both Present	ENPP5	si:ch211-261f7.1	OK	23313	23313
	Both Present	ENPP5	LOC100148380	OK	23313	23313
	Both Present	ZFYVE1	LOC100005732	OK	10945	10945
	Both Present	PELI2	peli2	OK	41431	41431
	Both Present	MYOZ1	zgc:77785	OK	23311	23311
	Both Present	MYOZ1	zgc:77785	OK	23311	23311
	Both Present	MYOZ1	zgc:77785	OK	23311	23311
	Both Present	C6orf115	c6orf115	OK	64011	64011
	Both Present	PRODH2	zgc:92040	OK	36381	36381
	Both Present	NTN4	ntn4	OK	10934	10934
	Both Present	DC2	zgc:56559	OK	10933	10933
	Both Present	DC2	zgc:56559	OK	10933	10933
	Both Present	ZNF462	LOC100148575	OK	41430	41430
	Both Present	MYL7	myl7	OK	23290	23290
	Both Present	SQRDL	sqrdl	OK	10921	10921
	Both Present	SLC30A1	slc30a1	OK	6681	6681
	Both Present	LSM2	smx5	OK	48535	48535
	Both Present	BAT5	bat5l	OK	10904	10904
	Both Present	GRIP1	grip1	OK	12938	12938
	Both Present	COTL1	cotl1	OK	10898	10898
	Both Present	ANGPTL7	angptl7	OK	88622	88622
	Both Present	ANGPTL7	angptl7	OK	88622	88622
	Both Present	ANGPTL7	angptl7	OK	88622	88622
	Both Present	XRCC5	LOC100148606	OK	40681	40681
	Both Present	RTN1	rtn1a	OK	49654	49654
	Both Present	MRPL23	mrpl23	OK	7922	7922
	Both Present	PPA1	ppa1	OK	5356	5356
	Both Present	SLC5A6	si:dkey-5g7.3	OK	23277	23277
	Both Present	MTMR3	zgc:77875	OK	23662	23662
	Both Present	MTMR3	zgc:77875	OK	23662	23662
	Both Present	NDUFV2	zgc:73198	OK	10884	10884
	Both Present	NDUFV2	zgc:73198	OK	10884	10884
	Both Present	NDUFV2	zgc:73198	OK	10884	10884
	Both Present	GINS1	LOC791891	OK	44516	44516
	Both Present	SNTB1	zgc:92432	OK	9618	9618
	Both Present	MYL6	zgc:103624	OK	69080	69080
	Both Present	MYL6	zgc:103624	OK	69080	69080
	Both Present	UBC	zgc:172187	OK	39626	39626
	Both Present	UBC	zgc:172187	OK	39626	39626
	Both Present	UBC	zgc:172187	OK	39626	39626
	Both Present	UBC	zgc:172187	OK	39626	39626
	Both Present	UBC	zgc:172187	OK	39626	39626
	Both Present	UBC	zgc:172187	OK	39626	39626
	Both Present	UBC	zgc:172187	OK	39626	39626
	Both Present	UBC	zgc:172187	OK	39626	39626
	Both Present	DHRS4	zgc:65987	OK	49646	49646
	Both Present	DHRS4	zgc:65987	OK	49646	49646
	Both Present	DHRS4	zgc:65987	OK	49646	49646
	Both Present	MST1	mst1	OK	7360	7360
	Both Present	PDLIM1	pdlim1	OK	9643	9643
	Both Present	CLDN9	cldnc	OK	10656	10656
	Both Present	DENND1A	dennd1a	OK	17141	17141
	Both Present	USP37	zgc:153999	OK	10858	10858
	Both Present	GPAM	LOC556057	OK	7343	7343
	Both Present	GPAM	LOC556057	OK	7343	7343
	Both Present	RNF213	rnf213	OK	45439	45439
	Both Present	CALCOCO1	calcoco1	OK	10845	10845
	Both Present	SLAIN2	slain2	OK	18952	18952
	Both Present	KIAA1432	LOC100151065	OK	13806	13806
	Both Present	VPS13C	LOC798746	OK	41188	41188
	Both Present	VPS13C	LOC798746	OK	41188	41188
	Both Present	ARRDC3	arrdc3	OK	69318	69318
	Both Present	AADACL1	zgc:92416	OK	23251	23251
	Both Present	KIAA1328	zgc:162344	OK	52652	52652
	Both Present	HACE1	LOC572430	OK	10807	10807
	Both Present	UBR4	LOC407625	OK	10804	10804
	Both Present	SERINC1	serinc1	OK	41334	41334
	Both Present	SERINC1	serinc1	OK	41334	41334
	Both Present	SERINC1	serinc1	OK	41334	41334
	Both Present	MTA3	mta3	OK	14282	14282
	Both Present	MTA3	mta3	OK	14282	14282
	Both Present	MTA3	mta3	OK	14282	14282
	Both Present	KIDINS220	kidins220b	OK	14254	14254
	Both Present	HHATL	hhatla	OK	19287	19287
	Both Present	HHATL	hhatla	OK	19287	19287
	Both Present	HHATL	hhatla	OK	19287	19287
	Both Present	ISY1	rab43	OK	6283	6283
	Both Present	AS3MT	zgc:136933	OK	10754	10754
	Both Present	SCYL1	wu:fk36e11	OK	6947	6947
	Both Present	ABHD6	LOC799085	OK	23246	23246
	Both Present	SPC25	zgc:171542	OK	41387	41387
	Both Present	SPC25	zgc:171542	OK	41387	41387
	Both Present	JPH1	jph1b	OK	10761	10761
	Both Present	JPH1	jph1b	OK	10761	10761
	Both Present	JPH1	jph1b	OK	10761	10761
	Both Present	JPH1	jph1b	OK	10761	10761
	Both Present	JPH1	jph1b	OK	10761	10761
	Both Present	JPH1	jph1b	OK	10761	10761
	Both Present	FGF23	fgf23	OK	10771	10771
	Both Present	NFKBIA	nfkbiab	OK	7863	7863
	Both Present	NFKBIA	nfkbiab	OK	7863	7863
	Both Present	NFKBIA	nfkbiab	OK	7863	7863
	Both Present	NFKBIA	nfkbiab	OK	7863	7863
	Both Present	NFKBIA	nfkbiaa	OK	7863	7863
	Both Present	PBXIP1	si:ch211-210h11.11	OK	10740	10740
	Both Present	YIF1A	zgc:73136	OK	56295	56295
	Both Present	LYRM2	si:dkey-181i3.3	OK	10728	10728
	Both Present	PAIP2B	zgc:73265	OK	25798	25798
	Both Present	PAIP2B	zgc:73265	OK	25798	25798
	Both Present	PAIP2B	zgc:73265	OK	25798	25798
	Both Present	CHMP1B	zgc:56134	OK	41374	41374
	Both Present	CHMP1B	zgc:56134	OK	41374	41374
	Both Present	CHMP1B	zgc:56134	OK	41374	41374
	Both Present	ATP13A1	atp13a	OK	5791	5791
	Both Present	MRPL47	LOC557789	OK	32475	32475
	Both Present	MRPL47	LOC557789	OK	32475	32475
	Both Present	NUP107	nup107	OK	5555	5555
	Both Present	PNPLA2	zgc:92195	OK	10687	10687
	Both Present	EIF2B3	eif2b3	OK	7005	7005
	Both Present	PCNP	zgc:103440	OK	10676	10676
	Both Present	ZMIZ1	zgc:175159	OK	10667	10667
	Both Present	ANKMY2	zgc:55491	OK	10662	10662
	Both Present	C1orf63	zgc:136474	OK	10660	10660
	Both Present	C1orf63	zgc:136474	OK	10660	10660
	Both Present	C16orf62	zgc:163107	OK	10659	10659
	Both Present	CIAPIN1	ciapin1	OK	10658	10658
	Both Present	COQ9	si:ch211-51l3.4	OK	6477	6477
	Both Present	COQ9	si:ch211-51l3.4	OK	6477	6477
	Both Present	MNT	LOC559570	OK	7842	7842
	Both Present	CCNL1	si:ch211-203b8.5	OK	10541	10541
	Both Present	SLC12A9	si:ch211-284e13.1	OK	5429	5429
	Both Present	TOMM22	tomm22	OK	10638	10638
	Both Present	TOMM22	tomm22	OK	10638	10638
	Both Present	MRPL1	DKEY-58F10.1	OK	41355	41355
	Both Present	C17orf48	zgc:64213	OK	10632	10632
	Both Present	RNPEP	rnpep	OK	10628	10628
	Both Present	CCDC47	ccdc47	OK	41351	41351
	Both Present	C14orf124	LOC791488	OK	69295	69295
	Both Present	DUS3L	zgc:63779	OK	6533	6533
	Both Present	DUS3L	zgc:63779	OK	6533	6533
	Both Present	LXN	zgc:103612	OK	36361	36361
	Both Present	LXN	zgc:103612	OK	36361	36361
	Both Present	C11orf60	ift46	OK	10596	10596
	Both Present	NDUFA4L2	LOC100003066	OK	49614	49614
	Both Present	NDUFA4L2	LOC100003066	OK	49614	49614
	Both Present	NDUFA4L2	LOC100003066	OK	49614	49614
	Both Present	BDH2	zgc:110323	OK	69426	69426
	Both Present	C8orf4	zgc:110340	OK	10590	10590
	Both Present	C8orf4	zgc:110340	OK	10590	10590
	Both Present	KCMF1	kcmf1	OK	99845	99845
	Both Present	OPN1LW	opn1lw1	OK	68064	68064
	Both Present	DIABLO	zgc:63938	OK	10532	10532
	Both Present	DIABLO	zgc:63938	OK	10532	10532
	Both Present	DIABLO	zgc:63938	OK	10532	10532
	Both Present	DIABLO	zgc:63938	OK	10532	10532
	Both Present	SLC10A3	zgc:85947	OK	10525	10525
	Both Present	PARD3	pard3	OK	10489	10489
	Both Present	F7	f7	OK	7710	7710
	Both Present	F7	f7	OK	7710	7710
	Both Present	YLPM1	si:ch211-59d15.5	OK	87707	87707
	Both Present	YLPM1	si:ch211-59d15.5	OK	87707	87707
	Both Present	S100A4	icn	OK	7924	7924
	Both Present	S100A4	icn	OK	7924	7924
	Both Present	S100A4	icn	OK	7924	7924
	Both Present	S100A4	icn	OK	7924	7924
	Both Present	S100A4	icn	OK	7924	7924
	Both Present	S100A4	icn	OK	7924	7924
	Both Present	S100A4	icn2	OK	7924	7924
	Both Present	S100A4	icn	OK	7924	7924
	Both Present	S100A4	icn	OK	7924	7924
	Both Present	S100A4	icn	OK	7924	7924
	Both Present	S100A4	icn	OK	7924	7924
	Both Present	LIN37	LOC100151136	OK	12616	12616
	Both Present	DDX56	ddx56	OK	6498	6498
	Both Present	DDIT4	LOC792021	OK	10400	10400
	Both Present	DDIT4	LOC792021	OK	10400	10400
	Both Present	DDIT4	LOC792021	OK	10400	10400
	Both Present	DDIT4	LOC792021	OK	10400	10400
	Both Present	ROBO4	sc:d0823	OK	10397	10397
	Both Present	ASNSD1	asnsd1	OK	6564	6564
	Both Present	CCDC93	ccdc93	OK	10393	10393
	Both Present	EXOSC4	exosc4	OK	6017	6017
	Both Present	CPVL	cpvl	OK	80235	80235
	Both Present	CPVL	cpvl	OK	80235	80235
	Both Present	TMCO1	tmco1	OK	10384	10384
	Both Present	TOLLIP	tollip	OK	10375	10375
	Both Present	GPR85	sreb2	OK	10355	10355
	Both Present	GNMT	gnmt	OK	7741	7741
	Both Present	DAZAP1	dazap1	OK	23129	23129
	Both Present	DAZAP1	dazap1	OK	23129	23129
	Both Present	C21orf45	LOC564314	OK	41294	41294
	Both Present	SLC25A40	zgc:92520	OK	6040	6040
	Both Present	MAML3	LOC792900	OK	41284	41284
	Both Present	KIAA1199	LOC100003660	OK	10268	10268
	Both Present	KIAA1199	LOC100003660	OK	10268	10268
	Both Present	MLL5	mll5	OK	18822	18822
	Both Present	VPS33B	vps33b	OK	10261	10261
	Both Present	VPS33B	vps33b	OK	10261	10261
	Both Present	PXMP2	LOC791583	OK	32062	32062
	Both Present	PXMP2	LOC791583	OK	32062	32062
	Both Present	ZNF395	zgc:158367	OK	10255	10255
	Both Present	SLC35E3	slc35e3	OK	41279	41279
	Both Present	MARK1	mark1	OK	49552	49552
	Both Present	MARK1	mark1	OK	49552	49552
	Both Present	H2AFY2	zgc:114051	OK	10246	10246
	Both Present	H2AFY2	zgc:114051	OK	10246	10246
	Both Present	H2AFY2	zgc:114051	OK	10246	10246
	Both Present	H2AFY2	zgc:114051	OK	10246	10246
	Both Present	NOP10	nop10	OK	41277	41277
	Both Present	PARL	LOC792889	OK	10239	10239
	Both Present	CSGALNACT2	DKEY-192P21.4	OK	23109	23109
	Both Present	KIAA1704	zgc:91844	OK	10234	10234
	Both Present	LRRC59	zgc:85752	OK	10229	10229
	Both Present	LGR4	LOC558825	OK	10226	10226
	Both Present	C3orf10	zgc:86903	OK	10210	10210
	Both Present	C3orf10	zgc:86903	OK	10210	10210
	Both Present	PPP2R2D	zgc:76887	OK	81915	81915
	Both Present	PPP2R2D	zgc:76887	OK	81915	81915
	Both Present	PPP2R2D	zgc:76887	OK	81915	81915
	Both Present	UBAP2	zgc:158449	OK	73649	73649
	Both Present	PECR	zgc:112155	OK	69255	69255
	Both Present	ALLC	allc	OK	6202	6202
	Both Present	ALLC	allc	OK	6202	6202
	Both Present	ALLC	allc	OK	6202	6202
	Both Present	ALLC	allc	OK	6202	6202
	Both Present	RNF130	zgc:113271	OK	41267	41267
	Both Present	RNF130	zgc:113271	OK	41267	41267
	Both Present	TMEM63B	LOC571436	OK	101682	101682
	Both Present	DCP1A	dcp1a	OK	10178	10178
	Both Present	ABHD10	wu:fb10b08	OK	10173	10173
	Both Present	SYNJ2BP	zgc:56207	OK	10161	10161
	Both Present	UFSP2	ufsp2	OK	10151	10151
	Both Present	TMEM144	zgc:100814	OK	41250	41250
	Both Present	SPTLC3	zgc:101107	OK	105590	105590
	Both Present	C6orf64	si:ch211-59d15.9	OK	41248	41248
	Both Present	BXDC2	bxdc2	OK	10133	10133
	Both Present	TDP1	LOC571485	OK	5424	5424
	Both Present	TBC1D23	tbc1d23	OK	10126	10126
	Both Present	UBE2W	zgc:136503	OK	10119	10119
	Both Present	NGLY1	zgc:110561	OK	10117	10117
	Both Present	IMP3	zgc:56526	OK	6120	6120
	Both Present	C20orf20	c20orf20	OK	10104	10104
	Both Present	TYW1	zgc:153368	OK	7068	7068
	Both Present	TTC17	LOC569538	OK	10100	10100
	Both Present	TMEM206	LOC792036	OK	10097	10097
	Both Present	AGK	agk	OK	41239	41239
	Both Present	C14orf108	zgc:112153	OK	10081	10081
	Both Present	C14orf108	zgc:112153	OK	10081	10081
	Both Present	SMU1	smu1	OK	10079	10079
	Both Present	ARL8B	arl8ba	OK	10056	10056
	Both Present	ARL8B	arl8ba	OK	10056	10056
	Both Present	PBRM1	LOC565366	OK	10044	10044
	Both Present	PBRM1	LOC565366	OK	10044	10044
	Both Present	C12orf11	zgc:55466	OK	10043	10043
	Both Present	RNMTL1	rnmtl1	OK	10033	10033
	Both Present	FAM82A2	fam82a2	OK	34926	34926
	Both Present	MRPS18A	si:ch211-117l16.3	OK	32391	32391
	Both Present	SDAD1	sdad1	OK	6036	6036
	Both Present	DOK4	LOC568912	OK	10009	10009
	Both Present	EFHC1	efhc1	OK	10003	10003
	Both Present	WDR74	zgc:153363	OK	41226	41226
	Both Present	WDR74	zgc:153363	OK	41226	41226
	Both Present	TMEM48	tmem48	OK	41224	41224
	Both Present	MAP7D1	zgc:172238	OK	17009	17009
	Both Present	MAP7D1	LOC565172	OK	17009	17009
	Both Present	MAP7D1	si:ch211-207m11.1	OK	17009	17009
	Both Present	MAP7D1	si:ch211-207m11.1	OK	17009	17009
	Both Present	MAP7D1	zgc:172238	OK	17009	17009
	Both Present	MAP7D1	zgc:172238	OK	17009	17009
	Both Present	IARS2	LOC100001219	OK	7118	7118
	Both Present	GPATCH2	LOC565262	OK	9976	9976
	Both Present	WDR70	LOC792478	OK	9972	9972
	Both Present	WDYHV1	si:rp71-45k5.3	OK	9968	9968
	Both Present	YEATS2	LOC100150564	OK	9967	9967
	Both Present	MED9	LOC793515	OK	32385	32385
	Both Present	MED9	LOC793515	OK	32385	32385
	Both Present	ARGLU1	arglu1b	OK	9960	9960
	Both Present	ARGLU1	arglu1b	OK	9960	9960
	Both Present	C7orf42	zgc:103561	OK	9951	9951
	Both Present	EPN3	LOC794862	OK	56791	56791
	Both Present	PTCD3	ptcd3	OK	41211	41211
	Both Present	CUEDC1	zgc:162271	OK	9933	9933
	Both Present	PHIP	LOC569727	OK	41209	41209
	Both Present	TTC38	zgc:112407	OK	41208	41208
	Both Present	PPP2R3C	ppp2r3c	OK	9915	9915
	Both Present	C11orf59	LOC565119	OK	9909	9909
	Both Present	PAK1IP1	zgc:56683	OK	39574	39574
	Both Present	SEMA4G	sema4g	OK	22682	22682
	Both Present	PRPF40A	prpf40a	OK	6377	6377
	Both Present	SLC25A38	zgc:153036	OK	5553	5553
	Both Present	TMEM160	si:ch211-113p18.5	OK	9881	9881
	Both Present	TMEM160	si:ch211-113p18.5	OK	9881	9881
	Both Present	TMEM160	si:ch211-113p18.5	OK	9881	9881
	Both Present	PARP16	zgc:77744	OK	9878	9878
	Both Present	C1orf109	flj20508l	OK	23053	23053
	Both Present	TRNAU1AP	trnau1ap	OK	49509	49509
	Both Present	COMMD8	zgc:153407	OK	9873	9873
	Both Present	NHP2	nhp2	OK	5524	5524
	Both Present	NHP2	nhp2	OK	5524	5524
	Both Present	C9orf6	si:ch211-254e15.2	OK	56788	56788
	Both Present	COMMD4	zgc:153556	OK	9865	9865
	Both Present	ADPRHL2	zgc:92867	OK	9863	9863
	Both Present	2005-03-01	zgc:162966	OK	9862	9862
	Both Present	RG9MTD1	zgc:103570	OK	9858	9858
	Both Present	WDR8	wdr8	OK	9857	9857
	Both Present	RAB20	rab20	OK	9856	9856
	Both Present	LYAR	zgc:65749	OK	41200	41200
	Both Present	LYAR	zgc:65749	OK	41200	41200
	Both Present	CHCHD3	chchd3	OK	9851	9851
	Both Present	CHCHD3	chchd3	OK	9851	9851
	Both Present	OSGEP	si:ch211-214j24.11	OK	6395	6395
	Both Present	OSBPL10	LOC100007667	OK	69240	69240
	Both Present	ELOVL2	elovl2	OK	23042	23042
	Both Present	ELOVL2	elovl2	OK	23042	23042
	Both Present	NSUN2	nsun2	OK	9817	9817
	Both Present	NSUN2	nsun2	OK	9817	9817
	Both Present	NSUN2	nsun2	OK	9817	9817
	Both Present	RETSAT	zgc:154169	OK	41195	41195
	Both Present	RETSAT	retsat	OK	41195	41195
	Both Present	CCDC49	ccdc49	OK	9811	9811
	Both Present	TMEM214	LOC402840	OK	9801	9801
	Both Present	TMEM214	LOC402840	OK	9801	9801
	Both Present	TRMT1	im:7150454	OK	5632	5632
	Both Present	BCAS3	bcas3	OK	9778	9778
	Both Present	OTUB1	otub1	OK	9772	9772
	Both Present	GATAD2A	gatad2a	OK	9766	9766
	Both Present	KLHL24	zgc:153342	OK	32352	32352
	Both Present	EIF2C4	LOC563412	OK	41184	41184
	Both Present	NOTCH1	notch1b	OK	32049	32049
	Both Present	SLC43A3	zgc:136890	OK	40925	40925
	Both Present	SLC43A3	zgc:136890	OK	40925	40925
	Both Present	NKIRAS2	LOC791511	OK	9738	9738
	Both Present	WDR5	wdr5	OK	59931	59931
	Both Present	WDR5	wdr5	OK	59931	59931
	Both Present	SLC2A6	DKEY-104N9.2	OK	69236	69236
	Both Present	SLC2A6	DKEY-104N9.2	OK	69236	69236
	Both Present	SLC2A6	DKEY-104N9.2	OK	69236	69236
	Both Present	MIOX	zgc:114168	OK	9732	9732
	Both Present	MIOX	zgc:114168	OK	9732	9732
	Both Present	MIOX	zgc:114168	OK	9732	9732
	Both Present	NAGK	zgc:171682	OK	9720	9720
	Both Present	IL17RD	il17rd	OK	9717	9717
	Both Present	PARP14	LOC562648	OK	19697	19697
	Both Present	CDV3	cdv3	OK	75069	75069
	Both Present	CDV3	cdv3	OK	75069	75069
	Both Present	FOXRED1	zgc:172243	OK	9712	9712
	Both Present	HAO1	hao1	OK	6578	6578
	Both Present	CRYGS	crygs1	OK	40695	40695
	Both Present	MYH4	wu:fd14a01	OK	23019	23019
	Both Present	MYH4	wu:fd14a01	OK	23019	23019
	Both Present	MYH4	wu:fd14a01	OK	23019	23019
	Both Present	MYH4	wu:fd14a01	OK	23019	23019
	Both Present	MYH4	wu:fd14a01	OK	23019	23019
	Both Present	MYH4	zgc:66156	OK	23019	23019
	Both Present	MYH4	wu:fd14a01	OK	23019	23019
	Both Present	MYH4	zgc:66156	OK	23019	23019
	Both Present	MPHOSPH8	zgc:162345	OK	11380	11380
	Both Present	SURF2	zgc:101084	OK	8430	8430
	Both Present	WDR1	wdr1	OK	6628	6628
	Both Present	CYP3A4	cyp3a65	OK	111391	111391
	Both Present	CYP3A4	cyp3a65	OK	111391	111391
	Both Present	CYTH1	cyth1	OK	31262	31262
	Both Present	STAU1	stau1	OK	3384	3384
	Both Present	BAIAP2	zgc:136827	OK	9697	9697
	Both Present	CHRAC1	zgc:110753	OK	41174	41174
	Both Present	CHRAC1	zgc:110753	OK	41174	41174
	Both Present	BCMO1	zgc:63614	OK	41172	41172
	Both Present	CECR1	LOC100000645	OK	81852	81852
	Both Present	F11R	f11r	OK	14255	14255
	Both Present	F11R	f11r	OK	14255	14255
	Both Present	MAPT	LOC567833	OK	44834	44834
	Both Present	PER3	LOC100149281	OK	7886	7886
	Both Present	PER3	LOC100149281	OK	7886	7886
	Both Present	SPG21	spg21	OK	9603	9603
	Both Present	PLAC8	zgc:114201	OK	32328	32328
	Both Present	FKBP11	fkbp11	OK	9581	9581
	Both Present	NRN1	nrn1	OK	9577	9577
	Both Present	ERGIC2	ergic2	OK	6574	6574
	Both Present	PSMC3IP	psmc3ip	OK	5940	5940
	Both Present	NUP62	zgc:172056	OK	68773	68773
	Both Present	TM7SF3	LOC565343	OK	9560	9560
	Both Present	RAB8B	rab8b	OK	69220	69220
	Both Present	C9orf78	zgc:103692	OK	9551	9551
	Both Present	CXorf26	zgc:92611	OK	9542	9542
	Both Present	RANGRF	si:ch211-268m12.6	OK	41138	41138
	Both Present	VTA1	vta1	OK	6473	6473
	Both Present	PDZD11	zgc:77536	OK	9530	9530
	Both Present	ZC3HC1	zc3hc1	OK	32315	32315
	Both Present	C14orf129	zgc:55683	OK	9522	9522
	Both Present	C14orf129	zgc:55683	OK	9522	9522
	Both Present	TMEM14C	zgc:103519	OK	8540	8540
	Both Present	C8orf30A	brp16	OK	48742	48742
	Both Present	TMEM85	zgc:77852	OK	5879	5879
	Both Present	COPB1	copb1	OK	5664	5664
	Both Present	CHMP5	chmp5	OK	5757	5757
	Both Present	C20orf43	zgc:55448	OK	9501	9501
	Both Present	CWC15	zgc:86607	OK	9499	9499
	Both Present	CWC15	zgc:86607	OK	9499	9499
	Both Present	CWC15	zgc:86607	OK	9499	9499
	Both Present	CWC15	zgc:86607	OK	9499	9499
	Both Present	NOP16	zgc:92910	OK	16887	16887
	Both Present	IPO11	zgc:91897	OK	7089	7089
	Both Present	IPO11	zgc:91897	OK	7089	7089
	Both Present	SFMBT1	sfmbt1	OK	9472	9472
	Both Present	UPB1	upb1	OK	9471	9471
	Both Present	COPS7A	cops7a	OK	22685	22685
	Both Present	COPS7A	cops7a	OK	22685	22685
	Both Present	ATPIF1	zgc:162207	OK	40581	40581
	Both Present	C15orf15	c15orf15	OK	9462	9462
	Both Present	C15orf15	c15orf15	OK	9462	9462
	Both Present	C15orf15	c15orf15	OK	9462	9462
	Both Present	IHPK2	ihpk2	OK	56929	56929
	Both Present	IHPK2	ihpk2	OK	56929	56929
	Both Present	HP1BP3	hp1bp3	OK	7774	7774
	Both Present	DCXR	dcxr	OK	22964	22964
	Both Present	CNOT1	zgc:152902	OK	9453	9453
	Both Present	CNOT1	zgc:152902	OK	9453	9453
	Both Present	PLEKHO1	LOC562940	OK	9448	9448
	Both Present	KLF2	klf2a	OK	7395	7395
	Both Present	TUBE1	tube1	OK	17762	17762
	Both Present	BIRC6	LOC796547	OK	7248	7248
	Both Present	IMPG2	LOC558093	OK	9439	9439
	Both Present	SCARA3	si:dkey-217m5.5	OK	9437	9437
	Both Present	AADAT	LOC557979	OK	56540	56540
	Both Present	C1orf9	si:ch211-184m19.1	OK	32212	32212
	Both Present	VPS29	vps29	OK	9433	9433
	Both Present	SNX9	snx9l	OK	49454	49454
	Both Present	SNX9	snx9l	OK	49454	49454
	Both Present	VPS28	vps28	OK	69205	69205
	Both Present	LSM7	lsm7	OK	6781	6781
	Both Present	LSM7	lsm7	OK	6781	6781
	Both Present	LSM7	lsm7	OK	6781	6781
	Both Present	LSM7	lsm7	OK	6781	6781
	Both Present	HN1	zgc:73237	OK	7364	7364
	Both Present	HN1	zgc:73237	OK	7364	7364
	Both Present	MRTO4	zgc:110388	OK	6379	6379
	Both Present	SDF4	zgc:76916	OK	32121	32121
	Both Present	UBAC1	si:dkey-1o2.1	OK	9409	9409
	Both Present	NOL7	wu:fa99c08	OK	49451	49451
	Both Present	ASB2	si:dkey-85n7.4	OK	69202	69202
	Both Present	PPME1	ppme1	OK	6099	6099
	Both Present	C19orf56	zgc:73111	OK	13954	13954
	Both Present	HSD17B12	hsd17b12b	OK	95094	95094
	Both Present	HSD17B12	hsd17b12b	OK	95094	95094
	Both Present	TPPP3	LOC559490	OK	32659	32659
	Both Present	TPPP3	LOC559490	OK	32659	32659
	Both Present	CHCHD2	chchd2l	OK	49449	49449
	Both Present	CHCHD2	chchd2l	OK	49449	49449
	Both Present	COPS4	cops4	OK	8067	8067
	Both Present	COPS4	cops4	OK	8067	8067
	Both Present	COPS4	cops4	OK	8067	8067
	Both Present	ASB3	asb3	OK	9391	9391
	Both Present	SCFD1	sly1	OK	5650	5650
	Both Present	SAR1B	sara2	OK	90905	90905
	Both Present	SAR1B	sara2	OK	90905	90905
	Both Present	SAR1B	sara2	OK	90905	90905
	Both Present	NIP7	nip7	OK	56743	56743
	Both Present	NAT5	nat5	OK	7165	7165
	Both Present	GINS2	gins2	OK	41105	41105
	Both Present	MRPS16	zgc:103459	OK	9370	9370
	Both Present	MRPS16	zgc:103459	OK	9370	9370
	Both Present	HDDC2	zgc:112330	OK	5431	5431
	Both Present	PPIL1	ppil1	OK	9367	9367
	Both Present	PPIL1	ppil1	OK	9367	9367
	Both Present	PPIL1	ppil1	OK	9367	9367
	Both Present	TPRKB	zgc:101896	OK	41096	41096
	Both Present	EXOSC1	LOC558857	OK	9359	9359
	Both Present	FAHD2A	zgc:85683	OK	9357	9357
	Both Present	FAHD2A	zgc:85683	OK	9357	9357
	Both Present	FAHD2A	zgc:85683	OK	9357	9357
	Both Present	EXOSC3	zgc:112345	OK	6867	6867
	Both Present	EXOSC3	zgc:112345	OK	6867	6867
	Both Present	C14orf166	zgc:56576	OK	9355	9355
	Both Present	SBDS	sbds	OK	6438	6438
	Both Present	SBDS	sbds	OK	6438	6438
	Both Present	COQ4	si:dkey-170o10.3	OK	68641	68641
	Both Present	FAM82B	zgc:171674	OK	41093	41093
	Both Present	TTC15	zgc:158466	OK	34805	34805
	Both Present	DHRS7	dhrs7	OK	9350	9350
	Both Present	LACTB2	zgc:77065	OK	9349	9349
	Both Present	UBE2J1	zgc:63554	OK	41090	41090
	Both Present	SLC25A39	zgc:63736	OK	69200	69200
	Both Present	MECR	mecr	OK	5362	5362
	Both Present	PLLP	DKEY-151P17.3	OK	9329	9329
	Both Present	PLLP	DKEY-151P17.3	OK	9329	9329
	Both Present	CSAD	csad	OK	41086	41086
	Both Present	CSAD	csad	OK	41086	41086
	Both Present	CRLF3	zgc:110212	OK	9327	9327
	Both Present	UBE2D4	zgc:66323	OK	91798	91798
	Both Present	UBE2D4	ube2d1	OK	91798	91798
	Both Present	UBE2D4	ube2d1	OK	91798	91798
	Both Present	CRYL1	cryl1	OK	9322	9322
	Both Present	POLR1D	zgc:136449	OK	22239	22239
	Both Present	POLR1D	zgc:136449	OK	22239	22239
	Both Present	FCF1	zgc:110288	OK	5706	5706
	Both Present	APIP	zgc:103619	OK	6277	6277
	Both Present	MRPL4	zgc:110034	OK	32286	32286
	Both Present	RWDD1	zgc:92801	OK	41082	41082
	Both Present	MRPL2	im:6908224	OK	69198	69198
	Both Present	PELO	pelo	OK	6835	6835
	Both Present	AMDHD2	zgc:77775	OK	9311	9311
	Both Present	NOP5/NOP58	nol5	OK	7024	7024
	Both Present	NOP5/NOP58	nol5	OK	7024	7024
	Both Present	NOP5/NOP58	nol5	OK	7024	7024
	Both Present	CCDC72	zgc:153700	OK	41078	41078
	Both Present	CCDC72	zgc:153700	OK	41078	41078
	Both Present	POMP	zgc:92775	OK	41077	41077
	Both Present	POMP	zgc:92775	OK	41077	41077
	Both Present	POMP	zgc:92775	OK	41077	41077
	Both Present	C3orf32	zgc:153440	OK	9307	9307
	Both Present	C3orf32	zgc:153440	OK	9307	9307
	Both Present	GSTK1	zgc:92763	OK	41075	41075
	Both Present	GSTK1	zgc:92763	OK	41075	41075
	Both Present	GSTK1	zgc:92763	OK	41075	41075
	Both Present	LAP3	lap3	OK	41072	41072
	Both Present	LAP3	lap3	OK	41072	41072
	Both Present	PCF11	pcf11	OK	32282	32282
	Both Present	PCF11	pcf11	OK	32282	32282
	Both Present	AZIN1	azin1	OK	22933	22933
	Both Present	AZIN1	azin1	OK	22933	22933
	Both Present	AZIN1	azin1	OK	22933	22933
	Both Present	AZIN1	azin1	OK	22933	22933
	Both Present	ADAR	adar	OK	9281	9281
	Both Present	PLA2G3	zgc:123275	OK	9251	9251
	Both Present	RRM2B	rrm2b	OK	56723	56723
	Both Present	SGSM3	sgsm3	OK	9249	9249
	Both Present	COQ2	zgc:162600	OK	69192	69192
	Both Present	B9D1	zgc:110733	OK	8440	8440
	Both Present	C2orf24	c2orf24	OK	9238	9238
	Both Present	IFT172	ift172	OK	15202	15202
	Both Present	RSL1D1	LOC563247	OK	41052	41052
	Both Present	NAT9	LOC100004826	OK	9231	9231
	Both Present	IRF2BP1	si:dkey-223n17.3	OK	32276	32276
	Both Present	IRF2BP1	si:dkey-223n17.3	OK	32276	32276
	Both Present	IRF2BP1	si:dkey-223n17.3	OK	32276	32276
	Both Present	RAP1B	rap1b	OK	68719	68719
	Both Present	RAP1B	rap1b	OK	68719	68719
	Both Present	C1QTNF5	zgc:112378	OK	9227	9227
	Both Present	SERBP1	wu:fc66f06	OK	32275	32275
	Both Present	SERBP1	serbp1	OK	32275	32275
	Both Present	SERBP1	serbp1	OK	32275	32275
	Both Present	SERBP1	serbp1	OK	32275	32275
	Both Present	FGFR1OP2	fgfr1op2	OK	9222	9222
	Both Present	FGFR1OP2	fgfr1op2	OK	9222	9222
	Both Present	CCDC9	zgc:152785	OK	9209	9209
	Both Present	C20orf26	LOC100002842	OK	9202	9202
	Both Present	POLDIP2	poldip2	OK	9201	9201
	Both Present	ZNF294	LOC100000122	OK	32272	32272
	Both Present	UBXN7	zgc:92437	OK	45585	45585
	Both Present	OPA1	LOC100148552	OK	14618	14618
	Both Present	GORASP2	gorasp2	OK	9180	9180
	Both Present	GORASP2	gorasp2	OK	9180	9180
	Both Present	REXO2	smfn	OK	6447	6447
	Both Present	REXO2	smfn	OK	6447	6447
	Both Present	TSKU	zgc:56201	OK	41045	41045
	Both Present	C20orf4	zgc:92018	OK	9170	9170
	Both Present	NECAP1	zgc:73124	OK	22902	22902
	Both Present	NECAP1	zgc:73124	OK	22902	22902
	Both Present	TIPARP	si:dkey-33k14.4	OK	9167	9167
	Both Present	EGFL6	egfl6	OK	9166	9166
	Both Present	MMACHC	si:zfos-47c12.1	OK	12082	12082
	Both Present	TMEM87A	zgc:162698	OK	9165	9165
	Both Present	PVRL3	LOC793240	OK	9162	9162
	Both Present	SAMHD1	LOC553453	OK	9160	9160
	Both Present	SAMHD1	LOC553453	OK	9160	9160
	Both Present	SAMHD1	LOC553453	OK	9160	9160
	Both Present	GEMIN5	gemin5	OK	9155	9155
	Both Present	COBRA1	cobra1	OK	9146	9146
	Both Present	COBRA1	cobra1	OK	9146	9146
	Both Present	LARP7	zgc:56476	OK	88843	88843
	Both Present	RP11-529I10.4	dpcd	OK	9143	9143
	Both Present	RP11-529I10.4	dpcd	OK	9143	9143
	Both Present	RP11-529I10.4	dpcd	OK	9143	9143
	Both Present	BRP44	brp44	OK	31675	31675
	Both Present	BRP44	brp44	OK	31675	31675
	Both Present	BRP44	brp44	OK	31675	31675
	Both Present	BRP44	brp44	OK	31675	31675
	Both Present	RPL36	rpl36	OK	99836	99836
	Both Present	RPL36	rpl36	OK	99836	99836
	Both Present	RPL36	rpl36	OK	99836	99836
	Both Present	RPL36	rpl36	OK	99836	99836
	Both Present	RPL36	rpl36	OK	99836	99836
	Both Present	RPL36	rpl36	OK	99836	99836
	Both Present	RPL36	rpl36	OK	99836	99836
	Both Present	RPL36	rpl36	OK	99836	99836
	Both Present	RPL36	rpl36	OK	99836	99836
	Both Present	RPL36	rpl36	OK	99836	99836
	Both Present	DFNB31	RP71-10D23.2	OK	18739	18739
	Both Present	ARMC8	zgc:153683	OK	9121	9121
	Both Present	ARMC8	zgc:153683	OK	9121	9121
	Both Present	NPDC1	LOC556607	OK	32050	32050
	Both Present	HECTD1	hectd1	OK	9115	9115
	Both Present	HECTD1	hectd1	OK	9115	9115
	Both Present	HECTD1	hectd1	OK	9115	9115
	Both Present	HECTD1	hectd1	OK	9115	9115
	Both Present	UNC84B	LOC796761	OK	9113	9113
	Both Present	UNC84B	LOC796761	OK	9113	9113
	Both Present	UNC84B	LOC796761	OK	9113	9113
	Both Present	AMMECR1	zgc:66100	OK	68944	68944
	Both Present	R3HDM1	LOC560062	OK	9108	9108
	Both Present	MORC3	zgc:162471	OK	32257	32257
	Both Present	TMEM131	LOC557719	OK	32428	32428
	Both Present	DULLARD	dullardl	OK	9100	9100
	Both Present	DULLARD	dullard	OK	9100	9100
	Both Present	PPWD1	ppwd1	OK	9099	9099
	Both Present	ARHGEF4	LOC559017	OK	49414	49414
	Both Present	ARHGEF12	LOC571031	OK	9088	9088
	Both Present	FNBP4	FNBP4	OK	9087	9087
	Both Present	FNBP4	FNBP4	OK	9087	9087
	Both Present	ANGEL1	LOC569547	OK	32251	32251
	Both Present	DOCK9	LOC562683	OK	41026	41026
	Both Present	DOCK9	LOC100151488	OK	41026	41026
	Both Present	DOCK9	LOC562683	OK	41026	41026
	Both Present	SMCHD1	LOC570784	OK	23665	23665
	Both Present	DNAJC16	LOC798739	OK	45414	45414
	Both Present	SYNM	si:dkey-25f3.3	OK	9081	9081
	Both Present	CLASP1	DKEY-219C10.5	OK	41024	41024
	Both Present	SASH1	si:dkey-264g21.1	OK	69182	69182
	Both Present	NCAPD3	zgc:55549	OK	41021	41021
	Both Present	NCAPD3	zgc:55549	OK	41021	41021
	Both Present	UBR2	LOC100149158	OK	26151	26151
	Both Present	UBR2	LOC100149158	OK	26151	26151
	Both Present	KIAA0664	zgc:152873	OK	9063	9063
	Both Present	KIAA0664	zgc:152873	OK	9063	9063
	Both Present	DDHD2	LOC565769	OK	66646	66646
	Both Present	DENND5A	dennd5a	OK	14584	14584
	Both Present	OTUD3	zgc:85911	OK	66103	66103
	Both Present	KIAA0922	wu:fi34g09	OK	9057	9057
	Both Present	KIAA0922	wu:fi34g09	OK	9057	9057
	Both Present	DNAJC9	LOC791845	OK	9055	9055
	Both Present	DNAJC9	LOC791845	OK	9055	9055
	Both Present	FBXO28	wu:fd49h06	OK	9050	9050
	Both Present	TBC1D1	tbc1d1	OK	56856	56856
	Both Present	BAT2D1	LOC407633	OK	41015	41015
	Both Present	ACSBG1	LOC100006023	OK	9044	9044
	Both Present	ACSBG1	LOC100006023	OK	9044	9044
	Both Present	ARL6IP1	arl6ip1	OK	41008	41008
	Both Present	PHLDB1	LOC566287	OK	15903	15903
	Both Present	RTF1	rtf1	OK	5871	5871
	Both Present	NUP205	nup205	OK	45971	45971
	Both Present	MPRIP	LOC100149907	OK	9034	9034
	Both Present	FRMD4B	wu:fb59f02	OK	14916	14916
	Both Present	ZZEF1	zzef1	OK	9027	9027
	Both Present	PARC	LOC798947	OK	56696	56696
	Both Present	MRPS27	zgc:100970	OK	41006	41006
	Both Present	MRPS27	zgc:100970	OK	41006	41006
	Both Present	NRXN2	nrxn2a	OK	86984	86984
	Both Present	RRP1B	wu:fi05d01	OK	57086	57086
	Both Present	SWAP70	si:dkey-8l13.4	OK	7557	7557
	Both Present	WAPAL	KIAA0261	OK	41002	41002
	Both Present	PIP5K3	pip5k3	OK	32115	32115
	Both Present	KIAA0913	LOC100148379	OK	34313	34313
	Both Present	PDXDC1	zgc:92179	OK	22858	22858
	Both Present	RBM34	zgc:92062	OK	56691	56691
	Both Present	FBXO21	LOC567738	OK	14145	14145
	Both Present	SPEN	LOC571749	OK	8992	8992
	Both Present	SPEN	LOC571749	OK	8992	8992
	Both Present	SPEN	LOC571749	OK	8992	8992
	Both Present	SPEN	LOC571749	OK	8992	8992
	Both Present	KLHDC10	klhdc10	OK	15267	15267
	Both Present	KLHDC10	klhdc10	OK	15267	15267
	Both Present	KLHDC10	klhdc10	OK	15267	15267
	Both Present	KLHDC10	klhdc10	OK	15267	15267
	Both Present	DAAM1	daam1l	OK	36635	36635
	Both Present	DAAM1	daam1l	OK	36635	36635
	Both Present	ACIN1	acin1b	OK	22853	22853
	Both Present	ACIN1	acin1b	OK	22853	22853
	Both Present	PDCD11	pdcd11	OK	74968	74968
	Both Present	TCF25	tcf25	OK	5701	5701
	Both Present	MTMR15	si:ch211-201b11.2	OK	45598	45598
	Both Present	RUFY3	zgc:110543	OK	87809	87809
	Both Present	DIS3	dis3	OK	6910	6910
	Both Present	KIAA0907	kiaa0907	OK	41761	41761
	Both Present	CLSTN1	clstn1	OK	8814	8814
	Both Present	CLSTN1	clstn1	OK	8814	8814
	Both Present	INPP5F	inpp5f	OK	8962	8962
	Both Present	PLEKHA6	LOC568764	OK	8961	8961
	Both Present	DZIP1	dzip1	OK	45708	45708
	Both Present	KIAA0831	zgc:113944	OK	45423	45423
	Both Present	KIAA0831	zgc:113944	OK	45423	45423
	Both Present	KIAA0831	zgc:113944	OK	45423	45423
	Both Present	GLS	glsl	OK	22726	22726
	Both Present	GLS	glsl	OK	22726	22726
	Both Present	TINP1	zgc:56334	OK	5844	5844
	Both Present	ANAPC10	LOC798352	OK	32238	32238
	Both Present	ANAPC10	LOC798352	OK	32238	32238
	Both Present	KIAA0020	zgc:66377	OK	5762	5762
	Both Present	JOSD1	josd1	OK	8917	8917
	Both Present	SV2A	LOC568033	OK	32237	32237
	Both Present	UBAP2L	si:dkey-204a24.7	OK	40988	40988
	Both Present	UBAP2L	si:dkey-204a24.7	OK	40988	40988
	Both Present	ZBED4	zbed4	OK	45638	45638
	Both Present	ZBTB39	LOC565015	OK	8890	8890
	Both Present	DDX46	ddx46	OK	5430	5430
	Both Present	TOX4	LOC559853	OK	8889	8889
	Both Present	ZC3H11A	zgc:73328	OK	8888	8888
	Both Present	ZC3H11A	zgc:73328	OK	8888	8888
	Both Present	ZC3H11A	zgc:73328	OK	8888	8888
	Both Present	ZC3H11A	zgc:73328	OK	8888	8888
	Both Present	TOMM70A	tomm70a	OK	40112	40112
	Both Present	PSMD6	psmd6	OK	7157	7157
	Both Present	DNAJC6	dnajc6	OK	8865	8865
	Both Present	MRPL19	mrpl19	OK	8851	8851
	Both Present	MRPL19	mrpl19	OK	8851	8851
	Both Present	DHCR24	dhcr24	OK	8850	8850
	Both Present	DHCR24	dhcr24	OK	8850	8850
	Both Present	KIAA0174	zgc:55671	OK	8849	8849
	Both Present	KIAA0174	zgc:55671	OK	8849	8849
	Both Present	SPCS2	spcs2	OK	8842	8842
	Both Present	DLGAP5	dlgap5	OK	8840	8840
	Both Present	KIAA0586	LOC100149122	OK	8839	8839
	Both Present	SLK	wu:fk52g01	OK	22515	22515
	Both Present	RICS	im:7150060	OK	8812	8812
	Both Present	LAPTM4A	laptm4a	OK	7427	7427
	Both Present	SETD1A	setd1a	OK	52251	52251
	Both Present	USP34	LOC562779	OK	40978	40978
	Both Present	SART3	sart3	OK	40977	40977
	Both Present	SART3	sart3	OK	40977	40977
	Both Present	SAPS2	DKEY-266M15.7	OK	36455	36455
	Both Present	EDEM1	edem1	OK	33836	33836
	Both Present	KIAA0391	LOC555630	OK	45935	45935
	Both Present	SDC3	wu:fa97a01	OK	7965	7965
	Both Present	SH3PXD2A	si:dkey-82d4.2	OK	7317	7317
	Both Present	MEA1	zgc:86834	OK	32110	32110
	Both Present	KIAA0182	si:dkey-265o13.4	OK	40964	40964
	Both Present	FAF2	zgc:194819	OK	8753	8753
	Both Present	FAF2	zgc:194819	OK	8753	8753
	Both Present	PIK3R4	im:7148788	OK	24678	24678
	Both Present	ERO1L	ero1l	OK	49392	49392
	Both Present	ERO1L	ero1l	OK	49392	49392
	Both Present	A1CF	a1cf	OK	16363	16363
	Both Present	SCHIP1	zgc:110585	OK	32200	32200
	Both Present	SCHIP1	zgc:110585	OK	32200	32200
	Both Present	TMEM97	LOC569147	OK	6443	6443
	Both Present	RABGEF1	zgc:65944	OK	8720	8720
	Both Present	RABGEF1	zgc:65944	OK	8720	8720
	Both Present	PRPF19	prp19	OK	6421	6421
	Both Present	ANGPTL3	angptl3	OK	8499	8499
	Both Present	ANGPTL3	angptl3	OK	8499	8499
	Both Present	FRAG1	zgc:101568	OK	8715	8715
	Both Present	ZNF330	znf330	OK	8714	8714
	Both Present	DHDH	zgc:101723	OK	8709	8709
	Both Present	DHDH	dhdhl	OK	8709	8709
	Both Present	CSDC2	csdc2	OK	8701	8701
	Both Present	CSDC2	csdc2	OK	8701	8701
	Both Present	PDCD4	pdcd4b	OK	7879	7879
	Both Present	RNF115	zgc:158455	OK	69167	69167
	Both Present	SESN1	sesn1	OK	8697	8697
	Both Present	SESN1	sesn1	OK	8697	8697
	Both Present	SERP1	zgc:92744	OK	8691	8691
	Both Present	SERP1	zgc:92744	OK	8691	8691
	Both Present	HSPB7	hspb7	OK	8480	8480
	Both Present	CACYBP	cacybp	OK	7649	7649
	Both Present	CACYBP	cacybp	OK	7649	7649
	Both Present	TAF5L	taf5l	OK	8676	8676
	Both Present	TRAPPC3	zgc:101005	OK	6399	6399
	Both Present	TRAPPC3	zgc:101005	OK	6399	6399
	Both Present	UQCRQ	uqcrq	OK	40942	40942
	Both Present	UQCRQ	uqcrq	OK	40942	40942
	Both Present	UQCRQ	uqcrq	OK	40942	40942
	Both Present	GHITM	ghitm	OK	8667	8667
	Both Present	GHITM	ghitm	OK	8667	8667
	Both Present	GHITM	ghitm	OK	8667	8667
	Both Present	SND1	snd1	OK	8665	8665
	Both Present	ACAD8	acad8	OK	8662	8662
	Both Present	CYFIP2	zgc:194528	OK	7936	7936
	Both Present	FETUB	LOC563738	OK	8660	8660
	Both Present	PTPN18	zgc:113105	OK	74971	74971
	Both Present	FAM162A	zgc:162943	OK	8656	8656
	Both Present	FAM162A	zgc:162943	OK	8656	8656
	Both Present	GNL3	gnl3	OK	56670	56670
	Both Present	GNL3	gnl3	OK	56670	56670
	Both Present	GAPDHS	gapdhs	OK	101265	101265
	Both Present	GAPDHS	gapdhs	OK	101265	101265
	Both Present	GAPDHS	gapdhs	OK	101265	101265
	Both Present	GAPDHS	gapdhs	OK	101265	101265
	Both Present	GAPDHS	gapdhs	OK	101265	101265
	Both Present	GAPDHS	gapdhs	OK	101265	101265
	Both Present	GAPDHS	gapdhs	OK	101265	101265
	Both Present	AIPL1	LOC560480	OK	22806	22806
	Both Present	SMPX	smpx	OK	8640	8640
	Both Present	ORC6L	orc6l	OK	8635	8635
	Both Present	HEBP2	zgc:56136	OK	8634	8634
	Both Present	TMEM50A	tmem50a	OK	4469	4469
	Both Present	TMEM50A	tmem50a	OK	4469	4469
	Both Present	TMEM50A	tmem50a	OK	4469	4469
	Both Present	TMEM50A	tmem50a	OK	4469	4469
	Both Present	TMEM50A	tmem50a	OK	4469	4469
	Both Present	SEC11A	sec11a	OK	55536	55536
	Both Present	TRAM1	tram1	OK	8621	8621
	Both Present	GCAT	gcat	OK	8475	8475
	Both Present	EXOSC2	exosc2	OK	6095	6095
	Both Present	SYCP2	LOC557000	OK	8604	8604
	Both Present	SYCP2	LOC557000	OK	8604	8604
	Both Present	SYCP2	LOC557000	OK	8604	8604
	Both Present	SYCP2	LOC557000	OK	8604	8604
	Both Present	RNF7	rnf7	OK	84476	84476
	Both Present	PTPLA	LOC553326	OK	69153	69153
	Both Present	UBTF	zgc:63557	OK	7970	7970
	Both Present	NDUFA8	zgc:73139	OK	40932	40932
	Both Present	NDUFA8	zgc:73139	OK	40932	40932
	Both Present	HOXC11	hoxc10a	OK	8587	8587
	Both Present	ADD1	add1	OK	22758	22758
	Both Present	TMEM208	LOC100151428	OK	40930	40930
	Both Present	CNIH4	LOC559388	OK	5932	5932
	Both Present	CNIH4	LOC559388	OK	5932	5932
	Both Present	HSPC159	zgc:136758	OK	8581	8581
	Both Present	PHPT1	phpt1	OK	8573	8573
	Both Present	CRIPT	cript	OK	8572	8572
	Both Present	METTL5	zgc:103655	OK	8570	8570
	Both Present	MRPL18	zgc:153420	OK	8566	8566
	Both Present	ZC3H7A	zc3h7	OK	8563	8563
	Both Present	ZC3H7A	zc3h7	OK	8563	8563
	Both Present	WDR91	hspc049l	OK	8562	8562
	Both Present	NUDT5	nudt5	OK	5388	5388
	Both Present	PPP1R8	zgc:63827	OK	8555	8555
	Both Present	KLF15	zgc:111859	OK	8553	8553
	Both Present	METTL11A	zgc:77488	OK	5439	5439
	Both Present	NOB1	wu:fc27e05	OK	31924	31924
	Both Present	NOB1	wu:fc27e05	OK	31924	31924
	Both Present	MCTS1	mcts1	OK	5803	5803
	Both Present	C13orf15	zgc:91870	OK	8544	8544
	Both Present	C13orf15	zgc:91870	OK	8544	8544
	Both Present	C13orf15	zgc:91870	OK	8544	8544
	Both Present	C13orf15	zgc:91870	OK	8544	8544
	Both Present	C13orf15	zgc:91870	OK	8544	8544
	Both Present	IFT81	ift81	OK	7664	7664
	Both Present	ACAD9	zgc:136367	OK	8539	8539
	Both Present	ACAD9	zgc:136367	OK	8539	8539
	Both Present	MRPS18B	mrps18b	OK	32205	32205
	Both Present	C11orf51	zgc:153425	OK	87047	87047
	Both Present	C11orf51	zgc:153425	OK	87047	87047
	Both Present	SPCS1	zgc:110014	OK	40915	40915
	Both Present	SPCS1	zgc:110014	OK	40915	40915
	Both Present	SPCS1	zgc:110014	OK	40915	40915
	Both Present	SPCS1	zgc:110014	OK	40915	40915
	Both Present	SNX24	zgc:114136	OK	8529	8529
	Both Present	METTL7A	zgc:153889	OK	86842	86842
	Both Present	DIO2	dio2	OK	621	621
	Both Present	BAZ1A	baz1a	OK	45654	45654
	Both Present	BAZ1A	baz1a	OK	45654	45654
	Both Present	MKRN1	mkrn1	OK	32175	32175
	Both Present	TNPO2	tnpo2	OK	8381	8381
	Both Present	AK3L1	zgc:85790	OK	100316	100316
	Both Present	FTSJ2	LOC555586	OK	5907	5907
	Both Present	TMOD4	tmod4	OK	8355	8355
	Both Present	TMOD4	tmod4	OK	8355	8355
	Both Present	OLA1	zgc:55768	OK	5361	5361
	Both Present	ALG5	alg5	OK	7060	7060
	Both Present	TIMM22	LOC100150858	OK	32173	32173
	Both Present	SEC61A1	sec61al1	OK	55537	55537
	Both Present	NME7	ndpkz4	OK	8344	8344
	Both Present	ATG4B	atg4b	OK	100868	100868
	Both Present	UBIAD1	LOC558410	OK	8336	8336
	Both Present	SLC30A4	slc30a4	OK	74984	74984
	Both Present	EEF2K	eef2k	OK	7299	7299
	Both Present	EEF2K	eef2k	OK	7299	7299
	Both Present	MYLPF	mylz2	OK	22728	22728
	Both Present	MYLPF	mylz2	OK	22728	22728
	Both Present	MYLPF	zgc:103639	OK	22728	22728
	Both Present	MYLPF	mylz2	OK	22728	22728
	Both Present	MYLPF	mylz2	OK	22728	22728
	Both Present	MYLPF	mylz2	OK	22728	22728
	Both Present	MYLPF	mylz2	OK	22728	22728
	Both Present	MYLPF	mylz2	OK	22728	22728
	Both Present	MYLPF	mylz2	OK	22728	22728
	Both Present	MYLPF	zgc:103639	OK	22728	22728
	Both Present	MYLPF	mylz2	OK	22728	22728
	Both Present	MYLPF	mylz2	OK	22728	22728
	Both Present	MYLPF	mylz2	OK	22728	22728
	Both Present	MYLPF	mylz2	OK	22728	22728
	Both Present	MYLPF	mylz2	OK	22728	22728
	Both Present	MYLPF	mylz2	OK	22728	22728
	Both Present	MYLPF	mylz2	OK	22728	22728
	Both Present	ANKRD11	LOC793422	OK	69134	69134
	Both Present	N6AMT1	zgc:92834	OK	5637	5637
	Both Present	DNAJC15	zgc:92393	OK	22740	22740
	Both Present	EIF3K	zgc:110726	OK	8292	8292
	Both Present	PDCD6	pdcd6	OK	7880	7880
	Both Present	PDCD6	pdcd6	OK	7880	7880
	Both Present	FLRT2	LOC100148611	OK	8291	8291
	Both Present	WBP2	zgc:109985	OK	32160	32160
	Both Present	TXN2	LOC791504	OK	40849	40849
	Both Present	PRPF6	c20orf14	OK	5368	5368
	Both Present	TIMM10	LOC100151356	OK	40845	40845
	Both Present	SNAPIN	si:dkey-222b8.2	OK	8251	8251
	Both Present	SLC17A5	zgc:153077	OK	56571	56571
	Both Present	SF3B1	sf3b1	OK	6696	6696
	Both Present	SF3B1	sf3b1	OK	6696	6696
	Both Present	SF3B1	sf3b1	OK	6696	6696
	Both Present	SF3B1	sf3b1	OK	6696	6696
	Both Present	SEC14L2	LOC566865	OK	8245	8245
	Both Present	SF3B3	sf3b3	OK	6579	6579
	Both Present	RPL13A	rpl13a	OK	111053	111053
	Both Present	RPL13A	rpl13a	OK	111053	111053
	Both Present	RPL13A	rpl13a	OK	111053	111053
	Both Present	RPL13A	rpl13a	OK	111053	111053
	Both Present	RPL13A	rpl13a	OK	111053	111053
	Both Present	RPL13A	rpl13a	OK	111053	111053
	Both Present	RPL13A	rpl13a	OK	111053	111053
	Both Present	RPL13A	rpl13a	OK	111053	111053
	Both Present	RLF	si:ch211-154e15.8	OK	8243	8243
	Both Present	H2AFV	CH211-230G14.1	OK	83271	83271
	Both Present	H2AFV	CH211-230G14.1	OK	83271	83271
	Both Present	ARFIP2	zgc:92579	OK	8234	8234
	Both Present	PHLDA3	phlda3	OK	8233	8233
	Both Present	PFDN2	zgc:136473	OK	7887	7887
	Both Present	PFDN2	zgc:136473	OK	7887	7887
	Both Present	PFDN2	zgc:136473	OK	7887	7887
	Both Present	PEF1	zgc:100787	OK	56569	56569
	Both Present	OSTF1	LOC100149920	OK	8227	8227
	Both Present	NNT	nnt	OK	7445	7445
	Both Present	NNT	nnt	OK	7445	7445
	Both Present	NNT	nnt	OK	7445	7445
	Both Present	GTPBP4	gtpbp4	OK	7100	7100
	Both Present	GTPBP4	gtpbp4	OK	7100	7100
	Both Present	GTPBP4	gtpbp4	OK	7100	7100
	Both Present	GTPBP4	gtpbp4	OK	7100	7100
	Both Present	MSRA	si:dkey-221h15.1	OK	5812	5812
	Both Present	MAPRE3	zgc:91952	OK	56565	56565
	Both Present	MAPRE3	zgc:91952	OK	56565	56565
	Both Present	KIN	kin	OK	8196	8196
	Both Present	HMHA1	LOC556955	OK	69120	69120
	Both Present	FTSJ1	ftsj1	OK	5372	5372
	Both Present	FTSJ1	ftsj1	OK	5372	5372
	Both Present	HSPBP1	LOC791509	OK	40827	40827
	Both Present	DNAJB5	DKEY-165I4.4	OK	8176	8176
	Both Present	HACL1	hacl1	OK	5794	5794
	Both Present	SEPHS2	sps2	OK	7550	7550
	Both Present	SNW1	snw1	OK	56557	56557
	Both Present	SIRT1	sirt1	OK	56556	56556
	Both Present	SIRT2	sirt2	OK	40823	40823
	Both Present	PTRF	LOC100150263	OK	7499	7499
	Both Present	NT5C2	im:7162273	OK	8158	8158
	Both Present	GTPBP6	LOC563225	OK	8157	8157
	Both Present	NUBP2	zgc:123336	OK	8057	8057
	Both Present	GNG3	gng3	OK	22575	22575
	Both Present	FBXO3	fbxo3	OK	8133	8133
	Both Present	DTYMK	zgc:123174	OK	6285	6285
	Both Present	DTYMK	zgc:123174	OK	6285	6285
	Both Present	SLC25A10	slc25a10	OK	6519	6519
	Both Present	SLC25A10	slc25a10	OK	6519	6519
	Both Present	CD2AP	cd2apl	OK	7663	7663
	Both Present	CCRN4L	im:7147903	OK	7661	7661
	Both Present	RERE	rerea	OK	8101	8101
	Both Present	RERE	rerea	OK	8101	8101
	Both Present	RERE	rerea	OK	8101	8101
	Both Present	DNPEP	zgc:55944	OK	6110	6110
	Both Present	AP3M1	ap3m1	OK	22693	22693
	Both Present	PRDX5	prdx5	OK	8076	8076
	Both Present	PRDX5	prdx5	OK	8076	8076
	Both Present	PRDX5	prdx5	OK	8076	8076
	Both Present	PRDX5	prdx5	OK	8076	8076
	Both Present	PRDX5	prdx5	OK	8076	8076
	Both Present	CCT5	cct5	OK	6287	6287
	Both Present	CCT5	cct5	OK	6287	6287
	Both Present	CCT5	cct5	OK	6287	6287
	Both Present	CCT5	cct5	OK	6287	6287
	Both Present	CCT5	cct5	OK	6287	6287
	Both Present	CCT5	cct5	OK	6287	6287
	Both Present	CCT5	cct5	OK	6287	6287
	Both Present	CCT5	cct5	OK	6287	6287
	Both Present	COMMD3	commd3	OK	15693	15693
	Both Present	MIP	mip1	OK	40627	40627
[truncated: 6,146 more rows]
