# Supplementary material for: A new procedure for determining the genetic basis of a physiological process in a non-model species, illustrated by cold induced angiogenesis in the carp
Source: BMC Genomics. 2009 Oct 23;10:490. doi: 10.1186/1471-2164-10-490 (PMC2771047; doi:10.1186/1471-2164-10-490)
Supplement: Additional file 8 — Data is presented in this file that shows the failed SRBH steps of EST EC394432 ortholog assignment. [file 1471-2164-10-490-S8.TXT]

Additional File 8:
This file shows the BLAST results for a comparison of RBH versus SRBH. The EST EC394432 can be 
successfully assigned an ortholog using RBH but not with SRBH. The raw results here show how SRBH failed for EST
EC394432. The steps of SRBH are listed:

# Step 1. First BLAST of carp EST EC394432 finds gene smyhc3 as the best gene in zebrafish ====================

Query= lcl|EC394432 No definition line found
         (530 letters)

Database: zebra_aa 
           28,064 sequences; 14,934,027 total letters

Searching..................................................done

                                                                 Score    E
Sequences producing significant alignments:                      (bits) Value

ref|NP_001129995.1| slow myosin heavy chain 3 [Danio rerio]           325   9e-90


# Step 2. A Reciprocal BLAST of smyhc3 gene against carp ESTs finds AB231800 as best hit ======================

Query= gi|211904107|ref|NP_001129995.1| slow myosin heavy chain 3
[Danio rerio]
         (1938 letters)

Database: Carp_sequences 
           16,650 sequences; 9,247,103 total letters

Searching.................................................done

                                                                 Score    E
Sequences producing significant alignments:                      (bits) Value

AB231800                                                             3433   0.0  


# Step 3. A BLAST of carp AB231800 versus zebrafish shows smyhc3 is the fith best hit, thus failing SRBH =====

Query= lcl|AB231800 No definition line found
         (5973 letters)

Database: zebra_aa 
           28,064 sequences; 14,934,027 total letters

Searching..................................................done

                                                                 Score    E
Sequences producing significant alignments:                      (bits) Value

ref|NP_001018343.1| slow myosin heavy chain 1 [Danio rerio]          3652   0.0  
ref|NP_001096096.2| slow myosin heavy chain 2 [Danio rerio]          3583   0.0  
ref|XP_001923213.1| PREDICTED: similar to slow myosin heavy chai...  3521   0.0  
ref|XP_001923234.1| PREDICTED: similar to slow myosin heavy chai...  3520   0.0  
ref|NP_001129995.1| slow myosin heavy chain 3 [Danio rerio]          3501   0.0  

# ============================================================================================================
