# Supplementary material for: A new procedure for determining the genetic basis of a physiological process in a non-model species, illustrated by cold induced angiogenesis in the carp
Source: BMC Genomics. 2009 Oct 23;10:490. doi: 10.1186/1471-2164-10-490 (PMC2771047; doi:10.1186/1471-2164-10-490)
Supplement: Additional file 9 — This file presents further evidence to use a CSRBH as against a SRBH using the carp EST AU052068 as an example. [file 1471-2164-10-490-S9.TXT]

Additional File 9: 
Further evidence to use a CSRBH as against a SRBH. For the carp EST AU052068, it better matches the human
protein NP_003745 rather than the zebrafish protein NP_956083. Successful assignment is only attained if using a search of
human (RBH, Figure1, route 1) without a first search against zebrafish (SRBH, Figure 1, route 2).  


# ============= BLAST of AU052068 versus zebrafish proteins ==========================

Query= lcl|AU052068 No definition line found
         (215 letters)

Database: zebra_aa 
           28,064 sequences; 14,934,027 total letters

Searching..................................................done

                                                                 Score    E
Sequences producing significant alignments:                      (bits) Value

ref|NP_956083.1| proteasome (prosome, macropain) 26S subunit, no...    49   8e-07

>ref|NP_956083.1| proteasome (prosome, macropain) 26S subunit, non-ATPase, 7 (Mov34
           homolog) [Danio rerio]
          Length = 327

 Score = 48.9 bits (115), Expect = 8e-07
 Identities = 26/70 (37%), Positives = 45/70 (64%), Gaps = 5/70 (7%)
 Frame = +2

Query: 20  VKIHPVVLASIVDSYERRNEGAT--RVIGTLLGTTDKHSVEVTNCFSVPHNESEDEVAV- 190
           V +HP+VL S+VD + R  +  +  RV+G LLG+  K  ++V+N F+VP +E + + +V 
Sbjct: 9   VVVHPLVLLSVVDHFNRIGKVGSQKRVVGVLLGSWQKKVLDVSNSFAVPFDEDDKDDSVW 68

Query: 191 --DMEFAKNM 214
             D ++ +NM
Sbjct: 69  FLDHDYLENM 78


# ============= BLAST of AU052068 versus human proteins ==========================

Query= lcl|AU052068 No definition line found
         (215 letters)

Database: human_aa 
           38,122 sequences; 17,513,843 total letters

Searching..................................................done

                                                                 Score    E
Sequences producing significant alignments:                      (bits) Value

ref|NP_003745.1| eukaryotic translation initiation factor 3, sub...   129   5e-31

>ref|NP_003745.1| eukaryotic translation initiation factor 3, subunit 5 epsilon,
           47kDa [Homo sapiens]
          Length = 357

 Score =  129 bits (324), Expect = 5e-31
 Identities = 62/68 (91%), Positives = 65/68 (95%)
 Frame = +2

Query: 11  GPVVKIHPVVLASIVDSYERRNEGATRVIGTLLGTTDKHSVEVTNCFSVPHNESEDEVAV 190
           G VV++HPV+LASIVDSYERRNEGA RVIGTLLGT DKHSVEVTNCFSVPHNESEDEVAV
Sbjct: 89  GRVVRLHPVILASIVDSYERRNEGAARVIGTLLGTVDKHSVEVTNCFSVPHNESEDEVAV 148

Query: 191 DMEFAKNM 214
           DMEFAKNM
Sbjct: 149 DMEFAKNM 156
