# Supplementary material for: A new procedure for determining the genetic basis of a physiological process in a non-model species, illustrated by cold induced angiogenesis in the carp
Source: BMC Genomics. 2009 Oct 23;10:490. doi: 10.1186/1471-2164-10-490 (PMC2771047; doi:10.1186/1471-2164-10-490)
Supplement: Additional file 10 — From the 16,665 carp contiguous sequences searched using the Conditional Stepped Reciprocal Best Hit (CSRBH) method, 8,726 sequences were successfully assigned a human ortholog. This table displays the ortholog assignments and contains 3,762 non-redundant human genes. [file 1471-2164-10-490-S10.XLS]

## Sheet: AllCSRBHassignments
	Contig ID	Protein Accession	Gene Symbol	Product
	CA967684	NP_055391	A1CF	APOBEC1 complementation factor
	CF661392	NP_665899	A2BP1	ataxin 2-binding protein 1
	CA967231	XP_001714821	A2LD1	AIG2-like domain 1
	CF660937	NP_000005	A2M	alpha-2-macroglobulin
	Contig1582	NP_000005	A2M	alpha-2-macroglobulin
	CF662499	NP_000005	A2M	alpha-2-macroglobulin
	AB026129	NP_000005	A2M	alpha-2-macroglobulin
	Contig1583	NP_000005	A2M	alpha-2-macroglobulin
	CF662580	NP_000005	A2M	alpha-2-macroglobulin
	Contig895	NP_000005	A2M	alpha-2-macroglobulin
	CF662295	NP_000005	A2M	alpha-2-macroglobulin
	CA967398	NP_000005	A2M	alpha-2-macroglobulin
	DW720462	NP_065843	AADACL1	arylacetamide deacetylase-like 1
	CA966877	NP_057312	AADAT	aminoadipate aminotransferase
	CA968829	NP_001596	AARS	alanyl-tRNA synthetase
	CA966052	NP_612392	ABBA-1	metastasis suppressor 1-like
	EC393227	NP_001080	ABCA3	ATP-binding cassette, sub-family A (ABC1), member 3
	CF661584	NP_003733	ABCB11	ATP-binding cassette, sub-family B (MDR/TAP), member 11
	CF661911	NP_003733	ABCB11	ATP-binding cassette, sub-family B (MDR/TAP), member 11
	AY999964	NP_003733	ABCB11	ATP-binding cassette, sub-family B (MDR/TAP), member 11
	CA966012	NP_005680	ABCB6	ATP-binding cassette, sub-family B (MDR/TAP), member 6
	CA969669	NP_009119	ABCB8	ATP-binding cassette, sub-family B (MDR/TAP), member 8
	AY679169	NP_063955	ABCC1	ATP-binding cassette, sub-family C (CFTR/MRP), member 1
	EC393671	NP_063915	ABCC1	ATP-binding cassette, sub-family C (CFTR/MRP), member 1
	CA967672	NP_063953	ABCC1	ATP-binding cassette, sub-family C (CFTR/MRP), member 1
	EC391967	NP_258261	ABCC10	ATP-binding cassette, sub-family C (CFTR/MRP), member 10
	CA967696	NP_002849	ABCD3	ATP-binding cassette, sub-family D (ALD), member 3
	AU052080	NP_001035809	ABCE1	ATP-binding cassette, sub-family E (OABP), member 1
	CF661150	NP_001020262	ABCF1	ATP-binding cassette, sub-family F (GCN20), member 1
	CF661164	NP_001020262	ABCF1	ATP-binding cassette, sub-family F (GCN20), member 1
	DW719777	NP_009120	ABCF2	ATP-binding cassette, sub-family F (GCN20), member 2
	CA965822	NP_009120	ABCF2	ATP-binding cassette, sub-family F (GCN20), member 2
	CA966450	NP_009120	ABCF2	ATP-binding cassette, sub-family F (GCN20), member 2
	DW724034	NP_009120	ABCF2	ATP-binding cassette, sub-family F (GCN20), member 2
	CA969780	NP_060828	ABCF3	ATP-binding cassette, sub-family F (GCN20), member 3
	EC391985	NP_060864	ABHD10	abhydrolase domain containing 10
	CA967283	NP_001035937	ABHD12	abhydrolase domain containing 12
	CA964080	NP_001035937	ABHD12	abhydrolase domain containing 12
	EC394301	NP_690888	ABHD2	abhydrolase domain containing 2
	CA966570	NP_065727	ABHD6	abhydrolase domain containing 6
	CA964728	NP_001012770	ABI1	abl-interactor 1
	CA964395	NP_056244	ABI3BP	ABI family, member 3 (NESH) binding protein
	CA967040	NP_002304	ABLIM1	actin binding LIM protein 1
	CA966459	NP_055760	ABLIM3	actin binding LIM protein family, member 3
	EC393958	NP_001082	ABP1	amiloride binding protein 1 (amine oxidase (copper-containing))
	DY655827	NP_001082	ABP1	amiloride binding protein 1 (amine oxidase (copper-containing))
	EC393401	NP_001082	ABP1	amiloride binding protein 1 (amine oxidase (copper-containing))
	CA964766	NP_001082	ABP1	amiloride binding protein 1 (amine oxidase (copper-containing))
	CA969408	NP_631905	ABRA	actin-binding Rho activating protein
	Contig20	NP_665803	ABTB2	ankyrin repeat and BTB (POZ) domain containing 2
	CA970234	NP_001598	ACAA1	acetyl-Coenzyme A acyltransferase 1
	CA965105	NP_006102	ACAA2	acetyl-Coenzyme A acyltransferase 2
	CA964341	NP_055199	ACAD8	acyl-Coenzyme A dehydrogenase family, member 8
	EH649486	NP_054768	ACAD9	acyl-Coenzyme A dehydrogenase family, member 9
	CA967091	NP_054768	ACAD9	acyl-Coenzyme A dehydrogenase family, member 9
	CA965363	NP_001120800	ACADM	acyl-Coenzyme A dehydrogenase, C-4 to C-12 straight chain
	CF661581	NP_000008	ACADS	acyl-Coenzyme A dehydrogenase, C-2 to C-3 short chain
	CA967693	NP_000008	ACADS	acyl-Coenzyme A dehydrogenase, C-2 to C-3 short chain
	Contig167	NP_000009	ACADVL	acyl-Coenzyme A dehydrogenase, very long chain
	CA967522	NP_000009	ACADVL	acyl-Coenzyme A dehydrogenase, very long chain
	CA966070	NP_005882	ACAT2	acetyl-Coenzyme A acetyltransferase 2
	CA968898	NP_005882	ACAT2	acetyl-Coenzyme A acetyltransferase 2
	CA969172	NP_068576	ACE2	angiotensin I converting enzyme (peptidyl-dipeptidase A) 2
	CF663100	NP_068576	ACE2	angiotensin I converting enzyme (peptidyl-dipeptidase A) 2
	Contig102	NP_055792	ACIN1	apoptotic chromatin condensation inducer 1
	EC391567	NP_055792	ACIN1	apoptotic chromatin condensation inducer 1
	EC391851	NP_055792	ACIN1	apoptotic chromatin condensation inducer 1
	CA965605	NP_612199	ACMSD	aminocarboxymuconate semialdehyde decarboxylase
	Contig235	NP_001089	ACO2	aconitase 2, mitochondrial
	EC393956	NP_001028755	ACOT9	acyl-CoA thioesterase 9
	Contig806	NP_009223	ACOX1	acyl-Coenzyme A oxidase 1, palmitoyl
	CA964242	NP_009223	ACOX1	acyl-Coenzyme A oxidase 1, palmitoyl
	CF662563	NP_001601	ACP2	acid phosphatase 2, lysosomal
	CF662564	NP_001601	ACP2	acid phosphatase 2, lysosomal
	EC394846	NP_001104506	ACP5	acid phosphatase 5, tartrate resistant
	CA967653	NP_001104506	ACP5	acid phosphatase 5, tartrate resistant
	AU081439	NP_001104506	ACP5	acid phosphatase 5, tartrate resistant
	CA966103	NP_001104506	ACP5	acid phosphatase 5, tartrate resistant
	EH649423	NP_055977	ACSBG1	acyl-CoA synthetase bubblegum family member 1
	CF663072	NP_055977	ACSBG1	acyl-CoA synthetase bubblegum family member 1
	AU301059	NP_075266	ACSL4	acyl-CoA synthetase long-chain family member 4
	C88385	NP_004449	ACSL4	acyl-CoA synthetase long-chain family member 4
	CF662671	NP_001009185	ACSL6	acyl-CoA synthetase long-chain family member 6
	CA965412	NP_061147	ACSS2	acyl-CoA synthetase short-chain family member 2
	DW721294	NP_001091	ACTA1	actin, alpha 1, skeletal muscle
	CA966866	NP_005150	ACTC1	actin, alpha, cardiac muscle 1
	CF661315	NP_005150	ACTC1	actin, alpha, cardiac muscle 1
	Contig1191	NP_005150	ACTC1	actin, alpha, cardiac muscle 1
	CA969239	NP_005150	ACTC1	actin, alpha, cardiac muscle 1
	CA970126	NP_005150	ACTC1	actin, alpha, cardiac muscle 1
	CA969646	NP_005150	ACTC1	actin, alpha, cardiac muscle 1
	CA964506	NP_005150	ACTC1	actin, alpha, cardiac muscle 1
	CA969235	NP_005150	ACTC1	actin, alpha, cardiac muscle 1
	CA969622	NP_005150	ACTC1	actin, alpha, cardiac muscle 1
	CA968099	NP_005150	ACTC1	actin, alpha, cardiac muscle 1
	CA967808	NP_005150	ACTC1	actin, alpha, cardiac muscle 1
	Contig1206	NP_005150	ACTC1	actin, alpha, cardiac muscle 1
	DW722865	NP_005150	ACTC1	actin, alpha, cardiac muscle 1
	Contig1141	NP_005150	ACTC1	actin, alpha, cardiac muscle 1
	CA969554	NP_005150	ACTC1	actin, alpha, cardiac muscle 1
	CA965565	NP_005150	ACTC1	actin, alpha, cardiac muscle 1
	CF662149	NP_005150	ACTC1	actin, alpha, cardiac muscle 1
	CA970052	NP_005150	ACTC1	actin, alpha, cardiac muscle 1
	CA965143	NP_005150	ACTC1	actin, alpha, cardiac muscle 1
	CF662005	NP_005150	ACTC1	actin, alpha, cardiac muscle 1
	Contig1203	NP_005150	ACTC1	actin, alpha, cardiac muscle 1
	Contig28	NP_005150	ACTC1	actin, alpha, cardiac muscle 1
	Contig1204	NP_005150	ACTC1	actin, alpha, cardiac muscle 1
	CA970149	NP_005150	ACTC1	actin, alpha, cardiac muscle 1
	CA969400	NP_001095	ACTN3	actinin, alpha 3
	CF662732	NP_001095	ACTN3	actinin, alpha 3
	CA969301	NP_001095	ACTN3	actinin, alpha 3
	CA964822	NP_005712	ACTR3	ARP3 actin-related protein 3 homolog (yeast)
	AU279303	NP_075050	ACTR8	ARP8 actin-related protein 8 homolog (yeast)
	DW724350	NP_004293	ACVR1B	activin A receptor, type IB
	Contig248	NP_004293	ACVR1B	activin A receptor, type IB
	DW720079	NP_640336	ADAD1	adenosine deaminase domain containing 1 (testis-specific)
	C88386	NP_001100	ADAM8	ADAM metallopeptidase domain 8
	EC392437	NP_001100	ADAM8	ADAM metallopeptidase domain 8
	EC392443	NP_008919	ADAMTS1	ADAM metallopeptidase with thrombospondin type 1 motif, 1
	EC394441	NP_598377	ADAMTS19	ADAM metallopeptidase with thrombospondin type 1 motif, 19
	CA969592	NP_006860	ADAP1	ArfGAP with dual PH domains 1
	EC392392	NP_056655	ADAR	adenosine deaminase, RNA-specific
	EC393714	NP_065433	ADCY2	adenylate cyclase 2 (brain)
	C88418	NP_065433	ADCY2	adenylate cyclase 2 (brain)
	Contig66	NP_001107	ADCY9	adenylate cyclase 9
	AB121760	NP_001093203	ADCYAP1	adenylate cyclase activating polypeptide 1 (pituitary)
	CF660412	NP_054908	ADD1	adducin 1 (alpha)
	CA966281	NP_058432	ADD3	adducin 3 (gamma)
	Contig1027	NP_001113	ADFP	adipose differentiation-related protein
	CA964239	NP_001113	ADFP	adipose differentiation-related protein
	CA964773	NP_000662	ADH5	alcohol dehydrogenase 5 (class III), chi polypeptide
	CA968318	NP_000662	ADH5	alcohol dehydrogenase 5 (class III), chi polypeptide
	CA968782	NP_000662	ADH5	alcohol dehydrogenase 5 (class III), chi polypeptide
	Contig1341	NP_000662	ADH5	alcohol dehydrogenase 5 (class III), chi polypeptide
	CF662249	NP_000662	ADH5	alcohol dehydrogenase 5 (class III), chi polypeptide
	DW720460	NP_000662	ADH5	alcohol dehydrogenase 5 (class III), chi polypeptide
	CA965401	NP_000662	ADH5	alcohol dehydrogenase 5 (class III), chi polypeptide
	Contig941	NP_000662	ADH5	alcohol dehydrogenase 5 (class III), chi polypeptide
	CA967391	NP_000662	ADH5	alcohol dehydrogenase 5 (class III), chi polypeptide
	CA965230	NP_000662	ADH5	alcohol dehydrogenase 5 (class III), chi polypeptide
	Contig911	NP_000662	ADH5	alcohol dehydrogenase 5 (class III), chi polypeptide
	CF662306	NP_000662	ADH5	alcohol dehydrogenase 5 (class III), chi polypeptide
	CA968520	NP_000662	ADH5	alcohol dehydrogenase 5 (class III), chi polypeptide
	CA967346	NP_000662	ADH5	alcohol dehydrogenase 5 (class III), chi polypeptide
	CA965503	NP_000662	ADH5	alcohol dehydrogenase 5 (class III), chi polypeptide
	DW723332	NP_000662	ADH5	alcohol dehydrogenase 5 (class III), chi polypeptide
	CF661500	NP_060739	ADI1	acireductone dioxygenase 1
	CA966623	NP_001121159	ADIPOR1	adiponectin receptor 1
	EC391714	NP_078827	ADIPOR2	adiponectin receptor 2
	CA968858	NP_078827	ADIPOR2	adiponectin receptor 2
	Contig978	NP_006712	ADK	adenosine kinase
	CA964324	NP_116193	ADO	2-aminoethanethiol (cysteamine) dioxygenase
	CA965430	NP_116193	ADO	2-aminoethanethiol (cysteamine) dioxygenase
	CA965690	NP_001116	ADPRH	ADP-ribosylarginine hydrolase
	CA968994	NP_060295	ADPRHL2	ADP-ribosylhydrolase like 2
	CF661260	NP_783163	ADRM1	adhesion regulating molecule 1
	DW722395	NP_783163	ADRM1	adhesion regulating molecule 1
	CF662850	NP_000017	ADSL	adenylosuccinate lyase
	CA969838	NP_000017	ADSL	adenylosuccinate lyase
	CA967852	NP_689541	ADSSL1	adenylosuccinate synthase like 1
	DW724158	NP_689541	ADSSL1	adenylosuccinate synthase like 1
	EC392004	NP_073604	AEN	apoptosis enhancing nuclease
	CF662863	NP_006787	AFG3L2	AFG3 ATPase family gene 3-like 2 (yeast)
	EC391641	NP_114152	AGAP3	ArfGAP with GTPase domain, ankyrin repeat and PH domain 3
	EC392700	NP_060708	AGK	acylglycerol kinase
	CA964116	NP_000635	AGL	amylo-1, 6-glucosidase, 4-alpha-glucanotransferase
	Contig852	NP_079034	AGMAT	agmatine ureohydrolase (agmatinase)
	DW722833	NP_006399	AGR2	anterior gradient homolog 2 (Xenopus laevis)
	EH649452	NP_789783	AGR3	anterior gradient homolog 3 (Xenopus laevis)
	DW723129	NP_001129	AGRP	agouti related protein homolog (mouse)
	Contig902	NP_000020	AGT	angiotensinogen (serpin peptidase inhibitor, clade A, member 8)
	CF663071	NP_000020	AGT	angiotensinogen (serpin peptidase inhibitor, clade A, member 8)
	CF662627	NP_000020	AGT	angiotensinogen (serpin peptidase inhibitor, clade A, member 8)
	CA965452	NP_000021	AGXT	alanine-glyoxylate aminotransferase
	CA968279	NP_000021	AGXT	alanine-glyoxylate aminotransferase
	CF661142	NP_112569	AGXT2L1	alanine-glyoxylate aminotransferase 2-like 1
	CF661127	NP_112569	AGXT2L1	alanine-glyoxylate aminotransferase 2-like 1
	EC394032	NP_000678	AHCY	S-adenosylhomocysteine hydrolase
	CA963999	NP_000678	AHCY	S-adenosylhomocysteine hydrolase
	CF662513	NP_000678	AHCY	S-adenosylhomocysteine hydrolase
	Contig761	NP_000678	AHCY	S-adenosylhomocysteine hydrolase
	CA965379	NP_000678	AHCY	S-adenosylhomocysteine hydrolase
	DW723461	NP_000678	AHCY	S-adenosylhomocysteine hydrolase
	EC392226	NP_001611	AHNAK	AHNAK nucleoprotein
	EC392342	NP_001611	AHNAK	AHNAK nucleoprotein
	Contig186	NP_001611	AHNAK	AHNAK nucleoprotein
	EC392384	NP_001611	AHNAK	AHNAK nucleoprotein
	EC393335	NP_001611	AHNAK	AHNAK nucleoprotein
	EC391487	NP_001611	AHNAK	AHNAK nucleoprotein
	CA968112	NP_001611	AHNAK	AHNAK nucleoprotein
	EC394045	NP_001611	AHNAK	AHNAK nucleoprotein
	Contig100	NP_001611	AHNAK	AHNAK nucleoprotein
	EC394219	NP_001611	AHNAK	AHNAK nucleoprotein
	EC393856	NP_001611	AHNAK	AHNAK nucleoprotein
	EC394691	NP_001611	AHNAK	AHNAK nucleoprotein
	EC393343	NP_001611	AHNAK	AHNAK nucleoprotein
	EC394796	NP_001611	AHNAK	AHNAK nucleoprotein
	EC393803	NP_001611	AHNAK	AHNAK nucleoprotein
	EC394658	NP_001611	AHNAK	AHNAK nucleoprotein
	Contig101	NP_001611	AHNAK	AHNAK nucleoprotein
	CA964971	NP_001611	AHNAK	AHNAK nucleoprotein
	CA965152	NP_001611	AHNAK	AHNAK nucleoprotein
	Contig996	NP_001613	AHSG	alpha-2-HS-glycoprotein
	Contig1049	NP_001613	AHSG	alpha-2-HS-glycoprotein
	AY225964	NP_001613	AHSG	alpha-2-HS-glycoprotein
	CA965448	NP_001613	AHSG	alpha-2-HS-glycoprotein
	Contig1550	NP_001613	AHSG	alpha-2-HS-glycoprotein
	Contig536	NP_001613	AHSG	alpha-2-HS-glycoprotein
	DW723981	NP_113614	AIF1L	allograft inflammatory factor 1-like
	Contig1593	NP_113614	AIF1L	allograft inflammatory factor 1-like
	C88366	NP_113614	AIF1L	allograft inflammatory factor 1-like
	DW723971	NP_004199	AIFM1	apoptosis-inducing factor, mitochondrion-associated, 1
	CA967611	NP_116186	AIFM2	apoptosis-inducing factor, mitochondrion-associated, 2
	EC391981	NP_057192	AIG1	androgen-induced 1
	EC391999	NP_001615	AIM1	absent in melanoma 1
	AU240316	NP_055151	AIPL1	aryl hydrocarbon receptor interacting protein-like 1
	Contig1372	NP_000467	AK1	adenylate kinase 1
	CF661828	NP_000467	AK1	adenylate kinase 1
	CF662008	NP_000467	AK1	adenylate kinase 1
	CF661882	NP_000467	AK1	adenylate kinase 1
	Contig647	NP_000467	AK1	adenylate kinase 1
	CA969940	NP_000467	AK1	adenylate kinase 1
	Contig608	NP_000467	AK1	adenylate kinase 1
	CF662270	NP_001616	AK2	adenylate kinase 2
	CF662232	NP_001616	AK2	adenylate kinase 2
	Contig1210	NP_037542	AK3L1	adenylate kinase 3-like 1
	EC393132	NP_009133	AKAP10	A kinase (PRKA) anchor protein 10
	CA969835	NP_005742	AKAP9	A kinase (PRKA) anchor protein (yotiao) 9
	EC391610	NP_078871	AKIRIN1	akirin 1
	CA964827	NP_697021	AKR1A1	aldo-keto reductase family 1, member A1 (aldehyde reductase)
	CA967854	NP_697021	AKR1A1	aldo-keto reductase family 1, member A1 (aldehyde reductase)
	CF661491	NP_001619	AKR1B1	aldo-keto reductase family 1, member B1 (aldose reductase)
	CF661461	NP_001619	AKR1B1	aldo-keto reductase family 1, member B1 (aldose reductase)
	Contig876	NP_001619	AKR1B1	aldo-keto reductase family 1, member B1 (aldose reductase)
	DW723404	NP_003680	AKR7A2	aldo-keto reductase family 7, member A2 (aflatoxin aldehyde reductase)
	CA965582	NP_000022	ALAD	aminolevulinate, delta-, dehydratase
	CF662529	NP_954635	ALAS1	aminolevulinate, delta-, synthase 1
	CA968079	NP_001618	ALCAM	activated leukocyte cell adhesion molecule
	CA966068	NP_001029345	ALDH1L2	aldehyde dehydrogenase 1 family, member L2
	CA965472	NP_001029345	ALDH1L2	aldehyde dehydrogenase 1 family, member L2
	EC394697	NP_001026976	ALDH3A2	aldehyde dehydrogenase 3 family, member A2
	EC391740	NP_001026976	ALDH3A2	aldehyde dehydrogenase 3 family, member A2
	CF662814	NP_001026976	ALDH3A2	aldehyde dehydrogenase 3 family, member A2
	CA967454	NP_003739	ALDH4A1	aldehyde dehydrogenase 4 family, member A1
	CA968465	NP_005580	ALDH6A1	aldehyde dehydrogenase 6 family, member A1
	Contig1245	NP_001173	ALDH7A1	aldehyde dehydrogenase 7 family, member A1
	CA964152	NP_000687	ALDH9A1	aldehyde dehydrogenase 9 family, member A1
	CF661119	NP_000687	ALDH9A1	aldehyde dehydrogenase 9 family, member A1
	DY655826	NP_000687	ALDH9A1	aldehyde dehydrogenase 9 family, member A1
	DW720326	NP_000687	ALDH9A1	aldehyde dehydrogenase 9 family, member A1
	EC392678	NP_908932	ALDOA	aldolase A, fructose-bisphosphate
	CA967571	NP_908932	ALDOA	aldolase A, fructose-bisphosphate
	CA969837	NP_908932	ALDOA	aldolase A, fructose-bisphosphate
	AU062368	NP_908932	ALDOA	aldolase A, fructose-bisphosphate
	CF663001	NP_908932	ALDOA	aldolase A, fructose-bisphosphate
	CA967288	NP_908932	ALDOA	aldolase A, fructose-bisphosphate
	CA965001	NP_908932	ALDOA	aldolase A, fructose-bisphosphate
	Contig873	NP_908932	ALDOA	aldolase A, fructose-bisphosphate
	DW721848	NP_908932	ALDOA	aldolase A, fructose-bisphosphate
	CA968369	NP_908932	ALDOA	aldolase A, fructose-bisphosphate
	Contig1170	NP_908932	ALDOA	aldolase A, fructose-bisphosphate
	CA964377	NP_908932	ALDOA	aldolase A, fructose-bisphosphate
	Contig1221	NP_908932	ALDOA	aldolase A, fructose-bisphosphate
	CA966472	NP_908932	ALDOA	aldolase A, fructose-bisphosphate
	EC394634	NP_908932	ALDOA	aldolase A, fructose-bisphosphate
	Contig1128	NP_908932	ALDOA	aldolase A, fructose-bisphosphate
	Contig619	NP_908932	ALDOA	aldolase A, fructose-bisphosphate
	CA966358	NP_908932	ALDOA	aldolase A, fructose-bisphosphate
	CA968236	NP_908932	ALDOA	aldolase A, fructose-bisphosphate
	DW724010	NP_037470	ALG5	asparagine-linked glycosylation 5, dolichyl-phosphate beta-glucosyltransferase homolog (S. cerevisiae)
	CA969039	NP_076984	ALG8	asparagine-linked glycosylation 8, alpha-1,3-glucosyltransferase homolog (S. cerevisiae)
	CF662324	NP_060906	ALLC	allantoicase
	CA968701	NP_060906	ALLC	allantoicase
	CF662642	NP_060906	ALLC	allantoicase
	CA970397	NP_060906	ALLC	allantoicase
	DW722555	NP_000689	ALOX5	arachidonate 5-lipoxygenase
	C88432	NP_000689	ALOX5	arachidonate 5-lipoxygenase
	EC392106	NP_000689	ALOX5	arachidonate 5-lipoxygenase
	CF662782	NP_001620	ALOX5AP	arachidonate 5-lipoxygenase-activating protein
	CA965151	NP_001620	ALOX5AP	arachidonate 5-lipoxygenase-activating protein
	CA969068	NP_001620	ALOX5AP	arachidonate 5-lipoxygenase-activating protein
	CA965073	NP_001620	ALOX5AP	arachidonate 5-lipoxygenase-activating protein
	DW721579	NP_001620	ALOX5AP	arachidonate 5-lipoxygenase-activating protein
	EC394096	NP_067641	ALOXE3	arachidonate lipoxygenase 3
	CA969090	NP_443179	ALPK2	alpha-kinase 2
	Contig703	NP_443179	ALPK2	alpha-kinase 2
	CA965589	NP_001120973	ALPL	alkaline phosphatase, liver/bone/kidney
	DW720361	NP_001624	AMBP	alpha-1-microglobulin/bikunin precursor
	CA964198	NP_001624	AMBP	alpha-1-microglobulin/bikunin precursor
	Contig1028	NP_001624	AMBP	alpha-1-microglobulin/bikunin precursor
	DW720582	NP_001624	AMBP	alpha-1-microglobulin/bikunin precursor
	CA964760	NP_001624	AMBP	alpha-1-microglobulin/bikunin precursor
	AU300931	NP_001625	AMD1	adenosylmethionine decarboxylase 1
	CA967675	NP_689648	AMDHD1	amidohydrolase domain containing 1
	CA968039	NP_057028	AMDHD2	amidohydrolase domain containing 2
	DW723223	NP_000470	AMH	anti-Mullerian hormone
	DW722051	NP_000470	AMH	anti-Mullerian hormone
	DW722585	NP_000470	AMH	anti-Mullerian hormone
	DW723224	NP_000470	AMH	anti-Mullerian hormone
	DW722607	NP_000470	AMH	anti-Mullerian hormone
	DW721586	NP_942015	AMIGO3	adhesion molecule with Ig-like domain 3
	CF661501	NP_056180	AMMECR1	Alport syndrome, mental retardation, midface hypoplasia and elliptocytosis chromosomal region gene 1
	CA969216	NP_000471	AMPD3	adenosine monophosphate deaminase (isoform E)
	DW720254	NP_000690	AMY2A	amylase, alpha 2A (pancreatic)
	CA965259	NP_000690	AMY2A	amylase, alpha 2A (pancreatic)
	DW720584	NP_000690	AMY2A	amylase, alpha 2A (pancreatic)
	DW720194	NP_000690	AMY2A	amylase, alpha 2A (pancreatic)
	DW720583	NP_000690	AMY2A	amylase, alpha 2A (pancreatic)
	CA970261	NP_000690	AMY2A	amylase, alpha 2A (pancreatic)
	DW720249	NP_000690	AMY2A	amylase, alpha 2A (pancreatic)
	DW720329	NP_000690	AMY2A	amylase, alpha 2A (pancreatic)
	DY655861	NP_000690	AMY2A	amylase, alpha 2A (pancreatic)
	CA967383	NP_000690	AMY2A	amylase, alpha 2A (pancreatic)
	CA968755	NP_000690	AMY2A	amylase, alpha 2A (pancreatic)
	CA970298	NP_073153	ANAPC1	anaphase promoting complex subunit 1
	DW723149	NP_055700	ANAPC10	anaphase promoting complex subunit 10
	DW719987	NP_055700	ANAPC10	anaphase promoting complex subunit 10
	DW721462	NP_001002249	ANAPC11	anaphase promoting complex subunit 11
	CF660483	NP_001002249	ANAPC11	anaphase promoting complex subunit 11
	Contig539	NP_001091046	ANG	angiogenin, ribonuclease, RNase A family, 5
	Contig1161	NP_001091046	ANG	angiogenin, ribonuclease, RNase A family, 5
	CA965415	NP_001091046	ANG	angiogenin, ribonuclease, RNase A family, 5
	DW719989	NP_056120	ANGEL1	angel homolog 1 (Drosophila)
	CF661629	NP_004664	ANGPTL1	angiopoietin-like 1
	CA967637	NP_055310	ANGPTL3	angiopoietin-like 3
	Contig1244	NP_055310	ANGPTL3	angiopoietin-like 3
	Contig1394	NP_066969	ANGPTL7	angiopoietin-like 7
	AU301612	NP_066969	ANGPTL7	angiopoietin-like 7
	EC393208	NP_066969	ANGPTL7	angiopoietin-like 7
	CF661278	NP_060217	ANKHD1	ankyrin repeat and KH domain containing 1
	CA964644	NP_064715	ANKMY2	ankyrin repeat and MYND domain containing 2
	EC392682	NP_037407	ANKRD11	ankyrin repeat domain 11
	EC392802	NP_149112	ANKRD13A	ankyrin repeat domain 13A
	CA969380	NP_110443	ANKRD13C	ankyrin repeat domain 13C
	CA970025	NP_001009941	ANKRD16	ankyrin repeat domain 16
	CF662346	NP_787069	ANKRD43	ankyrin repeat domain 43
	CF662673	NP_787069	ANKRD43	ankyrin repeat domain 43
	CA965620	NP_060174	ANKRD49	ankyrin repeat domain 49
	CF660774	NP_775866	ANKRD52	ankyrin repeat domain 52
	EC392805	NP_001035869	ANKZF1	ankyrin repeat and zinc finger domain containing 1
	DW723712	NP_001035869	ANKZF1	ankyrin repeat and zinc finger domain containing 1
	EC394317	NP_006392	ANP32B	acidic (leucine-rich) nuclear phosphoprotein 32 family, member B
	AU312543	NP_001141	ANPEP	alanyl (membrane) aminopeptidase
	AU279245	NP_001141	ANPEP	alanyl (membrane) aminopeptidase
	AU279345	NP_001141	ANPEP	alanyl (membrane) aminopeptidase
	AU183376	NP_477520	ANTXR2	anthrax toxin receptor 2
	DW720423	NP_477520	ANTXR2	anthrax toxin receptor 2
	CA964432	NP_000691	ANXA1	annexin A1
	DW721606	NP_000691	ANXA1	annexin A1
	EL773009	NP_000691	ANXA1	annexin A1
	Contig241	NP_000691	ANXA1	annexin A1
	CA964560	NP_000691	ANXA1	annexin A1
	Contig285	NP_000691	ANXA1	annexin A1
	AU052109	NP_000691	ANXA1	annexin A1
	EC393370	NP_665876	ANXA11	annexin A11
	DW722392	NP_001002858	ANXA2	annexin A2
	DW722914	NP_001002858	ANXA2	annexin A2
	DW720151	NP_001002858	ANXA2	annexin A2
	Contig204	NP_001002858	ANXA2	annexin A2
	DW723560	NP_001002858	ANXA2	annexin A2
	Contig93	NP_001002858	ANXA2	annexin A2
	CA964982	NP_001002858	ANXA2	annexin A2
	CA967869	NP_005130	ANXA3	annexin A3
	C88438	NP_001145	ANXA5	annexin A5
	EC392853	NP_001145	ANXA5	annexin A5
	CF662493	NP_003725	AOC3	amine oxidase, copper containing 3 (vascular adhesion protein 1)
	DW723233	NP_001150	AOX1	aldehyde oxidase 1
	DW723619	NP_003907	AP1S2	adaptor-related protein complex 1, sigma 2 subunit
	EC393527	NP_036437	AP2A2	adaptor-related protein complex 2, alpha 2 subunit
	CA967250	NP_004059	AP2M1	adaptor-related protein complex 2, mu 1 subunit
	EC392033	NP_004059	AP2M1	adaptor-related protein complex 2, mu 1 subunit
	EC393243	NP_003655	AP3B1	adaptor-related protein complex 3, beta 1 subunit
	CA968955	NP_003929	AP3D1	adaptor-related protein complex 3, delta 1 subunit
	Contig114	NP_003929	AP3D1	adaptor-related protein complex 3, delta 1 subunit
	EC394116	NP_036227	AP3M1	adaptor-related protein complex 3, mu 1 subunit
	CA965954	NP_005820	AP3S2	adaptor-related protein complex 3, sigma 2 subunit
	CA964678	NP_006585	AP4B1	adaptor-related protein complex 4, beta 1 subunit
	EC391697	NP_031373	AP4E1	adaptor-related protein complex 4, epsilon 1 subunit
	CA968020	NP_001154	APBA1	amyloid beta (A4) precursor protein-binding, family A, member 1
	EC391706	NP_001154	APBA1	amyloid beta (A4) precursor protein-binding, family A, member 1
	CA969319	NP_005494	APBA2	amyloid beta (A4) precursor protein-binding, family A, member 2
	CF661452	NP_000029	APC	adenomatous polyposis coli
	CA969289	NP_001631	APEH	N-acylaminoacyl-peptide hydrolase
	DW721672	NP_001632	APEX1	APEX nuclease (multifunctional DNA repair enzyme) 1
	CA964723	NP_001071096	APH1A	anterior pharynx defective 1 homolog A (C. elegans)
	CA968067	NP_006586	API5	apoptosis inhibitor 5
	DW722823	NP_057041	APIP	APAF1 interacting protein
	CA966186	NP_658985	APOA1BP	apolipoprotein A-I binding protein
	CA970115	NP_658985	APOA1BP	apolipoprotein A-I binding protein
	Contig1324	NP_000473	APOA4	apolipoprotein A-IV
	Contig1092	NP_000473	APOA4	apolipoprotein A-IV
	CF660801	NP_000473	APOA4	apolipoprotein A-IV
	CA966715	NP_000473	APOA4	apolipoprotein A-IV
	Contig1099	NP_000473	APOA4	apolipoprotein A-IV
	Contig642	NP_000473	APOA4	apolipoprotein A-IV
	Contig1326	NP_000473	APOA4	apolipoprotein A-IV
	Contig1370	NP_000473	APOA4	apolipoprotein A-IV
	Contig1125	NP_000473	APOA4	apolipoprotein A-IV
	CA966392	NP_000473	APOA4	apolipoprotein A-IV
	Contig668	NP_000473	APOA4	apolipoprotein A-IV
	Contig430	NP_000473	APOA4	apolipoprotein A-IV
	DW720387	NP_000473	APOA4	apolipoprotein A-IV
	DW721496	NP_000473	APOA4	apolipoprotein A-IV
	DW720325	NP_000473	APOA4	apolipoprotein A-IV
	DW720566	NP_000473	APOA4	apolipoprotein A-IV
	CA967507	NP_000473	APOA4	apolipoprotein A-IV
	CA967331	NP_000473	APOA4	apolipoprotein A-IV
	DW720375	NP_000473	APOA4	apolipoprotein A-IV
	DW720786	NP_000473	APOA4	apolipoprotein A-IV
	Contig1056	NP_000473	APOA4	apolipoprotein A-IV
	Contig1098	NP_000473	APOA4	apolipoprotein A-IV
	DW720417	NP_000473	APOA4	apolipoprotein A-IV
	Contig428	NP_000473	APOA4	apolipoprotein A-IV
	CA964039	NP_000473	APOA4	apolipoprotein A-IV
	CA964063	NP_000473	APOA4	apolipoprotein A-IV
	DW720485	NP_000473	APOA4	apolipoprotein A-IV
	CA965319	NP_000473	APOA4	apolipoprotein A-IV
	Contig1303	NP_000473	APOA4	apolipoprotein A-IV
	Contig418	NP_000473	APOA4	apolipoprotein A-IV
	CA964380	NP_000473	APOA4	apolipoprotein A-IV
	Contig524	NP_000473	APOA4	apolipoprotein A-IV
	CA964791	NP_000473	APOA4	apolipoprotein A-IV
	CA968497	NP_000473	APOA4	apolipoprotein A-IV
	DW720512	NP_000473	APOA4	apolipoprotein A-IV
	CA964012	NP_000473	APOA4	apolipoprotein A-IV
	DW720494	NP_000473	APOA4	apolipoprotein A-IV
	CA965183	NP_000473	APOA4	apolipoprotein A-IV
	DW720585	NP_000473	APOA4	apolipoprotein A-IV
	CA968537	NP_000473	APOA4	apolipoprotein A-IV
	DW720785	NP_000473	APOA4	apolipoprotein A-IV
	Contig678	NP_000473	APOA4	apolipoprotein A-IV
	CA970315	NP_000473	APOA4	apolipoprotein A-IV
	CA966353	NP_000473	APOA4	apolipoprotein A-IV
	DW720279	NP_000473	APOA4	apolipoprotein A-IV
	Contig438	NP_000473	APOA4	apolipoprotein A-IV
	CA970455	NP_000375	APOB	apolipoprotein B (including Ag(x) antigen)
	CA969487	NP_000375	APOB	apolipoprotein B (including Ag(x) antigen)
	Contig1575	NP_000375	APOB	apolipoprotein B (including Ag(x) antigen)
	Contig1513	NP_000375	APOB	apolipoprotein B (including Ag(x) antigen)
	CA969074	NP_000375	APOB	apolipoprotein B (including Ag(x) antigen)
	CA967488	NP_000375	APOB	apolipoprotein B (including Ag(x) antigen)
	Contig1360	NP_000375	APOB	apolipoprotein B (including Ag(x) antigen)
	CA968726	NP_000375	APOB	apolipoprotein B (including Ag(x) antigen)
	CA964033	NP_000375	APOB	apolipoprotein B (including Ag(x) antigen)
	AB089796	NP_000375	APOB	apolipoprotein B (including Ag(x) antigen)
	DW721311	NP_000375	APOB	apolipoprotein B (including Ag(x) antigen)
	CA970428	NP_000375	APOB	apolipoprotein B (including Ag(x) antigen)
	CA965976	NP_000375	APOB	apolipoprotein B (including Ag(x) antigen)
	Contig756	NP_000375	APOB	apolipoprotein B (including Ag(x) antigen)
	CF662535	NP_000375	APOB	apolipoprotein B (including Ag(x) antigen)
	CA969595	NP_006780	APOBEC2	apolipoprotein B mRNA editing enzyme, catalytic polypeptide-like 2
	CF660715	NP_006780	APOBEC2	apolipoprotein B mRNA editing enzyme, catalytic polypeptide-like 2
	CA969483	NP_006780	APOBEC2	apolipoprotein B mRNA editing enzyme, catalytic polypeptide-like 2
	CA970396	NP_001636	APOC1	apolipoprotein C-I
	CA965364	NP_000474	APOC2	apolipoprotein C-II
	CA965256	NP_000474	APOC2	apolipoprotein C-II
	Contig1067	NP_000474	APOC2	apolipoprotein C-II
	DW721816	NP_000474	APOC2	apolipoprotein C-II
	CA965723	NP_000032	APOE	apolipoprotein E
	CF661090	NP_000032	APOE	apolipoprotein E
	CA968317	NP_000032	APOE	apolipoprotein E
	CA964343	NP_000032	APOE	apolipoprotein E
	EC392961	NP_000032	APOE	apolipoprotein E
	EC392953	NP_000032	APOE	apolipoprotein E
	CA966710	NP_000032	APOE	apolipoprotein E
	CA964643	NP_000032	APOE	apolipoprotein E
	Contig685	NP_000032	APOE	apolipoprotein E
	CF662778	NP_000032	APOE	apolipoprotein E
	Contig332	NP_000032	APOE	apolipoprotein E
	Contig1008	NP_000032	APOE	apolipoprotein E
	CA964044	NP_000032	APOE	apolipoprotein E
	CA964008	NP_000032	APOE	apolipoprotein E
	DW723658	NP_000032	APOE	apolipoprotein E
	CF661517	NP_000032	APOE	apolipoprotein E
	CA965756	NP_000032	APOE	apolipoprotein E
	DW721198	NP_000032	APOE	apolipoprotein E
	CA970105	NP_001629	APOF	apolipoprotein F
	CF661302	NP_077027	APOO	apolipoprotein O
	DW719745	NP_077027	APOO	apolipoprotein O
	CF661168	NP_958817	APP	amyloid beta (A4) precursor protein
	EC394774	NP_778243	APTX	aprataxin
	CA968566	NP_001095937	AQP12B	aquaporin 12B
	DW719947	NP_001095937	AQP12B	aquaporin 12B
	DW720063	NP_004916	AQP3	aquaporin 3 (Gill blood group)
	DW720072	NP_004916	AQP3	aquaporin 3 (Gill blood group)
	EC392534	NP_004916	AQP3	aquaporin 3 (Gill blood group)
	CA965551	NP_066190	AQP9	aquaporin 9
	EC392834	NP_000035	AR	androgen receptor
	DQ388339	NP_000035	AR	androgen receptor
	CA964690	NP_071926	ARAP3	ArfGAP with RhoGAP domain, ankyrin repeat and PH domain 3
	CA964858	NP_001646	ARCN1	archain 1
	CA970029	NP_001649	ARF1	ADP-ribosylation factor 1
	EC392459	NP_001649	ARF1	ADP-ribosylation factor 1
	DW722844	NP_001649	ARF1	ADP-ribosylation factor 1
	AU052099	NP_001649	ARF1	ADP-ribosylation factor 1
	AU183441	NP_001653	ARF5	ADP-ribosylation factor 5
	CA969107	NP_115765	ARFGAP2	ADP-ribosylation factor GTPase activating protein 2
	CA964881	NP_115765	ARFGAP2	ADP-ribosylation factor GTPase activating protein 2
	CA969070	NP_036534	ARFIP2	ADP-ribosylation factor interacting protein 2
	CA965493	NP_003215	ARFRP1	ADP-ribosylation factor related protein 1
	AJ871264	NP_000036	ARG1	arginase, liver
	Contig1521	NP_001163	ARG2	arginase, type II
	Contig1374	NP_001163	ARG2	arginase, type II
	CA967293	NP_001163	ARG2	arginase, type II
	CA965961	NP_060481	ARGLU1	arginine and glutamate rich 1
	CA968406	NP_060481	ARGLU1	arginine and glutamate rich 1
	EC394240	NP_060757	ARHGAP12	Rho GTPase activating protein 12
	DW722953	NP_004806	ARHGAP29	Rho GTPase activating protein 29
	CA965943	NP_004300	ARHGDIA	Rho GDP dissociation inhibitor (GDI) alpha
	CA970182	NP_004300	ARHGDIA	Rho GDP dissociation inhibitor (GDI) alpha
	CF660969	NP_001166	ARHGDIB	Rho GDP dissociation inhibitor (GDI) beta
	EC391672	NP_001166	ARHGDIB	Rho GDP dissociation inhibitor (GDI) beta
	CA967699	NP_937879	ARHGEF11	Rho guanine nucleotide exchange factor (GEF) 11
	EC394320	NP_056128	ARHGEF12	Rho guanine nucleotide exchange factor (GEF) 12
	CA969248	NP_056135	ARHGEF4	Rho guanine nucleotide exchange factor (GEF) 4
	EC392704	NP_005426	ARHGEF5	Rho guanine nucleotide exchange factor (GEF) 5
	CA965991	NP_005426	ARHGEF5	Rho guanine nucleotide exchange factor (GEF) 5
	EC393866	NP_005426	ARHGEF5	Rho guanine nucleotide exchange factor (GEF) 5
	EC393328	NP_005426	ARHGEF5	Rho guanine nucleotide exchange factor (GEF) 5
	DW722897	NP_689854	ARID2	AT rich interactive domain 2 (ARID, RFX-like)
	EC393181	NP_115575	ARID5B	AT rich interactive domain 5B (MRF1-like)
	Contig103	NP_001168	ARL1	ADP-ribosylation factor-like 1
	CA966851	NP_001168	ARL1	ADP-ribosylation factor-like 1
	CA969058	NP_004302	ARL3	ADP-ribosylation factor-like 3
	EC391799	NP_001652	ARL4D	ADP-ribosylation factor-like 4D
	DW721896	NP_055976	ARL6IP1	ADP-ribosylation factor-like 6 interacting protein 1
	CA965699	NP_006398	ARL6IP5	ADP-ribosylation-like factor 6 interacting protein 5
	CA967273	NP_006398	ARL6IP5	ADP-ribosylation-like factor 6 interacting protein 5
	CA967916	NP_060654	ARL8B	ADP-ribosylation factor-like 8B
	EC392328	NP_060654	ARL8B	ADP-ribosylation factor-like 8B
	Contig698	NP_056211	ARMC8	armadillo repeat containing 8
	CF661352	NP_056211	ARMC8	armadillo repeat containing 8
	CA968622	NP_006001	ARMET	arginine-rich, mutated in early stage tumors
	CF662300	NP_001025443	ARNTL	aryl hydrocarbon receptor nuclear translocator-like
	CF660960	NP_001025443	ARNTL	aryl hydrocarbon receptor nuclear translocator-like
	CF660996	NP_001025443	ARNTL	aryl hydrocarbon receptor nuclear translocator-like
	DW723871	NP_006400	ARPC1A	actin related protein 2/3 complex, subunit 1A, 41kDa
	CF661020	NP_006400	ARPC1A	actin related protein 2/3 complex, subunit 1A, 41kDa
	EC393767	NP_006400	ARPC1A	actin related protein 2/3 complex, subunit 1A, 41kDa
	Contig76	NP_006400	ARPC1A	actin related protein 2/3 complex, subunit 1A, 41kDa
	CF660481	NP_005711	ARPC1B	actin related protein 2/3 complex, subunit 1B, 41kDa
	CA969238	NP_005711	ARPC1B	actin related protein 2/3 complex, subunit 1B, 41kDa
	Contig1182	NP_005711	ARPC1B	actin related protein 2/3 complex, subunit 1B, 41kDa
	DW720498	NP_005711	ARPC1B	actin related protein 2/3 complex, subunit 1B, 41kDa
	DW722026	NP_005711	ARPC1B	actin related protein 2/3 complex, subunit 1B, 41kDa
	CA969738	NP_005711	ARPC1B	actin related protein 2/3 complex, subunit 1B, 41kDa
	CA970083	NP_005711	ARPC1B	actin related protein 2/3 complex, subunit 1B, 41kDa
	EC394870	NP_690601	ARPC2	actin related protein 2/3 complex, subunit 2, 34kDa
	CA966029	NP_690601	ARPC2	actin related protein 2/3 complex, subunit 2, 34kDa
	Contig34	NP_690601	ARPC2	actin related protein 2/3 complex, subunit 2, 34kDa
	DW721099	NP_005710	ARPC3	actin related protein 2/3 complex, subunit 3, 21kDa
	Contig3	NP_005710	ARPC3	actin related protein 2/3 complex, subunit 3, 21kDa
	CA967899	NP_005710	ARPC3	actin related protein 2/3 complex, subunit 3, 21kDa
	DW724221	NP_005710	ARPC3	actin related protein 2/3 complex, subunit 3, 21kDa
	CF661114	NP_005709	ARPC4	actin related protein 2/3 complex, subunit 4, 20kDa
	Contig752	NP_005709	ARPC4	actin related protein 2/3 complex, subunit 4, 20kDa
	DW722531	NP_006619	ARPP-19	cAMP-regulated phosphoprotein, 19kDa
	CA967984	NP_006619	ARPP-19	cAMP-regulated phosphoprotein, 19kDa
	EC393272	NP_004304	ARRB2	arrestin, beta 2
	CF662465	NP_065852	ARRDC3	arrestin domain containing 3
	EC391755	NP_000037	ARSB	arylsulfatase B
	CA968700	NP_073623	ARV1	ARV1 homolog (S. cerevisiae)
	CA965055	NP_065733	AS3MT	arsenic (+3 oxidation state) methyltransferase
	CA965964	NP_001010887	ASAH3L	alkaline ceramidase 2
	Contig945	NP_001010887	ASAH3L	alkaline ceramidase 2
	AU279280	NP_060952	ASAP1	ArfGAP with SH3 domain, ankyrin repeat and PH domain 1
	EC394838	NP_569059	ASB12	ankyrin repeat and SOCS box-containing 12
	CF662990	NP_057234	ASB2	ankyrin repeat and SOCS box-containing 2
	Contig769	NP_057234	ASB2	ankyrin repeat and SOCS box-containing 2
	CF662526	NP_057199	ASB3	ankyrin repeat and SOCS box-containing 3
	CA965920	NP_060624	ASF1B	ASF1 anti-silencing function 1 homolog B (S. cerevisiae)
	CA966040	NP_060624	ASF1B	ASF1 anti-silencing function 1 homolog B (S. cerevisiae)
	CA969351	NP_004665	ASH2L	ash2 (absent, small, or homeotic)-like (Drosophila)
	CA967698	NP_004183	ASMTL	acetylserotonin O-methyltransferase-like
	DW719371	NP_061921	ASNSD1	asparagine synthetase domain containing 1
	CA969147	NP_079356	ASRGL1	asparaginase like 1
	AU183411	NP_001002036	ASTL	astacin-like metallo-endopeptidase (M12 family)
	Contig880	NP_001002036	ASTL	astacin-like metallo-endopeptidase (M12 family)
	CA969027	NP_001002036	ASTL	astacin-like metallo-endopeptidase (M12 family)
	CA968992	NP_001002036	ASTL	astacin-like metallo-endopeptidase (M12 family)
	AU301033	NP_001002036	ASTL	astacin-like metallo-endopeptidase (M12 family)
	Contig564	NP_001002036	ASTL	astacin-like metallo-endopeptidase (M12 family)
	Contig525	NP_001002036	ASTL	astacin-like metallo-endopeptidase (M12 family)
	Contig1057	NP_001002036	ASTL	astacin-like metallo-endopeptidase (M12 family)
	EC394549	NP_116199	ATAD1	ATPase family, AAA domain containing 1
	EC391773	NP_001001976	ATE1	arginyltransferase 1
	CA966941	NP_001871	ATF2	activating transcription factor 2
	CA967252	NP_877962	ATF4	activating transcription factor 4 (tax-responsive enhancer element B67)
	CF661040	NP_877962	ATF4	activating transcription factor 4 (tax-responsive enhancer element B67)
	CA966894	NP_877962	ATF4	activating transcription factor 4 (tax-responsive enhancer element B67)
	Contig1090	NP_877962	ATF4	activating transcription factor 4 (tax-responsive enhancer element B67)
	DW724344	NP_877962	ATF4	activating transcription factor 4 (tax-responsive enhancer element B67)
	CO729439	NP_877962	ATF4	activating transcription factor 4 (tax-responsive enhancer element B67)
	Contig1321	NP_036200	ATF5	activating transcription factor 5
	DW724006	NP_004698	ATG12	ATG12 autophagy related 12 homolog (S. cerevisiae)
	EC392660	NP_071933	ATG3	ATG3 autophagy related 3 homolog (S. cerevisiae)
	CA968604	NP_037457	ATG4B	ATG4 autophagy related 4 homolog B (S. cerevisiae)
	CA970238	NP_004840	ATG5	ATG5 autophagy related 5 homolog (S. cerevisiae)
	CF660658	NP_001070666	ATG9A	ATG9 autophagy related 9 homolog A (S. cerevisiae)
	CF663111	NP_001070666	ATG9A	ATG9 autophagy related 9 homolog A (S. cerevisiae)
	CA966087	NP_071769	ATL2	atlastin GTPase 2
	CA970231	NP_065143	ATP13A1	ATPase type 13A1
	CF662950	NP_000692	ATP1A1	ATPase, Na+/K+ transporting, alpha 1 polypeptide
	Contig1196	NP_000692	ATP1A1	ATPase, Na+/K+ transporting, alpha 1 polypeptide
	EC393715	NP_000692	ATP1A1	ATPase, Na+/K+ transporting, alpha 1 polypeptide
	DW721441	NP_000692	ATP1A1	ATPase, Na+/K+ transporting, alpha 1 polypeptide
	AU062364	NP_000692	ATP1A1	ATPase, Na+/K+ transporting, alpha 1 polypeptide
	C88430	NP_000692	ATP1A1	ATPase, Na+/K+ transporting, alpha 1 polypeptide
	CA965058	NP_001668	ATP1B1	ATPase, Na+/K+ transporting, beta 1 polypeptide
	EC393360	NP_001668	ATP1B1	ATPase, Na+/K+ transporting, beta 1 polypeptide
	CF661740	NP_001668	ATP1B1	ATPase, Na+/K+ transporting, beta 1 polypeptide
	CA966654	NP_004311	ATP2A1	ATPase, Ca++ transporting, cardiac muscle, fast twitch 1
	Contig844	NP_004311	ATP2A1	ATPase, Ca++ transporting, cardiac muscle, fast twitch 1
	Contig159	NP_004311	ATP2A1	ATPase, Ca++ transporting, cardiac muscle, fast twitch 1
	Contig1263	NP_004311	ATP2A1	ATPase, Ca++ transporting, cardiac muscle, fast twitch 1
	CF662715	NP_004311	ATP2A1	ATPase, Ca++ transporting, cardiac muscle, fast twitch 1
	CA970349	NP_004311	ATP2A1	ATPase, Ca++ transporting, cardiac muscle, fast twitch 1
	DW723449	NP_004311	ATP2A1	ATPase, Ca++ transporting, cardiac muscle, fast twitch 1
	EC392985	NP_001001331	ATP2B2	ATPase, Ca++ transporting, plasma membrane 2
	Contig1576	NP_001001937	ATP5A1	ATP synthase, H+ transporting, mitochondrial F1 complex, alpha subunit 1, cardiac muscle
	Contig1343	NP_001001937	ATP5A1	ATP synthase, H+ transporting, mitochondrial F1 complex, alpha subunit 1, cardiac muscle
	CF661273	NP_001001937	ATP5A1	ATP synthase, H+ transporting, mitochondrial F1 complex, alpha subunit 1, cardiac muscle
	CA967294	NP_001677	ATP5B	ATP synthase, H+ transporting, mitochondrial F1 complex, beta polypeptide
	CA966579	NP_001677	ATP5B	ATP synthase, H+ transporting, mitochondrial F1 complex, beta polypeptide
	CA966516	NP_001677	ATP5B	ATP synthase, H+ transporting, mitochondrial F1 complex, beta polypeptide
	Contig1585	NP_001677	ATP5B	ATP synthase, H+ transporting, mitochondrial F1 complex, beta polypeptide
	CA966583	NP_001677	ATP5B	ATP synthase, H+ transporting, mitochondrial F1 complex, beta polypeptide
	CA966646	NP_001001973	ATP5C1	ATP synthase, H+ transporting, mitochondrial F1 complex, gamma polypeptide 1
	CA965223	NP_001001973	ATP5C1	ATP synthase, H+ transporting, mitochondrial F1 complex, gamma polypeptide 1
	DW723864	NP_001001973	ATP5C1	ATP synthase, H+ transporting, mitochondrial F1 complex, gamma polypeptide 1
	Contig1075	NP_001001973	ATP5C1	ATP synthase, H+ transporting, mitochondrial F1 complex, gamma polypeptide 1
	CA966819	NP_001001973	ATP5C1	ATP synthase, H+ transporting, mitochondrial F1 complex, gamma polypeptide 1
	DW722652	NP_001001975	ATP5D	ATP synthase, H+ transporting, mitochondrial F1 complex, delta subunit
	CA966367	NP_001001975	ATP5D	ATP synthase, H+ transporting, mitochondrial F1 complex, delta subunit
	CF661702	NP_001001977	ATP5E	ATP synthase, H+ transporting, mitochondrial F1 complex, epsilon subunit
	CA965247	NP_001679	ATP5F1	ATP synthase, H+ transporting, mitochondrial F0 complex, subunit B1
	DW720939	NP_001679	ATP5F1	ATP synthase, H+ transporting, mitochondrial F0 complex, subunit B1
	CA965475	NP_001679	ATP5F1	ATP synthase, H+ transporting, mitochondrial F0 complex, subunit B1
	CA966763	NP_001679	ATP5F1	ATP synthase, H+ transporting, mitochondrial F0 complex, subunit B1
	CA964389	NP_001679	ATP5F1	ATP synthase, H+ transporting, mitochondrial F0 complex, subunit B1
	DW723830	NP_001679	ATP5F1	ATP synthase, H+ transporting, mitochondrial F0 complex, subunit B1
	DW724130	NP_001679	ATP5F1	ATP synthase, H+ transporting, mitochondrial F0 complex, subunit B1
	DW722951	NP_001680	ATP5G3	ATP synthase, H+ transporting, mitochondrial F0 complex, subunit C3 (subunit 9)
	DW723020	NP_001680	ATP5G3	ATP synthase, H+ transporting, mitochondrial F0 complex, subunit C3 (subunit 9)
	DW724099	NP_001680	ATP5G3	ATP synthase, H+ transporting, mitochondrial F0 complex, subunit C3 (subunit 9)
	DW720877	NP_001680	ATP5G3	ATP synthase, H+ transporting, mitochondrial F0 complex, subunit C3 (subunit 9)
	DW723466	NP_001680	ATP5G3	ATP synthase, H+ transporting, mitochondrial F0 complex, subunit C3 (subunit 9)
	CA965268	NP_001680	ATP5G3	ATP synthase, H+ transporting, mitochondrial F0 complex, subunit C3 (subunit 9)
	CA966765	NP_001680	ATP5G3	ATP synthase, H+ transporting, mitochondrial F0 complex, subunit C3 (subunit 9)
	Contig487	NP_001680	ATP5G3	ATP synthase, H+ transporting, mitochondrial F0 complex, subunit C3 (subunit 9)
	AB078926	NP_001680	ATP5G3	ATP synthase, H+ transporting, mitochondrial F0 complex, subunit C3 (subunit 9)
	CA967156	NP_001680	ATP5G3	ATP synthase, H+ transporting, mitochondrial F0 complex, subunit C3 (subunit 9)
	DW721829	NP_001680	ATP5G3	ATP synthase, H+ transporting, mitochondrial F0 complex, subunit C3 (subunit 9)
	CA967155	NP_001680	ATP5G3	ATP synthase, H+ transporting, mitochondrial F0 complex, subunit C3 (subunit 9)
	CA967165	NP_001680	ATP5G3	ATP synthase, H+ transporting, mitochondrial F0 complex, subunit C3 (subunit 9)
	Contig387	NP_001680	ATP5G3	ATP synthase, H+ transporting, mitochondrial F0 complex, subunit C3 (subunit 9)
	DW719645	NP_001680	ATP5G3	ATP synthase, H+ transporting, mitochondrial F0 complex, subunit C3 (subunit 9)
	Contig455	NP_006347	ATP5H	ATP synthase, H+ transporting, mitochondrial F0 complex, subunit d
	CA966922	NP_006347	ATP5H	ATP synthase, H+ transporting, mitochondrial F0 complex, subunit d
	DW722693	NP_006347	ATP5H	ATP synthase, H+ transporting, mitochondrial F0 complex, subunit d
	Contig965	NP_006347	ATP5H	ATP synthase, H+ transporting, mitochondrial F0 complex, subunit d
	CA966924	NP_006347	ATP5H	ATP synthase, H+ transporting, mitochondrial F0 complex, subunit d
	EC394150	NP_009031	ATP5I	ATP synthase, H+ transporting, mitochondrial F0 complex, subunit E
	CF661834	NP_009031	ATP5I	ATP synthase, H+ transporting, mitochondrial F0 complex, subunit E
	CF661679	NP_009031	ATP5I	ATP synthase, H+ transporting, mitochondrial F0 complex, subunit E
	EC392383	NP_009031	ATP5I	ATP synthase, H+ transporting, mitochondrial F0 complex, subunit E
	DW721008	NP_009031	ATP5I	ATP synthase, H+ transporting, mitochondrial F0 complex, subunit E
	CF661860	NP_001003703	ATP5J	ATP synthase, H+ transporting, mitochondrial F0 complex, subunit F6
	DW724409	NP_001003703	ATP5J	ATP synthase, H+ transporting, mitochondrial F0 complex, subunit F6
	DW723664	NP_001003703	ATP5J	ATP synthase, H+ transporting, mitochondrial F0 complex, subunit F6
	CF662067	NP_001003713	ATP5J2	ATP synthase, H+ transporting, mitochondrial F0 complex, subunit F2
	Contig1448	NP_001003713	ATP5J2	ATP synthase, H+ transporting, mitochondrial F0 complex, subunit F2
	DW721181	NP_001003713	ATP5J2	ATP synthase, H+ transporting, mitochondrial F0 complex, subunit F2
	Contig457	NP_001003713	ATP5J2	ATP synthase, H+ transporting, mitochondrial F0 complex, subunit F2
	DW722820	NP_001003713	ATP5J2	ATP synthase, H+ transporting, mitochondrial F0 complex, subunit F2
	CA966964	NP_006467	ATP5L	ATP synthase, H+ transporting, mitochondrial F0 complex, subunit G
	AU301022	NP_006467	ATP5L	ATP synthase, H+ transporting, mitochondrial F0 complex, subunit G
	Contig317	NP_006467	ATP5L	ATP synthase, H+ transporting, mitochondrial F0 complex, subunit G
	Contig657	NP_001688	ATP5O	ATP synthase, H+ transporting, mitochondrial F1 complex, O subunit
	CF661700	NP_001688	ATP5O	ATP synthase, H+ transporting, mitochondrial F1 complex, O subunit
	DW723687	NP_001688	ATP5O	ATP synthase, H+ transporting, mitochondrial F1 complex, O subunit
	CA967158	NP_001688	ATP5O	ATP synthase, H+ transporting, mitochondrial F1 complex, O subunit
	CF661124	NP_001003803	ATP5S	ATP synthase, H+ transporting, mitochondrial F0 complex, subunit s (factor B)
	CF661091	NP_001003803	ATP5S	ATP synthase, H+ transporting, mitochondrial F0 complex, subunit s (factor B)
	Contig1462	AP_000644	ATP6	ATP synthase F0 subunit 6
	AU312536	AP_000644	ATP6	ATP synthase F0 subunit 6
	AU312524	AP_000644	ATP6	ATP synthase F0 subunit 6
	CA965625	NP_001174	ATP6AP1	ATPase, H+ transporting, lysosomal accessory protein 1
	CA966192	NP_005756	ATP6AP2	ATPase, H+ transporting, lysosomal accessory protein 2
	DW724087	NP_005756	ATP6AP2	ATPase, H+ transporting, lysosomal accessory protein 2
	CA965536	NP_001685	ATP6V0C	ATPase, H+ transporting, lysosomal 16kDa, V0 subunit c
	CA965114	NP_001685	ATP6V0C	ATPase, H+ transporting, lysosomal 16kDa, V0 subunit c
	CA966227	NP_001685	ATP6V0C	ATPase, H+ transporting, lysosomal 16kDa, V0 subunit c
	C88422	NP_001685	ATP6V0C	ATPase, H+ transporting, lysosomal 16kDa, V0 subunit c
	CA969690	NP_001685	ATP6V0C	ATPase, H+ transporting, lysosomal 16kDa, V0 subunit c
	CA967234	NP_004682	ATP6V0D1	ATPase, H+ transporting, lysosomal 38kDa, V0 subunit d1
	CA966616	NP_004682	ATP6V0D1	ATPase, H+ transporting, lysosomal 38kDa, V0 subunit d1
	CA966279	NP_660265	ATP6V0E2	ATPase, H+ transporting V0 subunit e2
	EC393084	NP_001681	ATP6V1A	ATPase, H+ transporting, lysosomal 70kDa, V1 subunit A
	C88433	NP_001681	ATP6V1A	ATPase, H+ transporting, lysosomal 70kDa, V1 subunit A
	CA966683	NP_001684	ATP6V1B2	ATPase, H+ transporting, lysosomal 56/58kDa, V1 subunit B2
	C88378	NP_001684	ATP6V1B2	ATPase, H+ transporting, lysosomal 56/58kDa, V1 subunit B2
	CA969131	NP_001686	ATP6V1C1	ATPase, H+ transporting, lysosomal 42kDa, V1 subunit C1
	CA965854	NP_057078	ATP6V1D	ATPase, H+ transporting, lysosomal 34kDa, V1 subunit D
	DW722472	NP_057078	ATP6V1D	ATPase, H+ transporting, lysosomal 34kDa, V1 subunit D
	CA965163	NP_001687	ATP6V1E1	ATPase, H+ transporting, lysosomal 31kDa, V1 subunit E1
	Contig1133	NP_001687	ATP6V1E1	ATPase, H+ transporting, lysosomal 31kDa, V1 subunit E1
	CA967373	NP_004222	ATP6V1F	ATPase, H+ transporting, lysosomal 14kDa, V1 subunit F
	CA969859	NP_004879	ATP6V1G1	ATPase, H+ transporting, lysosomal 13kDa, V1 subunit G1
	CA967074	NP_004879	ATP6V1G1	ATPase, H+ transporting, lysosomal 13kDa, V1 subunit G1
	CA969894	NP_004879	ATP6V1G1	ATPase, H+ transporting, lysosomal 13kDa, V1 subunit G1
	CA966218	NP_073582	ATPAF1	ATP synthase mitochondrial F1 complex assembly factor 1
	EC391870	NP_663729	ATPAF2	ATP synthase mitochondrial F1 complex assembly factor 2
	CA964624	NP_057395	ATPIF1	ATPase inhibitory factor 1
	CA966927	NP_057395	ATPIF1	ATPase inhibitory factor 1
	CF660799	NP_680781	ATXN2L	ataxin 2-like
	AU312559	NP_001689	AUH	AU RNA binding protein/enoyl-Coenzyme A hydratase
	CA968606	NP_001689	AUH	AU RNA binding protein/enoyl-Coenzyme A hydratase
	CF661487	NP_001689	AUH	AU RNA binding protein/enoyl-Coenzyme A hydratase
	CA968326	NP_001689	AUH	AU RNA binding protein/enoyl-Coenzyme A hydratase
	CA970061	NP_001120702	AURKAIP1	aurora kinase A interacting protein 1
	CA965086	NP_149016	AXUD1	cysteine-serine-rich nuclear protein 1
	Contig603	NP_056962	AZIN1	antizyme inhibitor 1
	EC392667	NP_056962	AZIN1	antizyme inhibitor 1
	CF661094	NP_056962	AZIN1	antizyme inhibitor 1
	CF662455	NP_056962	AZIN1	antizyme inhibitor 1
	CF662698	NP_004039	B2M	beta-2-microglobulin
	EH649471	NP_004039	B2M	beta-2-microglobulin
	Contig174	NP_004039	B2M	beta-2-microglobulin
	Contig1250	NP_004039	B2M	beta-2-microglobulin
	Contig1308	NP_004039	B2M	beta-2-microglobulin
	Contig814	NP_004039	B2M	beta-2-microglobulin
	CA968146	NP_004039	B2M	beta-2-microglobulin
	CA968244	NP_004039	B2M	beta-2-microglobulin
	AU301641	NP_004039	B2M	beta-2-microglobulin
	CA964422	NP_004039	B2M	beta-2-microglobulin
	EC392857	NP_004039	B2M	beta-2-microglobulin
	EH649488	NP_003774	B3GALT2	UDP-Gal:betaGlcNAc beta 1,3-galactosyltransferase, polypeptide 2
	DW719537	NP_775864	B4GALNT3	beta-1,4-N-acetyl-galactosaminyl transferase 3
	EC392973	NP_003769	B4GALT4	UDP-Gal:betaGlcNAc beta 1,4- galactosyltransferase, polypeptide 4
	EC392081	NP_009186	B4GALT7	xylosylprotein beta 1,4-galactosyltransferase, polypeptide 7 (galactosyltransferase I)
	DW722923	NP_056496	B9D1	B9 protein domain 1
	CA965010	NP_079088	BAALC	brain and acute leukemia, cytoplasmic
	CA967509	NP_001121082	BAAT	bile acid Coenzyme A: amino acid N-acyltransferase (glycine N-choloyltransferase)
	AU279347	NP_001011545	BACH1	BTB and CNC homology 1, basic leucine zipper transcription factor 1
	CA964219	NP_001011545	BACH1	BTB and CNC homology 1, basic leucine zipper transcription factor 1
	Contig1281	NP_004314	BAG1	BCL2-associated athanogene
	CA966643	NP_004314	BAG1	BCL2-associated athanogene
	CA967035	NP_004272	BAG3	BCL2-associated athanogene 3
	CA966274	NP_059345	BAIAP2	BAI1-associated protein 2
	CA966451	NP_003851	BANF1	barrier to autointegration factor 1
	DW721376	NP_003851	BANF1	barrier to autointegration factor 1
	CA964730	NP_006308	BASP1	brain abundant, membrane attached signal protein 1
	EC392158	NP_055987	BAT2D1	BAT2 domain containing 1
	EC394113	NP_055987	BAT2D1	BAT2 domain containing 1
	CA965022	NP_066983	BAT5	HLA-B associated transcript 5
	EC393779	NP_038476	BAZ1A	bromodomain adjacent to zinc finger domain, 1A
	DW719994	NP_038476	BAZ1A	bromodomain adjacent to zinc finger domain, 1A
	EC391758	NP_038477	BAZ2A	bromodomain adjacent to zinc finger domain, 2A
	CF661944	NP_068767	BCAN	brevican
	Contig655	NP_068767	BCAN	brevican
	CA966933	NP_068767	BCAN	brevican
	AB034807	NP_068767	BCAN	brevican
	EC392875	NP_005736	BCAP31	B-cell receptor-associated protein 31
	CA964984	NP_003558	BCAR3	breast cancer anti-estrogen resistance 3
	DW724132	NP_060149	BCAS3	breast carcinoma amplified sequence 3
	CA966083	NP_005495	BCAT1	branched chain aminotransferase 1, cytosolic
	DW722046	NP_000047	BCKDHB	branched chain keto acid dehydrogenase E1, beta polypeptide
	CF661156	NP_005872	BCKDK	branched chain ketoacid dehydrogenase kinase
	CA969461	NP_005872	BCKDK	branched chain ketoacid dehydrogenase kinase
	CA964607	NP_000624	BCL2	B-cell CLL/lymphoma 2
	Contig19	NP_620049	BCL2L14	BCL2-like 14 (apoptosis facilitator)
	DW721361	NP_872363	BCL9L	B-cell CLL/lymphoma 9-like
	DY655831	NP_059125	BCMO1	beta-carotene 15,15'-monooxygenase 1
	Contig755	NP_059125	BCMO1	beta-carotene 15,15'-monooxygenase 1
	CA969470	NP_001032367	BCO2	beta-carotene oxygenase 2
	DW719365	NP_001032367	BCO2	beta-carotene oxygenase 2
	CA965185	NP_064524	BDH2	3-hydroxybutyrate dehydrogenase, type 2
	CA967140	NP_003661	BHLHB2	basic helix-loop-helix family, member e40
	CF662530	NP_003661	BHLHB2	basic helix-loop-helix family, member e40
	DW721079	NP_003661	BHLHB2	basic helix-loop-helix family, member e40
	CA968862	NP_001704	BHMT	betaine-homocysteine methyltransferase
	DW721360	NP_001704	BHMT	betaine-homocysteine methyltransferase
	CA967181	NP_001073981	BICC1	bicaudal C homolog 1 (Drosophila)
	CA964717	NP_647601	BIN1	bridging integrator 1
	CA969426	NP_647601	BIN1	bridging integrator 1
	EC392823	NP_057336	BIRC6	baculoviral IAP repeat-containing 6
	DW722267	NP_006689	BLCAP	bladder cancer associated protein
	CA966992	NP_006689	BLCAP	bladder cancer associated protein
	CA965673	NP_006689	BLCAP	bladder cancer associated protein
	CA966515	NP_006689	BLCAP	bladder cancer associated protein
	EC394766	NP_000048	BLM	Bloom syndrome, RecQ helicase-like
	AF003110	NP_000377	BLMH	bleomycin hydrolase
	EH649451	NP_776170	BLOC1S2	biogenesis of lysosomal organelles complex-1, subunit 2
	CA969828	NP_776170	BLOC1S2	biogenesis of lysosomal organelles complex-1, subunit 2
	CA965911	NP_000704	BLVRB	biliverdin reductase B (flavin reductase (NADPH))
	CA969152	NP_000704	BLVRB	biliverdin reductase B (flavin reductase (NADPH))
	AU312539	NP_000704	BLVRB	biliverdin reductase B (flavin reductase (NADPH))
	CF662644	NP_001195	BMPR2	bone morphogenetic protein receptor, type II (serine/threonine kinase)
	CA966352	NP_001196	BNIP1	BCL2/adenovirus E1B 19kDa interacting protein 1
	EC392666	NP_004321	BNIP2	BCL2/adenovirus E1B 19kDa interacting protein 2
	EC392813	NP_004321	BNIP2	BCL2/adenovirus E1B 19kDa interacting protein 2
	DW719508	NP_004043	BNIP3	BCL2/adenovirus E1B 19kDa interacting protein 3
	CA969184	NP_004043	BNIP3	BCL2/adenovirus E1B 19kDa interacting protein 3
	CA966241	NP_004322	BNIP3L	BCL2/adenovirus E1B 19kDa interacting protein 3-like
	DW723295	NP_997717	BOLA3	bolA homolog 3 (E. coli)
	CA969211	NP_997717	BOLA3	bolA homolog 3 (E. coli)
	Contig1556	NP_001716	BPI	bactericidal/permeability-increasing protein
	EC393456	NP_031397	BRD3	bromodomain containing 3
	CA968170	NP_031397	BRD3	bromodomain containing 3
	CF660750	NP_997072	BRDT	bromodomain, testis-specific
	DW720027	NP_997072	BRDT	bromodomain, testis-specific
	DW719903	NP_997072	BRDT	bromodomain, testis-specific
	AF006044	NP_056230	BRP44	brain protein 44
	DW723829	NP_056230	BRP44	brain protein 44
	DW719630	NP_056230	BRP44	brain protein 44
	CA964832	NP_056230	BRP44	brain protein 44
	CA967681	NP_056230	BRP44	brain protein 44
	CA967722	NP_057182	BRP44L	brain protein 44-like
	Contig1017	NP_057182	BRP44L	brain protein 44-like
	Contig1304	NP_057182	BRP44L	brain protein 44-like
	CA969346	NP_694984	BRWD3	bromodomain and WD repeat domain containing 3
	Contig1211	NP_694984	BRWD3	bromodomain and WD repeat domain containing 3
	EC393471	NP_001116427	BSCL2	Bernardinelli-Seip congenital lipodystrophy 2 (seipin)
	Contig165	NP_001719	BSG	basigin (Ok blood group)
	CA967050	NP_001719	BSG	basigin (Ok blood group)
	CA968259	NP_001719	BSG	basigin (Ok blood group)
	CO729431	NP_001719	BSG	basigin (Ok blood group)
	CA967053	NP_001719	BSG	basigin (Ok blood group)
	CF662062	NP_001720	BTC	betacellulin
	CA967915	NP_001198	BTF3	basic transcription factor 3
	DW721207	NP_001198	BTF3	basic transcription factor 3
	CF662371	NP_001198	BTF3	basic transcription factor 3
	CA969378	NP_001198	BTF3	basic transcription factor 3
	CA969165	NP_689478	BTF3L4	basic transcription factor 3-like 4
	DW722918	NP_001722	BTG1	B-cell translocation gene 1, anti-proliferative
	CA964820	NP_001722	BTG1	B-cell translocation gene 1, anti-proliferative
	DW721055	NP_001722	BTG1	B-cell translocation gene 1, anti-proliferative
	DW722663	NP_001722	BTG1	B-cell translocation gene 1, anti-proliferative
	CA964305	NP_001722	BTG1	B-cell translocation gene 1, anti-proliferative
	CF660976	NP_008978	BTN3A2	butyrophilin, subfamily 3, member A2
	EC393690	NP_116114	BUD13	BUD13 homolog (S. cerevisiae)
	CA966562	NP_003901	BUD31	BUD31 homolog (S. cerevisiae)
	DW724222	NP_003901	BUD31	BUD31 homolog (S. cerevisiae)
	EC394107	NP_060791	BXDC2	brix domain containing 2
	CA966573	NP_079341	BXDC5	brix domain containing 5
	Contig5	NP_054757	BZW2	basic leucine zipper and W2 domains 2
	CA967263	NP_054757	BZW2	basic leucine zipper and W2 domains 2
	DW719817	NP_054757	BZW2	basic leucine zipper and W2 domains 2
	DW720975	NP_054757	BZW2	basic leucine zipper and W2 domains 2
	AU300937	NP_054757	BZW2	basic leucine zipper and W2 domains 2
	DW719742	NP_001121674	C10orf122	chromosome 10 open reading frame 122
	DW719381	NP_001121674	C10orf122	chromosome 10 open reading frame 122
	EC394868	NP_060252	C10orf18	chromosome 10 open reading frame 18
	DW719483	NP_079401	C10orf57	chromosome 10 open reading frame 57
	CA966098	NP_079401	C10orf57	chromosome 10 open reading frame 57
	DW720049	NP_079401	C10orf57	chromosome 10 open reading frame 57
	DW720112	NP_079401	C10orf57	chromosome 10 open reading frame 57
	DW720113	NP_079401	C10orf57	chromosome 10 open reading frame 57
	DW719530	NP_079401	C10orf57	chromosome 10 open reading frame 57
	DW720065	NP_079401	C10orf57	chromosome 10 open reading frame 57
	DW719917	NP_079401	C10orf57	chromosome 10 open reading frame 57
	DW719943	NP_079401	C10orf57	chromosome 10 open reading frame 57
	DW724180	NP_079401	C10orf57	chromosome 10 open reading frame 57
	DW724079	NP_079401	C10orf57	chromosome 10 open reading frame 57
	DW719614	NP_079401	C10orf57	chromosome 10 open reading frame 57
	DW720025	NP_079401	C10orf57	chromosome 10 open reading frame 57
	DW720657	NP_115709	C10orf58	chromosome 10 open reading frame 58
	CA970255	NP_115709	C10orf58	chromosome 10 open reading frame 58
	CA964340	NP_115709	C10orf58	chromosome 10 open reading frame 58
	CA969454	NP_001002759	C10orf78	chromosome 10 open reading frame 78
	CF661372	NP_079224	C10orf97	chromosome 10 open reading frame 97
	CA964435	NP_054761	C11orf51	chromosome 11 open reading frame 51
	CA964381	NP_054761	C11orf51	chromosome 11 open reading frame 51
	CA969305	NP_060377	C11orf59	chromosome 11 open reading frame 59
	DW719792	NP_064538	C11orf60	chromosome 11 open reading frame 60
	CF662576	NP_064564	C11orf75	chromosome 11 open reading frame 75
	CA964178	NP_067653	C12orf10	chromosome 12 open reading frame 10
	CA967723	NP_060634	C12orf11	chromosome 12 open reading frame 11
	DW723875	NP_075046	C12orf43	chromosome 12 open reading frame 43
	EC392264	NP_612434	C12orf57	chromosome 12 open reading frame 57
	CA969636	NP_612434	C12orf57	chromosome 12 open reading frame 57
	EC393912	NP_065189	C13orf1	chromosome 13 open reading frame 1
	CA965408	NP_065189	C13orf1	chromosome 13 open reading frame 1
	CA969627	NP_054778	C13orf15	chromosome 13 open reading frame 15
	CA969929	NP_054778	C13orf15	chromosome 13 open reading frame 15
	Contig1000	NP_054778	C13orf15	chromosome 13 open reading frame 15
	CA970107	NP_054778	C13orf15	chromosome 13 open reading frame 15
	Contig986	NP_054778	C13orf15	chromosome 13 open reading frame 15
	CA966967	NP_079389	C13orf18	chromosome 13 open reading frame 18
	EC393653	NP_079414	C13orf23	chromosome 13 open reading frame 23
	CA969902	NP_001065243	C13orf37	chromosome 13 open reading frame 37
	CA966372	NP_001010977	C13orf39	chromosome 13 open reading frame 39
	CF661493	NP_060699	C14orf108	MU-2/AP1M2 domain containing, death-inducing
	CF661248	NP_060699	C14orf108	MU-2/AP1M2 domain containing, death-inducing
	CA966209	NP_064580	C14orf124	short chain dehydrogenase/reductase family 39U, member 1
	AU312557	NP_542395	C14orf126	chromosome 14 open reading frame 126
	CF660436	NP_057556	C14orf129	chromosome 14 open reading frame 129
	CF660476	NP_057556	C14orf129	chromosome 14 open reading frame 129
	CF661473	NP_071940	C14orf135	chromosome 14 open reading frame 135
	EC392336	NP_612145	C14orf147	chromosome 14 open reading frame 147
	CA964125	NP_057123	C14orf166	chromosome 14 open reading frame 166
	CF662140	NP_004885	C14orf2	chromosome 14 open reading frame 2
	CF662063	NP_004885	C14orf2	chromosome 14 open reading frame 2
	CA966133	NP_004885	C14orf2	chromosome 14 open reading frame 2
	CF661305	NP_078772	C14orf4	chromosome 14 open reading frame 4
	CA965646	NP_001036783	C14orf43	chromosome 14 open reading frame 43
	DW721331	NP_001036783	C14orf43	chromosome 14 open reading frame 43
	CF662562	NP_001071062	C14orf73	chromosome 14 open reading frame 73
	CA964534	NP_057388	C15orf15	ribosomal L24 domain containing 1
	AU279372	NP_057388	C15orf15	ribosomal L24 domain containing 1
	CA964208	NP_057388	C15orf15	ribosomal L24 domain containing 1
	CF662148	NP_065180	C15orf17	chromosome 15 open reading frame 17
	DW719428	NP_689661	C15orf43	chromosome 15 open reading frame 43
	Contig1485	NP_115789	C15orf48	chromosome 15 open reading frame 48
	DW719362	NP_001035826	C15orf60	chromosome 15 open reading frame 60
	CA967439	NP_612427	C16orf14	chromosome 16 open reading frame 14
	CF660979	NP_612427	C16orf14	chromosome 16 open reading frame 14
	EC392228	NP_001001410	C16orf42	chromosome 16 open reading frame 42
	CA969694	NP_149978	C16orf45	chromosome 16 open reading frame 45
	CA966041	NP_073581	C16orf58	chromosome 16 open reading frame 58
	CA967938	NP_064710	C16orf62	chromosome 16 open reading frame 62
	CA968054	NP_653201	C16orf63	chromosome 16 open reading frame 63
	DW721694	NP_653201	C16orf63	chromosome 16 open reading frame 63
	CF662427	NP_054836	C16orf72	chromosome 16 open reading frame 72
	DW724316	NP_689977	C16orf73	chromosome 16 open reading frame 73
	DW724007	NP_001012777	C16orf84	chromosome 16 open reading frame 84
	EC394213	NP_001013009	C16orf88	chromosome 16 open reading frame 88
	CA969524	NP_085133	C17orf28	chromosome 17 open reading frame 28
	CA966581	NP_115715	C17orf37	chromosome 17 open reading frame 37
	DW723187	NP_115715	C17orf37	chromosome 17 open reading frame 37
	Contig754	NP_064618	C17orf48	chromosome 17 open reading frame 48
	CA964362	NP_689979	C17orf61	chromosome 17 open reading frame 61
	CA965567	NP_071739	C17orf75	chromosome 17 open reading frame 75
	EC394879	NP_981959	C17orf81	chromosome 17 open reading frame 81
	Contig44	NP_001107590	C17orf85	chromosome 17 open reading frame 85
	AU279337	NP_001107590	C17orf85	chromosome 17 open reading frame 85
	EC393485	NP_001092271	C18orf19	chromosome 18 open reading frame 19
	CA970409	NP_116322	C18orf45	chromosome 18 open reading frame 45
	CA968243	NP_037458	C18orf8	chromosome 18 open reading frame 8
	CF660370	NP_001026896	C19orf12	chromosome 19 open reading frame 12
	DW723111	NP_001026896	C19orf12	chromosome 19 open reading frame 12
	EC391545	NP_689479	C19orf40	chromosome 19 open reading frame 40
	DW723895	NP_077009	C19orf42	chromosome 19 open reading frame 42
	CA968727	NP_076943	C19orf43	chromosome 19 open reading frame 43
	DW719562	NP_057229	C19orf56	chromosome 19 open reading frame 56
	CA964919	NP_991330	C19orf70	chromosome 19 open reading frame 70
	CA970174	NP_991330	C19orf70	chromosome 19 open reading frame 70
	CA966208	NP_775269	C1D	C1D nuclear receptor co-repressor
	EC393805	NP_659484	C1orf102	chromosome 1 open reading frame 102
	CA969525	NP_060320	C1orf109	chromosome 1 open reading frame 109
	CA969206	NP_078985	C1orf115	chromosome 1 open reading frame 115
	DW719689	NP_653297	C1orf125	chromosome 1 open reading frame 125
	CA965832	NP_001010980	C1orf130	chromosome 1 open reading frame 130
	DW719997	NP_689503	C1orf158	chromosome 1 open reading frame 158
	CF660517	NP_075565	C1orf163	chromosome 1 open reading frame 163
	CF662866	NP_689578	C1orf172	chromosome 1 open reading frame 172
	DW719724	NP_001116433	C1orf194	chromosome 1 open reading frame 194
	CA965560	NP_872323	C1orf210	chromosome 1 open reading frame 210
	EC393821	NP_001099026	C1orf38	chromosome 1 open reading frame 38
	EC394339	NP_653298	C1orf51	chromosome 1 open reading frame 51
	EC392316	NP_653298	C1orf51	chromosome 1 open reading frame 51
	DW720287	NP_653298	C1orf51	chromosome 1 open reading frame 51
	CA968668	NP_932343	C1orf52	chromosome 1 open reading frame 52
	EC392227	NP_064713	C1orf63	chromosome 1 open reading frame 63
	DY655908	NP_064713	C1orf63	chromosome 1 open reading frame 63
	CA964861	XP_001717316	C1orf71	chromosome 1 open reading frame 71
	CF662649	NP_057311	C1orf9	chromosome 1 open reading frame 9
	DW719368	NP_653303	C1orf92	chromosome 1 open reading frame 92
	CA966265	NP_660300	C1orf96	chromosome 1 open reading frame 96
	CF660471	NP_001203	C1QBP	complement component 1, q subcomponent binding protein
	CF662676	NP_001203	C1QBP	complement component 1, q subcomponent binding protein
	CA967957	NP_758957	C1QC	complement component 1, q subcomponent, C chain
	DW721135	NP_758957	C1QC	complement component 1, q subcomponent, C chain
	CA969766	NP_758957	C1QC	complement component 1, q subcomponent, C chain
	CA966860	NP_001008224	C1QL4	complement component 1, q subcomponent-like 4
	CF660913	NP_001008224	C1QL4	complement component 1, q subcomponent-like 4
	CA967324	NP_001008224	C1QL4	complement component 1, q subcomponent-like 4
	CA966711	NP_001008224	C1QL4	complement component 1, q subcomponent-like 4
	CA968617	NP_001008224	C1QL4	complement component 1, q subcomponent-like 4
	DW721261	NP_001008224	C1QL4	complement component 1, q subcomponent-like 4
	CA964191	NP_001008224	C1QL4	complement component 1, q subcomponent-like 4
	CA968579	NP_001008224	C1QL4	complement component 1, q subcomponent-like 4
	CF661400	NP_001008224	C1QL4	complement component 1, q subcomponent-like 4
	CF661105	NP_001008224	C1QL4	complement component 1, q subcomponent-like 4
	Contig1106	NP_001008224	C1QL4	complement component 1, q subcomponent-like 4
	CA965656	NP_056460	C1QTNF5	C1q and tumor necrosis factor related protein 5
	AB127584	NP_056460	C1QTNF5	C1q and tumor necrosis factor related protein 5
	EC394053	NP_872292	C1QTNF6	C1q and tumor necrosis factor related protein 6
	CF662528	NP_543011	C20orf108	chromosome 20 open reading frame 108
	CA965397	NP_077275	C20orf149	chromosome 20 open reading frame 149
	CA966613	NP_077275	C20orf149	chromosome 20 open reading frame 149
	Contig918	NP_077275	C20orf149	chromosome 20 open reading frame 149
	Contig1068	NP_077275	C20orf149	chromosome 20 open reading frame 149
	DW722748	NP_077275	C20orf149	chromosome 20 open reading frame 149
	DW724110	NP_077275	C20orf149	chromosome 20 open reading frame 149
	DW724232	NP_077275	C20orf149	chromosome 20 open reading frame 149
	DW723118	NP_077275	C20orf149	chromosome 20 open reading frame 149
	DW723692	NP_077275	C20orf149	chromosome 20 open reading frame 149
	CF660978	NP_542192	C20orf160	chromosome 20 open reading frame 160
	CF660977	NP_542192	C20orf160	chromosome 20 open reading frame 160
	CA964746	NP_001009984	C20orf194	chromosome 20 open reading frame 194
	CA964637	NP_060740	C20orf20	chromosome 20 open reading frame 20
	DW723645	NP_056400	C20orf26	chromosome 20 open reading frame 26
	EC393785	NP_001034229	C20orf27	chromosome 20 open reading frame 27
	CA965338	NP_056326	C20orf4	chromosome 20 open reading frame 4
	CA966347	NP_057491	C20orf43	chromosome 20 open reading frame 43
	CF661940	NP_212134	C20orf54	chromosome 20 open reading frame 54
	CA967423	NP_004640	C21orf33	chromosome 21 open reading frame 33
	DW719844	NP_061817	C21orf45	chromosome 21 open reading frame 45
	CF662690	NP_478067	C21orf63	chromosome 21 open reading frame 63
	CF660661	NP_478070	C21orf70	chromosome 21 open reading frame 70
	CF660611	NP_478070	C21orf70	chromosome 21 open reading frame 70
	DW719390	NP_115950	C22orf23	chromosome 22 open reading frame 23
	CA966470	NP_690870	C22orf25	chromosome 22 open reading frame 25
	CA967692	NP_690870	C22orf25	chromosome 22 open reading frame 25
	DW722068	NP_201575	C22orf32	chromosome 22 open reading frame 32
	CA965465	NP_001009880	C22orf9	chromosome 22 open reading frame 9
	CF661274	NP_056495	C2orf24	chromosome 2 open reading frame 24
	CA968844	NP_542159	C2orf28	chromosome 2 open reading frame 28
	EC391729	NP_079042	C2orf34	chromosome 2 open reading frame 34
	CA968109	NP_115787	C2orf40	chromosome 2 open reading frame 40
	DW719385	NP_940961	C2orf62	chromosome 2 open reading frame 62
	CA964255	NP_001017927	C2orf76	chromosome 2 open reading frame 76
	AB016213	NP_000055	C3	complement component 3
	Contig1588	NP_000055	C3	complement component 3
	CF662626	NP_000055	C3	complement component 3
	AB016215	NP_000055	C3	complement component 3
	CA967773	NP_000055	C3	complement component 3
	AB016210	NP_000055	C3	complement component 3
	AB016212	NP_000055	C3	complement component 3
	DY691298	NP_000055	C3	complement component 3
	AB016214	NP_000055	C3	complement component 3
	CF662577	NP_000055	C3	complement component 3
	Contig2	NP_000055	C3	complement component 3
	CA964808	NP_000055	C3	complement component 3
	CA968519	NP_000055	C3	complement component 3
	CA964905	NP_000055	C3	complement component 3
	DW720669	NP_000055	C3	complement component 3
	CA970421	NP_000055	C3	complement component 3
	Contig1148	NP_000055	C3	complement component 3
	CA966737	NP_000055	C3	complement component 3
	CA964790	NP_000055	C3	complement component 3
	Contig484	NP_060932	C3orf10	chromosome 3 open reading frame 10
	CA970125	NP_060932	C3orf10	chromosome 3 open reading frame 10
	EC391727	NP_057294	C3orf18	chromosome 3 open reading frame 18
	CA967342	NP_057294	C3orf18	chromosome 3 open reading frame 18
	EC392616	NP_057015	C3orf32	chromosome 3 open reading frame 32
	EC394904	NP_057015	C3orf32	chromosome 3 open reading frame 32
	DW719996	NP_116287	C3orf34	chromosome 3 open reading frame 34
	Contig1527	NP_009224	C4A	complement component 4A (Rodgers blood group)
	Contig1526	NP_001002029	C4B	complement component 4B (Chido blood group)
	DW724324	NP_689757	C4orf23	chromosome 4 open reading frame 23
	DW721333	NP_777612	C4orf37	chromosome 4 open reading frame 37
	Contig759	NP_116012	C4orf49	chromosome 4 open reading frame 49
	AB121216	NP_001726	C5	complement component 5
	Contig1561	NP_001726	C5	complement component 5
	AB121213	NP_001726	C5	complement component 5
	AB121215	NP_001726	C5	complement component 5
	Contig1562	NP_001726	C5	complement component 5
	AB121218	NP_001726	C5	complement component 5
	Contig1548	NP_001726	C5	complement component 5
	AB094587	NP_001726	C5	complement component 5
	CA966329	NP_001726	C5	complement component 5
	CA969340	NP_071928	C5orf28	chromosome 5 open reading frame 28
	CA968956	NP_115788	C5orf32	chromosome 5 open reading frame 32
	CA965752	NP_115761	C5orf4	chromosome 5 open reading frame 4
	CA965706	NP_001087225	C5orf44	chromosome 5 open reading frame 44
	EC393617	NP_787117	C5orf51	chromosome 5 open reading frame 51
	CF662754	NP_000056	C6	complement component 6
	DW721460	NP_077270	C6orf106	chromosome 6 open reading frame 106
	EC394118	NP_067066	C6orf115	chromosome 6 open reading frame 115
	CA968242	NP_899229	C6orf145	chromosome 6 open reading frame 145
	CA967019	NP_001009994	C6orf159	ripply2 homolog (zebrafish)
	CA968982	NP_001026913	C6orf165	chromosome 6 open reading frame 165
	CA969697	NP_001012279	C6orf174	chromosome 6 open reading frame 174
	DW723931	NP_659462	C6orf199	adenylate kinase domain containing 1
	CA965841	NP_660310	C6orf57	chromosome 6 open reading frame 57
	CF662470	NP_001010905	C6orf58	chromosome 6 open reading frame 58
	CF663069	NP_001010905	C6orf58	chromosome 6 open reading frame 58
	DW720189	NP_001010905	C6orf58	chromosome 6 open reading frame 58
	CA967658	NP_001010905	C6orf58	chromosome 6 open reading frame 58
	DW720449	NP_001010905	C6orf58	chromosome 6 open reading frame 58
	CA969758	NP_060792	C6orf64	chromosome 6 open reading frame 64
	CA966959	NP_620140	C6orf72	chromosome 6 open reading frame 72
	CA968608	NP_689947	C6orf89	chromosome 6 open reading frame 89
	EC394295	NP_000578	C7	complement component 7
	CF661087	NP_000578	C7	complement component 7
	CA968096	NP_076959	C7orf25	chromosome 7 open reading frame 25
	DW722849	NP_060464	C7orf42	chromosome 7 open reading frame 42
	CA969086	NP_001093629	C7orf57	chromosome 7 open reading frame 57
	DW723983	NP_001093629	C7orf57	chromosome 7 open reading frame 57
	CA965849	NP_001093629	C7orf57	chromosome 7 open reading frame 57
	CA968797	NP_001008396	C7orf59	chromosome 7 open reading frame 59
	CF660935	NP_001034795	C7orf63	chromosome 7 open reading frame 63
	CA966003	NP_000057	C8B	complement component 8, beta polypeptide
	CA963996	NP_000597	C8G	complement component 8, gamma polypeptide
	DW722516	NP_057542	C8orf30A	chromosome 8 open reading frame 30A
	EC393842	NP_075568	C8orf33	chromosome 8 open reading frame 33
	AU301634	NP_064515	C8orf4	chromosome 8 open reading frame 4
	AU301084	NP_064515	C8orf4	chromosome 8 open reading frame 4
	CA965652	NP_612445	C8orf40	chromosome 8 open reading frame 40
	CA969030	NP_612445	C8orf40	chromosome 8 open reading frame 40
	CF661765	NP_775789	C8orf45	chromosome 8 open reading frame 45
	CA967619	NP_001093140	C8orf59	chromosome 8 open reading frame 59
	EC393586	NP_001010895	C9orf102	chromosome 9 open reading frame 102
	DW719363	NP_001041730	C9orf116	chromosome 9 open reading frame 116
	CA964494	NP_899064	C9orf142	chromosome 9 open reading frame 142
	CA969023	NP_077017	C9orf16	chromosome 9 open reading frame 16
	CA964658	NP_671735	C9orf25	chromosome 9 open reading frame 25
	CA967959	NP_060935	C9orf46	chromosome 9 open reading frame 46
	EC394147	NP_060302	C9orf6	chromosome 9 open reading frame 6
	CF660964	NP_057604	C9orf78	chromosome 9 open reading frame 78
	CA966153	NP_079104	C9orf82	chromosome 9 open reading frame 82
	CF662755	NP_079104	C9orf82	chromosome 9 open reading frame 82
	CA965653	NP_078994	C9orf86	chromosome 9 open reading frame 86
	EC391835	NP_078994	C9orf86	chromosome 9 open reading frame 86
	DW720118	NP_061829	C9orf9	chromosome 9 open reading frame 9
	Contig870	NP_000058	CA2	carbonic anhydrase II
	M62554	NP_000060	CACNA1S	calcium channel, voltage-dependent, L type, alpha 1S subunit
	Contig1115	NP_963864	CACNB2	calcium channel, voltage-dependent, beta 2 subunit
	CA965654	NP_114101	CACNG8	calcium channel, voltage-dependent, gamma subunit 8
	EC392013	NP_055227	CACYBP	calcyclin binding protein
	DW719590	NP_055227	CACYBP	calcyclin binding protein
	AU240299	NP_004332	CAD	carbamoyl-phosphate synthetase 2, aspartate transcarbamylase, and dihydroorotase
	CA968274	NP_001731	CALB2	calbindin 2
	CA966177	NP_065949	CALCOCO1	calcium binding and coiled-coil domain 1
	EC391502	NP_005822	CALCOCO2	calcium binding and coiled-coil domain 2
	Contig834	NP_008819	CALM1	calmodulin 1 (phosphorylase kinase, delta)
	Contig1457	NP_008819	CALM1	calmodulin 1 (phosphorylase kinase, delta)
	Contig1021	NP_008819	CALM1	calmodulin 1 (phosphorylase kinase, delta)
	Contig1499	NP_008819	CALM1	calmodulin 1 (phosphorylase kinase, delta)
	CA966781	NP_008819	CALM1	calmodulin 1 (phosphorylase kinase, delta)
	CA968238	NP_008819	CALM1	calmodulin 1 (phosphorylase kinase, delta)
	CA966633	NP_008819	CALM1	calmodulin 1 (phosphorylase kinase, delta)
	EC392488	NP_008819	CALM1	calmodulin 1 (phosphorylase kinase, delta)
	DW721690	NP_008819	CALM1	calmodulin 1 (phosphorylase kinase, delta)
	CF663018	NP_008819	CALM1	calmodulin 1 (phosphorylase kinase, delta)
	CA964347	NP_008819	CALM1	calmodulin 1 (phosphorylase kinase, delta)
	DW720934	NP_008819	CALM1	calmodulin 1 (phosphorylase kinase, delta)
	CF660514	NP_008819	CALM1	calmodulin 1 (phosphorylase kinase, delta)
	CA969795	NP_008819	CALM1	calmodulin 1 (phosphorylase kinase, delta)
	DW724376	NP_008819	CALM1	calmodulin 1 (phosphorylase kinase, delta)
	Contig1069	NP_008819	CALM1	calmodulin 1 (phosphorylase kinase, delta)
	DW723477	NP_008819	CALM1	calmodulin 1 (phosphorylase kinase, delta)
	CF662055	NP_008819	CALM1	calmodulin 1 (phosphorylase kinase, delta)
	CA964403	NP_008819	CALM1	calmodulin 1 (phosphorylase kinase, delta)
	CA966586	NP_008819	CALM1	calmodulin 1 (phosphorylase kinase, delta)
	CF661035	NP_008819	CALM1	calmodulin 1 (phosphorylase kinase, delta)
	DW724250	NP_008819	CALM1	calmodulin 1 (phosphorylase kinase, delta)
	EC392671	NP_004334	CALR	calreticulin
	Contig550	NP_004334	CALR	calreticulin
	CA968856	NP_004334	CALR	calreticulin
	CA967486	NP_001210	CALU	calumenin
	CA964739	NP_061054	CAMK2N1	calcium/calmodulin-dependent protein kinase II inhibitor 1
	Contig940	NP_620148	CANT1	calcium activated nucleotidase 1
	CA968201	NP_006358	CAP1	CAP, adenylate cyclase-associated protein 1 (yeast)
	Contig113	NP_001738	CAPG	capping protein (actin filament), gelsolin-like
	EC393287	NP_005177	CAPN1	calpain 1, (mu/I) large subunit
	AU301650	NP_001739	CAPN2	calpain 2, (m/II) large subunit
	CA965713	NP_001739	CAPN2	calpain 2, (m/II) large subunit
	EC391764	NP_001739	CAPN2	calpain 2, (m/II) large subunit
	EC393612	NP_001739	CAPN2	calpain 2, (m/II) large subunit
	EC394152	NP_001740	CAPNS1	calpain, small subunit 1
	Contig1120	NP_001740	CAPNS1	calpain, small subunit 1
	CA969371	NP_001740	CAPNS1	calpain, small subunit 1
	C88423	NP_001740	CAPNS1	calpain, small subunit 1
	CA967048	NP_001740	CAPNS1	calpain, small subunit 1
	DW724337	NP_976240	CAPRIN1	cell cycle associated protein 1
	CA967399	NP_976240	CAPRIN1	cell cycle associated protein 1
	CA966754	NP_976240	CAPRIN1	cell cycle associated protein 1
	EC391555	NP_006126	CAPZA1	capping protein (actin filament) muscle Z-line, alpha 1
	Contig221	NP_006126	CAPZA1	capping protein (actin filament) muscle Z-line, alpha 1
	CF662014	NP_006126	CAPZA1	capping protein (actin filament) muscle Z-line, alpha 1
	Contig1145	NP_004921	CAPZB	capping protein (actin filament) muscle Z-line, beta
	AB086061	NP_434700	CARD9	caspase recruitment domain family, member 9
	EC394406	NP_150634	CASP1	caspase 1, apoptosis-related cysteine peptidase (interleukin 1, beta, convertase)
	DW723996	NP_150634	CASP1	caspase 1, apoptosis-related cysteine peptidase (interleukin 1, beta, convertase)
	EC394517	NP_001220	CASP9	caspase 9, apoptosis-related cysteine peptidase
	EC392822	NP_001035905	CAST	calpastatin
	DW721206	NP_001035907	CAST	calpastatin
	EC393051	NP_001035905	CAST	calpastatin
	CA965236	NP_001743	CAT	catalase
	CA964038	NP_001743	CAT	catalase
	DY655837	NP_001743	CAT	catalase
	CA967379	NP_001743	CAT	catalase
	Contig1169	NP_001743	CAT	catalase
	EC394378	NP_001744	CAV1	caveolin 1, caveolae protein, 22kDa
	CA964937	NP_001224	CAV2	caveolin 2
	CA968227	NP_203123	CAV3	caveolin 3
	CF663098	NP_203123	CAV3	caveolin 3
	CA967826	NP_203123	CAV3	caveolin 3
	EC391933	NP_006068	CBARA1	calcium binding atopy-related autoantigen 1
	AU312495	NP_079090	CBLL1	Cas-Br-M (murine) ecotropic retroviral transforming sequence-like 1
	CA965562	NP_079090	CBLL1	Cas-Br-M (murine) ecotropic retroviral transforming sequence-like 1
	CF660720	NP_079090	CBLL1	Cas-Br-M (murine) ecotropic retroviral transforming sequence-like 1
	CA968339	NP_079090	CBLL1	Cas-Br-M (murine) ecotropic retroviral transforming sequence-like 1
	CA969767	NP_004343	CBLN1	cerebellin 1 precursor
	CA968999	NP_872317	CBLN2	cerebellin 2 precursor
	EC391581	NP_001748	CBR1	carbonyl reductase 1
	CA967607	NP_001748	CBR1	carbonyl reductase 1
	Contig284	NP_001748	CBR1	carbonyl reductase 1
	CA967438	NP_001748	CBR1	carbonyl reductase 1
	Contig929	NP_000062	CBS	cystathionine-beta-synthase
	EC392481	NP_003646	CBX4	chromobox homolog 4 (Pc class homolog, Drosophila)
	DW719517	NP_001002880	CBY1	chibby homolog 1 (Drosophila)
	Contig1329	NP_001008662	CCBL2	cysteine conjugate-beta lyase 2
	CA964928	NP_542398	CCDC104	coiled-coil domain containing 104
	DW719910	NP_775753	CCDC105	coiled-coil domain containing 105
	DW720096	NP_919278	CCDC108	coiled-coil domain containing 108
	DW720106	NP_919278	CCDC108	coiled-coil domain containing 108
	DW724397	NP_653317	CCDC12	coiled-coil domain containing 12
	EC394515	NP_110445	CCDC130	coiled-coil domain containing 130
	CA970364	NP_079097	CCDC134	coiled-coil domain containing 134
	CA966878	NP_775919	CCDC141	coiled-coil domain containing 141
	CA965554	NP_113643	CCDC3	coiled-coil domain containing 3
	DW722528	NP_113643	CCDC3	coiled-coil domain containing 3
	Contig1124	NP_064583	CCDC47	coiled-coil domain containing 47
	CA970270	NP_060218	CCDC49	coiled-coil domain containing 49
	CF661326	NP_005427	CCDC6	coiled-coil domain containing 6
	CA969686	NP_997194	CCDC64	coiled-coil domain containing 64
	DW719356	NP_057017	CCDC72	coiled-coil domain containing 72
	CA969613	NP_057017	CCDC72	coiled-coil domain containing 72
	CA964894	NP_955806	CCDC80	coiled-coil domain containing 80
	CA966950	NP_077003	CCDC86	coiled-coil domain containing 86
	Contig1280	NP_077003	CCDC86	coiled-coil domain containing 86
	DW723911	NP_056418	CCDC9	coiled-coil domain containing 9
	CA964742	NP_061917	CCDC93	coiled-coil domain containing 93
	CA964787	NP_060544	CCDC94	coiled-coil domain containing 94
	EC392723	NP_060544	CCDC94	coiled-coil domain containing 94
	CA966414	NP_116739	CCL14	chemokine (C-C motif) ligand 14
	EC394669	NP_116739	CCL14	chemokine (C-C motif) ligand 14
	CA969475	NP_006265	CCL19	chemokine (C-C motif) ligand 19
	DW722463	NP_006265	CCL19	chemokine (C-C motif) ligand 19
	CA964480	NP_004582	CCL20	chemokine (C-C motif) ligand 20
	EC393201	NP_002980	CCL21	chemokine (C-C motif) ligand 21
	Contig303	NP_002980	CCL21	chemokine (C-C motif) ligand 21
	AU081393	NP_003905	CCNA1	cyclin A1
	DW719809	NP_003905	CCNA1	cyclin A1
	CA968133	NP_149020	CCNB3	cyclin B3
	AU279244	NP_004345	CCNG2	cyclin G2
	AU240315	NP_004345	CCNG2	cyclin G2
	CA968460	NP_004345	CCNG2	cyclin G2
	DW719359	NP_001230	CCNH	cyclin H
	CA966280	NP_064703	CCNL1	cyclin L1
	CF661207	NP_001231	CCNT1	cyclin T1
	CF660696	NP_001232	CCNT2	cyclin T2
	CA967387	NP_036250	CCRN4L	CCR4 carbon catabolite repression 4-like (S. cerevisiae)
	CA967711	NP_005116	CCS	copper chaperone for superoxide dismutase
	CA968828	NP_006422	CCT2	chaperonin containing TCP1, subunit 2 (beta)
	CA965341	NP_005989	CCT3	chaperonin containing TCP1, subunit 3 (gamma)
	Contig683	NP_005989	CCT3	chaperonin containing TCP1, subunit 3 (gamma)
	DW723334	NP_005989	CCT3	chaperonin containing TCP1, subunit 3 (gamma)
	EC393325	NP_005989	CCT3	chaperonin containing TCP1, subunit 3 (gamma)
	EC393833	NP_006421	CCT4	chaperonin containing TCP1, subunit 4 (delta)
	CA967285	NP_006421	CCT4	chaperonin containing TCP1, subunit 4 (delta)
	AU279312	NP_036205	CCT5	chaperonin containing TCP1, subunit 5 (epsilon)
	AU052057	NP_036205	CCT5	chaperonin containing TCP1, subunit 5 (epsilon)
	DW720109	NP_036205	CCT5	chaperonin containing TCP1, subunit 5 (epsilon)
	DW723008	NP_036205	CCT5	chaperonin containing TCP1, subunit 5 (epsilon)
	DW720098	NP_036205	CCT5	chaperonin containing TCP1, subunit 5 (epsilon)
	DW719730	NP_036205	CCT5	chaperonin containing TCP1, subunit 5 (epsilon)
	CA966375	NP_036205	CCT5	chaperonin containing TCP1, subunit 5 (epsilon)
	DY655899	NP_036205	CCT5	chaperonin containing TCP1, subunit 5 (epsilon)
	Contig1072	NP_001753	CCT6A	chaperonin containing TCP1, subunit 6A (zeta 1)
	CA966383	NP_006420	CCT7	chaperonin containing TCP1, subunit 7 (eta)
	Contig1079	NP_006576	CCT8	chaperonin containing TCP1, subunit 8 (theta)
	EC393794	NP_006576	CCT8	chaperonin containing TCP1, subunit 8 (theta)
	CA968029	NP_001034579	CD151	CD151 molecule (Raph blood group)
	EC393284	NP_006101	CD2BP2	CD2 (cytoplasmic tail) binding protein 2
	AJ811995	NP_620587	CD300LF	CD300 molecule-like family member f
	DW723553	NP_036231	CD3EAP	CD3e molecule, epsilon associated protein
	EC394585	NP_001769	CD48	CD48 molecule
	DY655840	NP_001769	CD48	CD48 molecule
	CA964873	NP_000565	CD55	CD55 molecule, decay accelerating factor for complement (Cromer blood group)
	Contig868	NP_001120699	CD59	CD59 molecule, complement regulatory protein
	CA969037	NP_001120699	CD59	CD59 molecule, complement regulatory protein
	CA969038	NP_001120699	CD59	CD59 molecule, complement regulatory protein
	Contig1188	NP_001120699	CD59	CD59 molecule, complement regulatory protein
	Contig1140	NP_001771	CD63	CD63 molecule
	CA968144	NP_001771	CD63	CD63 molecule
	EC392941	NP_001771	CD63	CD63 molecule
	DW724238	NP_001771	CD63	CD63 molecule
	DW721825	NP_001771	CD63	CD63 molecule
	DW721089	NP_001771	CD63	CD63 molecule
	DW723747	NP_001771	CD63	CD63 molecule
	Contig219	NP_001035148	CD68	CD68 molecule
	AU052037	NP_001035148	CD68	CD68 molecule
	CA966847	NP_001035148	CD68	CD68 molecule
	Contig1132	NP_001020330	CD74	CD74 molecule, major histocompatibility complex, class II invariant chain
	Contig750	NP_001020330	CD74	CD74 molecule, major histocompatibility complex, class II invariant chain
	Contig135	NP_001020330	CD74	CD74 molecule, major histocompatibility complex, class II invariant chain
	Contig827	NP_001020330	CD74	CD74 molecule, major histocompatibility complex, class II invariant chain
	Contig802	NP_001020330	CD74	CD74 molecule, major histocompatibility complex, class II invariant chain
	CA965213	NP_001020330	CD74	CD74 molecule, major histocompatibility complex, class II invariant chain
	Contig1438	NP_001020330	CD74	CD74 molecule, major histocompatibility complex, class II invariant chain
	Contig811	NP_001020330	CD74	CD74 molecule, major histocompatibility complex, class II invariant chain
	Contig222	NP_001020330	CD74	CD74 molecule, major histocompatibility complex, class II invariant chain
	Contig6	NP_001020330	CD74	CD74 molecule, major histocompatibility complex, class II invariant chain
	CA967292	NP_001020330	CD74	CD74 molecule, major histocompatibility complex, class II invariant chain
	CA966940	NP_001020330	CD74	CD74 molecule, major histocompatibility complex, class II invariant chain
	DW723290	NP_001020330	CD74	CD74 molecule, major histocompatibility complex, class II invariant chain
	DW721202	NP_001020330	CD74	CD74 molecule, major histocompatibility complex, class II invariant chain
	AU279278	NP_001020330	CD74	CD74 molecule, major histocompatibility complex, class II invariant chain
	CA968394	NP_001020330	CD74	CD74 molecule, major histocompatibility complex, class II invariant chain
	CA967289	NP_001020330	CD74	CD74 molecule, major histocompatibility complex, class II invariant chain
	CA965307	NP_001020330	CD74	CD74 molecule, major histocompatibility complex, class II invariant chain
	CA966891	NP_001020330	CD74	CD74 molecule, major histocompatibility complex, class II invariant chain
	DW721210	NP_001020330	CD74	CD74 molecule, major histocompatibility complex, class II invariant chain
	AU301119	NP_001760	CD9	CD9 molecule
	CA966551	NP_001760	CD9	CD9 molecule
	Contig1408	NP_001760	CD9	CD9 molecule
	EC392621	NP_001760	CD9	CD9 molecule
	CA967710	NP_001760	CD9	CD9 molecule
	Contig1484	NP_001760	CD9	CD9 molecule
	AU312538	NP_001760	CD9	CD9 molecule
	EC394041	NP_113650	CD99L2	CD99 molecule-like 2
	EH649453	NP_001776	CDA	cytidine deaminase
	CA965997	NP_001776	CDA	cytidine deaminase
	DW721436	NP_006014	CDC123	cell division cycle 123 homolog (S. cerevisiae)
	EC393520	NP_003663	CDC14A	CDC14 cell division cycle 14 homolog A (S. cerevisiae)
	CF660843	NP_277021	CDC2L1	cell division cycle 2-like 1 (PITSLRE proteins)
	EC391558	NP_003598	CDC42BPA	CDC42 binding protein kinase alpha (DMPK-like)
	CA969526	NP_001033791	CDC42SE2	CDC42 small effector 2
	DW719419	NP_001244	CDC5L	CDC5 cell division cycle 5-like (S. pombe)
	CF661592	NP_078805	CDC73	cell division cycle 73, Paf1/RNA polymerase II complex component, homolog (S. cerevisiae)
	CA964659	NP_078805	CDC73	cell division cycle 73, Paf1/RNA polymerase II complex component, homolog (S. cerevisiae)
	DW720013	NP_114148	CDCA7	cell division cycle associated 7
	DW719557	NP_114148	CDCA7	cell division cycle associated 7
	EC393368	NP_004351	CDH1	cadherin 1, type 1, E-cadherin (epithelial)
	EC391995	NP_004351	CDH1	cadherin 1, type 1, E-cadherin (epithelial)
	Contig213	NP_004351	CDH1	cadherin 1, type 1, E-cadherin (epithelial)
	CA968382	NP_004351	CDH1	cadherin 1, type 1, E-cadherin (epithelial)
	EC393100	NP_001788	CDH11	cadherin 11, type 2, OB-cadherin (osteoblast)
	CA968963	NP_004054	CDH17	cadherin 17, LI cadherin (liver-intestine)
	CA969029	NP_004054	CDH17	cadherin 17, LI cadherin (liver-intestine)
	CA969101	NP_006310	CDIPT	CDP-diacylglycerol--inositol 3-phosphatidyltransferase (phosphatidylinositol synthase)
	CA968017	NP_006310	CDIPT	CDP-diacylglycerol--inositol 3-phosphatidyltransferase (phosphatidylinositol synthase)
	CA970035	NP_443714	CDK10	cyclin-dependent kinase 10
	AB220584	NP_001792	CDO1	cysteine dioxygenase, type I
	Contig1061	NP_001792	CDO1	cysteine dioxygenase, type I
	CA966712	NP_001792	CDO1	cysteine dioxygenase, type I
	CA968542	NP_001792	CDO1	cysteine dioxygenase, type I
	C88443	NP_060018	CDV3	CDV3 homolog (mouse)
	EC393950	NP_060018	CDV3	CDV3 homolog (mouse)
	X80668	NP_005184	CDX4	caudal type homeobox 4
	DW721227	NP_004355	CEBPA	CCAAT/enhancer binding protein (C/EBP), alpha
	CF661414	NP_004355	CEBPA	CCAAT/enhancer binding protein (C/EBP), alpha
	EC391720	NP_004355	CEBPA	CCAAT/enhancer binding protein (C/EBP), alpha
	CF661430	NP_004355	CEBPA	CCAAT/enhancer binding protein (C/EBP), alpha
	AU062372	NP_004355	CEBPA	CCAAT/enhancer binding protein (C/EBP), alpha
	CF660984	NP_004355	CEBPA	CCAAT/enhancer binding protein (C/EBP), alpha
	Contig969	NP_005185	CEBPB	CCAAT/enhancer binding protein (C/EBP), beta
	Contig992	NP_005185	CEBPB	CCAAT/enhancer binding protein (C/EBP), beta
	AU312493	NP_005185	CEBPB	CCAAT/enhancer binding protein (C/EBP), beta
	CA967804	NP_005185	CEBPB	CCAAT/enhancer binding protein (C/EBP), beta
	EC393428	NP_005186	CEBPD	CCAAT/enhancer binding protein (C/EBP), delta
	AU301655	NP_005186	CEBPD	CCAAT/enhancer binding protein (C/EBP), delta
	DW724128	NP_059120	CECR1	cat eye syndrome chromosome region, candidate 1
	DW720617	NP_001798	CEL	carboxyl ester lipase (bile salt-stimulated lipase)
	CF660921	NP_001798	CEL	carboxyl ester lipase (bile salt-stimulated lipase)
	DW720621	NP_001798	CEL	carboxyl ester lipase (bile salt-stimulated lipase)
	DW720702	NP_001798	CEL	carboxyl ester lipase (bile salt-stimulated lipase)
	Contig439	NP_001798	CEL	carboxyl ester lipase (bile salt-stimulated lipase)
	DW720255	NP_001798	CEL	carboxyl ester lipase (bile salt-stimulated lipase)
	DY655835	NP_001798	CEL	carboxyl ester lipase (bile salt-stimulated lipase)
	DW720442	NP_001798	CEL	carboxyl ester lipase (bile salt-stimulated lipase)
	DW720556	NP_001798	CEL	carboxyl ester lipase (bile salt-stimulated lipase)
	DW720400	NP_001798	CEL	carboxyl ester lipase (bile salt-stimulated lipase)
	DW720569	NP_001798	CEL	carboxyl ester lipase (bile salt-stimulated lipase)
	DW720386	NP_001798	CEL	carboxyl ester lipase (bile salt-stimulated lipase)
	DW720201	NP_001798	CEL	carboxyl ester lipase (bile salt-stimulated lipase)
	DW720130	NP_001798	CEL	carboxyl ester lipase (bile salt-stimulated lipase)
	DY655897	NP_001798	CEL	carboxyl ester lipase (bile salt-stimulated lipase)
	CA969072	NP_001801	CENPB	centromere protein B, 80kDa
	CA969725	NP_859067	CENPV	centromere protein V
	EB086301	NP_859067	CENPV	centromere protein V
	EC393688	NP_008949	CEP110	centrosomal protein 110kDa
	AU301664	NP_008949	CEP110	centrosomal protein 110kDa
	EC393900	NP_008949	CEP110	centrosomal protein 110kDa
	EC394174	NP_055625	CEP350	centrosomal protein 350kDa
	DW719624	NP_055625	CEP350	centrosomal protein 350kDa
	DW719357	NP_073603	CERK	ceramide kinase
	CF662444	NP_003860	CES2	carboxylesterase 2 (intestine, liver)
	CA968766	NP_003860	CES2	carboxylesterase 2 (intestine, liver)
	CA965425	NP_003860	CES2	carboxylesterase 2 (intestine, liver)
	CA965278	NP_003860	CES2	carboxylesterase 2 (intestine, liver)
	CF660805	NP_003860	CES2	carboxylesterase 2 (intestine, liver)
	CF661567	NP_003860	CES2	carboxylesterase 2 (intestine, liver)
	CF661627	NP_004335	CETN2	centrin, EF-hand protein, 2
	DW719478	NP_004335	CETN2	centrin, EF-hand protein, 2
	Contig1590	NP_001701	CFB	complement factor B
	CO729407	NP_001701	CFB	complement factor B
	Contig928	NP_001701	CFB	complement factor B
	C88400	NP_001701	CFB	complement factor B
	Contig1446	NP_001701	CFB	complement factor B
	Contig1500	NP_001701	CFB	complement factor B
	Contig1566	NP_001701	CFB	complement factor B
	CF662612	NP_001701	CFB	complement factor B
	DW721437	NP_001701	CFB	complement factor B
	EC393273	NP_001919	CFD	complement factor D (adipsin)
	DW720154	NP_001919	CFD	complement factor D (adipsin)
	DW723880	NP_001919	CFD	complement factor D (adipsin)
	DW720378	NP_001919	CFD	complement factor D (adipsin)
	EH649440	NP_001014975	CFH	complement factor H
	CA968793	NP_001014975	CFH	complement factor H
	CF662638	NP_000177	CFH	complement factor H
	CA966015	NP_000177	CFH	complement factor H
	CA964243	NP_000177	CFH	complement factor H
	CF662321	NP_000177	CFH	complement factor H
	CA965178	NP_000177	CFH	complement factor H
	CF662323	NP_000195	CFI	complement factor I
	AB072913	NP_000195	CFI	complement factor I
	AB072912	NP_000195	CFI	complement factor I
	CA966676	NP_068733	CFL2	cofilin 2 (muscle)
	CA966595	NP_068733	CFL2	cofilin 2 (muscle)
	CA966578	NP_068733	CFL2	cofilin 2 (muscle)
	CF660382	NP_068733	CFL2	cofilin 2 (muscle)
	EC393156	NP_002612	CFP	complement factor properdin
	DW722311	NP_002612	CFP	complement factor properdin
	M37379	NP_000726	CGA	glycoprotein hormones, alpha polypeptide
	M37380	NP_000726	CGA	glycoprotein hormones, alpha polypeptide
	DW720659	NP_006560	CGREF1	cell growth regulator with EF-hand domain 1
	AU183456	NP_003947	CH25H	cholesterol 25-hydroxylase
	CA969321	NP_077016	CHAC1	ChaC, cation transport regulator homolog 1 (E. coli)
	EC391642	NP_077016	CHAC1	ChaC, cation transport regulator homolog 1 (E. coli)
	Contig1181	NP_077016	CHAC1	ChaC, cation transport regulator homolog 1 (E. coli)
	CA969264	NP_077016	CHAC1	ChaC, cation transport regulator homolog 1 (E. coli)
	CA964263	NP_001258	CHAD	chondroadherin
	CA965672	NP_005474	CHAF1A	chromatin assembly factor 1, subunit A (p150)
	DW721323	NP_005432	CHAF1B	chromatin assembly factor 1, subunit B (p60)
	CA965110	NP_976043	CHCHD1	coiled-coil-helix-coiled-coil-helix domain containing 1
	CA969135	NP_057223	CHCHD2	coiled-coil-helix-coiled-coil-helix domain containing 2
	EC392269	NP_057223	CHCHD2	coiled-coil-helix-coiled-coil-helix domain containing 2
	CA964345	NP_060282	CHCHD3	coiled-coil-helix-coiled-coil-helix domain containing 3
	CA968985	NP_060282	CHCHD3	coiled-coil-helix-coiled-coil-helix domain containing 3
	DW722448	NP_060282	CHCHD3	coiled-coil-helix-coiled-coil-helix domain containing 3
	DW719560	NP_115719	CHCHD6	coiled-coil-helix-coiled-coil-helix domain containing 6
	EC392145	NP_001261	CHD1	chromodomain helicase DNA binding protein 1
	EC392936	NP_001261	CHD1	chromodomain helicase DNA binding protein 1
	EC393781	NP_001264	CHD4	chromodomain helicase DNA binding protein 4
	EC393222	NP_001264	CHD4	chromodomain helicase DNA binding protein 4
	EC393517	NP_001264	CHD4	chromodomain helicase DNA binding protein 4
	EC394850	NP_001264	CHD4	chromodomain helicase DNA binding protein 4
	EC391676	NP_079410	CHD9	chromodomain helicase DNA binding protein 9
	Contig1088	NP_970615	CHIA	chitinase, acidic
	Contig865	NP_970615	CHIA	chitinase, acidic
	CF660901	NP_970615	CHIA	chitinase, acidic
	CA965681	NP_970615	CHIA	chitinase, acidic
	CF661641	NP_970615	CHIA	chitinase, acidic
	CA968049	NP_006605	CHL1	cell adhesion molecule with homology to L1CAM (close homolog of L1)
	CA965494	NP_002759	CHMP1A	chromatin modifying protein 1A
	Contig463	NP_065145	CHMP1B	chromatin modifying protein 1B
	CA965884	NP_065145	CHMP1B	chromatin modifying protein 1B
	Contig251	NP_065145	CHMP1B	chromatin modifying protein 1B
	EC393279	NP_789782	CHMP4B	chromatin modifying protein 4B
	Contig26	NP_789782	CHMP4B	chromatin modifying protein 4B
	EC392072	NP_789782	CHMP4B	chromatin modifying protein 4B
	CF660928	NP_057494	CHMP5	chromatin modifying protein 5
	DW724159	NP_078867	CHMP6	chromatin modifying protein 6
	EC391903	NP_078867	CHMP6	chromatin modifying protein 6
	CA967026	NP_689485	CHMP7	CHMP family, member 7
	CF662973	NP_001035025	CHN2	chimerin (chimaerin) 2
	C88388	NP_009167	CHP	calcium binding protein P22
	CA966909	NP_009167	CHP	calcium binding protein P22
	DW724167	NP_059140	CHRAC1	chromatin accessibility complex 1
	CA966287	NP_059140	CHRAC1	chromatin accessibility complex 1
	CA965748	NP_000070	CHRNA1	cholinergic receptor, nicotinic, alpha 1 (muscle)
	CF662769	NP_660148	CHURC1	churchill domain containing 1
	CA966987	NP_064709	CIAPIN1	cytokine induced apoptosis inhibitor 1
	DW722752	NP_006375	CIB1	calcium and integrin binding 1 (calmyrin)
	DW724054	NP_006375	CIB1	calcium and integrin binding 1 (calmyrin)
	CF661561	NP_055245	CIDEB	cell death-inducing DFFA-like effector b
	EC392611	NP_003604	CILP	cartilage intermediate layer protein, nucleotide pyrophosphohydrolase
	CA966135	NP_149073	CIP29	SAP domain containing ribonucleoprotein
	CA965077	NP_001271	CIRBP	cold inducible RNA binding protein
	CA966828	NP_001271	CIRBP	cold inducible RNA binding protein
	CA969934	NP_001271	CIRBP	cold inducible RNA binding protein
	CA966599	NP_001271	CIRBP	cold inducible RNA binding protein
	Contig798	NP_001271	CIRBP	cold inducible RNA binding protein
	DW722163	NP_001271	CIRBP	cold inducible RNA binding protein
	EC393441	NP_060934	CISD1	CDGSH iron sulfur domain 1
	CF660597	NP_659508	CISH	cytokine inducible SH2-containing protein
	CA969608	NP_001008938	CKAP5	cytoskeleton associated protein 5
	CA967286	NP_001815	CKM	creatine kinase, muscle
	Contig530	NP_001815	CKM	creatine kinase, muscle
	DW719601	NP_001815	CKM	creatine kinase, muscle
	CF661169	NP_001815	CKM	creatine kinase, muscle
	Contig1193	NP_001815	CKM	creatine kinase, muscle
	CA968373	NP_001815	CKM	creatine kinase, muscle
	CA970369	NP_001815	CKM	creatine kinase, muscle
	CA964488	NP_001815	CKM	creatine kinase, muscle
	Contig958	NP_001815	CKM	creatine kinase, muscle
	CA970049	NP_001815	CKM	creatine kinase, muscle
	CA969603	NP_001815	CKM	creatine kinase, muscle
	Contig1129	NP_001815	CKM	creatine kinase, muscle
	CA969116	NP_001815	CKM	creatine kinase, muscle
	Contig1589	NP_001815	CKM	creatine kinase, muscle
	CF660591	NP_001815	CKM	creatine kinase, muscle
	CF662032	NP_001815	CKM	creatine kinase, muscle
	Contig1087	NP_001815	CKM	creatine kinase, muscle
	CA968378	NP_001815	CKM	creatine kinase, muscle
	CA966671	NP_001815	CKM	creatine kinase, muscle
	CA964354	NP_001815	CKM	creatine kinase, muscle
	CF660708	NP_001815	CKM	creatine kinase, muscle
	CA968387	NP_001815	CKM	creatine kinase, muscle
	Contig828	NP_001815	CKM	creatine kinase, muscle
	CA968233	NP_001815	CKM	creatine kinase, muscle
	CA968210	NP_001815	CKM	creatine kinase, muscle
	CA964273	NP_001815	CKM	creatine kinase, muscle
	CF661304	NP_001815	CKM	creatine kinase, muscle
	CA967875	NP_001815	CKM	creatine kinase, muscle
	CA970173	NP_001815	CKM	creatine kinase, muscle
	DW724008	NP_001817	CKS1B	CDC28 protein kinase regulatory subunit 1B
	DW719815	NP_001817	CKS1B	CDC28 protein kinase regulatory subunit 1B
	CA965860	NP_056097	CLASP1	cytoplasmic linker associated protein 1
	DW720477	NP_036260	CLCA4	chloride channel accessory 4
	EC391887	NP_776297	CLCN3	chloride channel 3
	AU052072	NP_001278	CLCN7	chloride channel 7
	DW720250	NP_005593	CLDN11	claudin 11
	DW722473	NP_005593	CLDN11	claudin 11
	CF662867	NP_055158	CLDN15	claudin 15
	CA964745	NP_919260	CLDN23	claudin 23
	Contig216	NP_001297	CLDN3	claudin 3
	EC392051	NP_001296	CLDN4	claudin 4
	Contig253	NP_001296	CLDN4	claudin 4
	Contig211	NP_001298	CLDN7	claudin 7
	DW723525	NP_001298	CLDN7	claudin 7
	Contig871	NP_066192	CLDN9	claudin 9
	Contig1318	NP_878910	CLEC10A	C-type lectin domain family 10, member A
	EC394163	NP_055173	CLEC4E	C-type lectin domain family 4, member E
	Contig1502	NP_001279	CLIC1	chloride intracellular channel 1
	EC393025	NP_039234	CLIC4	chloride intracellular channel 4
	CA968759	NP_078968	CLIP4	CAP-GLY domain containing linker protein family, member 4
	CF661442	NP_065717	CLK4	CDC-like kinase 4
	CA968764	NP_000077	CLN3	ceroid-lipofuscinosis, neuronal 3
	CF662723	NP_000077	CLN3	ceroid-lipofuscinosis, neuronal 3
	EC391879	NP_110409	CLPTM1L	CLPTM1-like
	CA965674	NP_110409	CLPTM1L	CLPTM1-like
	CA967005	NP_006651	CLPX	ClpX caseinolytic peptidase X homolog (E. coli)
	CF662740	NP_689524	CLRN3	clarin 3
	CF662736	NP_055759	CLSTN1	calsyntenin 1
	EC391752	NP_055759	CLSTN1	calsyntenin 1
	EC394617	NP_009027	CLTA	clathrin, light chain (Lca)
	CA968889	NP_009027	CLTA	clathrin, light chain (Lca)
	CA965296	NP_009028	CLTB	clathrin, light chain (Lcb)
	CA970067	NP_004850	CLTC	clathrin, heavy chain (Hc)
	CA967007	NP_976084	CLU	clusterin
	CA964807	NP_001827	CMA1	chymase 1, mast cell
	CF662460	NP_620164	CMBL	carboxymethylenebutenolidase homolog (Pseudomonas)
	CA965028	NP_872329	CMC1	COX assembly mitochondrial protein homolog (S. cerevisiae)
	Contig667	NP_001120668	CNBP	CCHC-type zinc finger, nucleic acid binding protein
	EC394735	NP_001120668	CNBP	CCHC-type zinc finger, nucleic acid binding protein
	CA966799	NP_001120668	CNBP	CCHC-type zinc finger, nucleic acid binding protein
	CA966727	NP_001120668	CNBP	CCHC-type zinc finger, nucleic acid binding protein
	CA966475	NP_001120668	CNBP	CCHC-type zinc finger, nucleic acid binding protein
	DW723964	NP_054903	CNIH4	cornichon homolog 4 (Drosophila)
	DW723628	NP_054903	CNIH4	cornichon homolog 4 (Drosophila)
	CA969366	NP_775786	CNKSR3	CNKSR family member 3
	CA966988	NP_004359	CNN2	calponin 2
	CA969536	NP_004359	CNN2	calponin 2
	EC392751	NP_057368	CNOT1	CCR4-NOT transcription complex, subunit 1
	DW719627	NP_057368	CNOT1	CCR4-NOT transcription complex, subunit 1
	CA964596	NP_004770	CNOT8	CCR4-NOT transcription complex, subunit 8
	EC394337	NP_149124	CNP	2',3'-cyclic nucleotide 3' phosphodiesterase
	DW719439	NP_775749	CNTD1	cyclin N-terminal domain containing 1
	CA965776	NP_056271	COBRA1	cofactor of BRCA1
	DW719783	NP_056271	COBRA1	cofactor of BRCA1
	CF661499	NP_006339	COG5	component of oligomeric golgi complex 5
	AY585706	NP_004636	COIL	coilin
	DW719894	NP_004636	COIL	coilin
	EC394620	NP_000484	COL10A1	collagen, type X, alpha 1
	DW723043	NP_000079	COL1A1	collagen, type I, alpha 1
	Contig974	NP_000079	COL1A1	collagen, type I, alpha 1
	Contig400	NP_000079	COL1A1	collagen, type I, alpha 1
	Contig71	NP_000079	COL1A1	collagen, type I, alpha 1
	Contig64	NP_000079	COL1A1	collagen, type I, alpha 1
	EC394155	NP_000079	COL1A1	collagen, type I, alpha 1
	Contig324	NP_000079	COL1A1	collagen, type I, alpha 1
	Contig116	NP_000079	COL1A1	collagen, type I, alpha 1
	DW722459	NP_000080	COL1A2	collagen, type I, alpha 2
	Contig236	NP_000080	COL1A2	collagen, type I, alpha 2
	Contig315	NP_000080	COL1A2	collagen, type I, alpha 2
	DW721863	NP_000080	COL1A2	collagen, type I, alpha 2
	DW723196	NP_000080	COL1A2	collagen, type I, alpha 2
	Contig392	NP_000080	COL1A2	collagen, type I, alpha 2
	Contig78	NP_000080	COL1A2	collagen, type I, alpha 2
	DW721711	NP_000080	COL1A2	collagen, type I, alpha 2
	AU301105	NP_000080	COL1A2	collagen, type I, alpha 2
	CA967278	NP_000080	COL1A2	collagen, type I, alpha 2
	EC392978	NP_116277	COL27A1	collagen, type XXVII, alpha 1
	EC391741	NP_001032852	COL28A1	collagen, type XXVIII, alpha 1
	AU279272	NP_005704	COL4A3BP	collagen, type IV, alpha 3 (Goodpasture antigen) binding protein
	EC391796	NP_000384	COL5A2	collagen, type V, alpha 2
	EC392168	NP_001839	COL6A1	collagen, type VI, alpha 1
	EC393923	NP_001840	COL6A2	collagen, type VI, alpha 2
	DW720593	NP_001840	COL6A2	collagen, type VI, alpha 2
	EC391866	NP_476507	COL6A3	collagen, type VI, alpha 3
	Contig1055	NP_476508	COL6A3	collagen, type VI, alpha 3
	EC392195	NP_476508	COL6A3	collagen, type VI, alpha 3
	EC392955	NP_001096078	COL6A6	collagen type VI alpha 6
	DW720524	NP_001096078	COL6A6	collagen type VI alpha 6
	CA969088	NP_057228	COMMD10	COMM domain containing 10
	CA969898	NP_036203	COMMD3	COMM domain containing 3
	Contig676	NP_060298	COMMD4	COMM domain containing 4
	CA965065	NP_001074473	COMMD5	COMM domain containing 5
	DW723300	NP_060315	COMMD8	COMM domain containing 8
	DW723274	NP_653190	COMTD1	catechol-O-methyltransferase domain containing 1
	DW722511	NP_004362	COPA	coatomer protein complex, subunit alpha
	AU062357	NP_004362	COPA	coatomer protein complex, subunit alpha
	EC394892	NP_057535	COPB1	coatomer protein complex, subunit beta 1
	AU052040	NP_004757	COPB2	coatomer protein complex, subunit beta 2 (beta prime)
	DW721663	NP_004757	COPB2	coatomer protein complex, subunit beta 2 (beta prime)
	DW719518	NP_004757	COPB2	coatomer protein complex, subunit beta 2 (beta prime)
	CA964669	NP_009194	COPE	coatomer protein complex, subunit epsilon
	Contig664	NP_009194	COPE	coatomer protein complex, subunit epsilon
	CF661122	NP_004227	COPS2	COP9 constitutive photomorphogenic homolog subunit 2 (Arabidopsis)
	EC392730	NP_004227	COPS2	COP9 constitutive photomorphogenic homolog subunit 2 (Arabidopsis)
	CA969724	NP_003644	COPS3	COP9 constitutive photomorphogenic homolog subunit 3 (Arabidopsis)
	Contig960	NP_057213	COPS4	COP9 constitutive photomorphogenic homolog subunit 4 (Arabidopsis)
	CA968341	NP_057213	COPS4	COP9 constitutive photomorphogenic homolog subunit 4 (Arabidopsis)
	EC393830	NP_057213	COPS4	COP9 constitutive photomorphogenic homolog subunit 4 (Arabidopsis)
	CA968589	NP_006828	COPS5	COP9 constitutive photomorphogenic homolog subunit 5 (Arabidopsis)
	CA968881	NP_006824	COPS6	COP9 constitutive photomorphogenic homolog subunit 6 (Arabidopsis)
	DW721426	NP_006824	COPS6	COP9 constitutive photomorphogenic homolog subunit 6 (Arabidopsis)
	DW719970	NP_057403	COPS7A	COP9 constitutive photomorphogenic homolog subunit 7A (Arabidopsis)
	DW719842	NP_057403	COPS7A	COP9 constitutive photomorphogenic homolog subunit 7A (Arabidopsis)
	DW723934	NP_006701	COPS8	COP9 constitutive photomorphogenic homolog subunit 8 (Arabidopsis)
	EC393548	NP_079423	COQ10B	coenzyme Q10 homolog B (S. cerevisiae)
	CF662845	NP_079423	COQ10B	coenzyme Q10 homolog B (S. cerevisiae)
	DW723986	NP_056512	COQ2	coenzyme Q2 homolog, prenyltransferase (yeast)
	CA968345	NP_057119	COQ4	coenzyme Q4 homolog (S. cerevisiae)
	EC392188	NP_064708	COQ9	coenzyme Q9 homolog (S. cerevisiae)
	CA964388	NP_064708	COQ9	coenzyme Q9 homolog (S. cerevisiae)
	EC391692	NP_009005	CORO1A	coronin, actin binding protein, 1A
	DW721792	NP_009005	CORO1A	coronin, actin binding protein, 1A
	AU062354	NP_009005	CORO1A	coronin, actin binding protein, 1A
	DW721807	NP_009005	CORO1A	coronin, actin binding protein, 1A
	EC393594	NP_438171	CORO2A	coronin, actin binding protein, 2A
	C88374	NP_066972	COTL1	coactosin-like 1 (Dictyostelium)
	CA967533	NP_536845	COX1	cytochrome c oxidase I
	AU312486	NP_536845	COX1	cytochrome c oxidase I
	Contig572	NP_536845	COX1	cytochrome c oxidase I
	AU279346	NP_536845	COX1	cytochrome c oxidase I
	CA969874	NP_510870	COX15	COX15 homolog, cytochrome c oxidase assembly protein (yeast)
	CA970233	NP_057552	COX16	COX16 cytochrome c oxidase assembly homolog (S. cerevisiae)
	Contig575	NP_005685	COX17	COX17 cytochrome c oxidase assembly homolog (S. cerevisiae)
	DW723116	NP_005685	COX17	COX17 cytochrome c oxidase assembly homolog (S. cerevisiae)
	AU312549	NP_536846	COX2	cytochrome c oxidase II
	Contig1398	NP_536846	COX2	cytochrome c oxidase II
	Contig1604	NP_536849	COX3	cytochrome c oxidase III
	AU301224	NP_536849	COX3	cytochrome c oxidase III
	AU183460	NP_536849	COX3	cytochrome c oxidase III
	DW722696	NP_001852	COX4I1	cytochrome c oxidase subunit IV isoform 1
	DW723017	NP_001852	COX4I1	cytochrome c oxidase subunit IV isoform 1
	AF255354	NP_004246	COX5A	cytochrome c oxidase subunit Va
	DW723383	NP_004246	COX5A	cytochrome c oxidase subunit Va
	Contig953	NP_004246	COX5A	cytochrome c oxidase subunit Va
	CA967159	NP_004246	COX5A	cytochrome c oxidase subunit Va
	DW724030	NP_004246	COX5A	cytochrome c oxidase subunit Va
	Contig1481	NP_004246	COX5A	cytochrome c oxidase subunit Va
	DW721873	NP_004246	COX5A	cytochrome c oxidase subunit Va
	DW722606	NP_004246	COX5A	cytochrome c oxidase subunit Va
	CA968750	NP_004246	COX5A	cytochrome c oxidase subunit Va
	CA966965	NP_004246	COX5A	cytochrome c oxidase subunit Va
	CF662004	NP_001853	COX5B	cytochrome c oxidase subunit Vb
	CA966760	NP_001853	COX5B	cytochrome c oxidase subunit Vb
	DW720547	NP_001853	COX5B	cytochrome c oxidase subunit Vb
	CA964671	NP_001853	COX5B	cytochrome c oxidase subunit Vb
	AU183352	NP_001853	COX5B	cytochrome c oxidase subunit Vb
	CA969670	NP_001853	COX5B	cytochrome c oxidase subunit Vb
	CF661707	NP_004364	COX6A1	cytochrome c oxidase subunit VIa polypeptide 1
	DW723438	NP_004364	COX6A1	cytochrome c oxidase subunit VIa polypeptide 1
	U83907	NP_004364	COX6A1	cytochrome c oxidase subunit VIa polypeptide 1
	CA965512	NP_001854	COX6B1	cytochrome c oxidase subunit Vib polypeptide 1 (ubiquitous)
	Contig370	NP_001854	COX6B1	cytochrome c oxidase subunit Vib polypeptide 1 (ubiquitous)
	EC391552	NP_001854	COX6B1	cytochrome c oxidase subunit Vib polypeptide 1 (ubiquitous)
	AU279239	NP_001854	COX6B1	cytochrome c oxidase subunit Vib polypeptide 1 (ubiquitous)
	CF661716	NP_001854	COX6B1	cytochrome c oxidase subunit Vib polypeptide 1 (ubiquitous)
	AF255349	NP_004365	COX6C	cytochrome c oxidase subunit VIc
	CF661908	NP_004365	COX6C	cytochrome c oxidase subunit VIc
	CF661450	NP_004365	COX6C	cytochrome c oxidase subunit VIc
	DW722616	NP_004365	COX6C	cytochrome c oxidase subunit VIc
	Contig679	NP_001856	COX7A2	cytochrome c oxidase subunit VIIa polypeptide 2 (liver)
	AU279285	NP_001856	COX7A2	cytochrome c oxidase subunit VIIa polypeptide 2 (liver)
	Contig658	NP_001856	COX7A2	cytochrome c oxidase subunit VIIa polypeptide 2 (liver)
	CA965662	NP_001856	COX7A2	cytochrome c oxidase subunit VIIa polypeptide 2 (liver)
	CA968773	NP_001856	COX7A2	cytochrome c oxidase subunit VIIa polypeptide 2 (liver)
	CF661743	NP_001856	COX7A2	cytochrome c oxidase subunit VIIa polypeptide 2 (liver)
	CA966014	NP_004709	COX7A2L	cytochrome c oxidase subunit VIIa polypeptide 2 like
	CA967006	NP_004709	COX7A2L	cytochrome c oxidase subunit VIIa polypeptide 2 like
	CF662619	NP_004709	COX7A2L	cytochrome c oxidase subunit VIIa polypeptide 2 like
	DW724067	NP_004709	COX7A2L	cytochrome c oxidase subunit VIIa polypeptide 2 like
	DY655891	NP_004709	COX7A2L	cytochrome c oxidase subunit VIIa polypeptide 2 like
	CA966667	NP_001857	COX7B	cytochrome c oxidase subunit VIIb
	DW722694	NP_001857	COX7B	cytochrome c oxidase subunit VIIb
	DW724310	NP_001857	COX7B	cytochrome c oxidase subunit VIIb
	DW719570	NP_001857	COX7B	cytochrome c oxidase subunit VIIb
	CA967196	NP_001858	COX7C	cytochrome c oxidase subunit VIIc
	CA967172	NP_001858	COX7C	cytochrome c oxidase subunit VIIc
	CF661841	NP_001858	COX7C	cytochrome c oxidase subunit VIIc
	CA968719	NP_004065	COX8A	cytochrome c oxidase subunit 8A (ubiquitous)
	CF661792	NP_004065	COX8A	cytochrome c oxidase subunit 8A (ubiquitous)
	DY691285	NP_000087	CP	ceruloplasmin (ferroxidase)
	CA968569	NP_000087	CP	ceruloplasmin (ferroxidase)
	CF662269	NP_000087	CP	ceruloplasmin (ferroxidase)
	CA967461	NP_000087	CP	ceruloplasmin (ferroxidase)
	CA965318	NP_000087	CP	ceruloplasmin (ferroxidase)
	EH649419	NP_001859	CPA1	carboxypeptidase A1 (pancreatic)
	DW720574	NP_001859	CPA1	carboxypeptidase A1 (pancreatic)
	DW720465	NP_001859	CPA1	carboxypeptidase A1 (pancreatic)
	EH649490	NP_001859	CPA1	carboxypeptidase A1 (pancreatic)
	DW720359	NP_001859	CPA1	carboxypeptidase A1 (pancreatic)
	DW720343	NP_001859	CPA1	carboxypeptidase A1 (pancreatic)
	DW720760	NP_001859	CPA1	carboxypeptidase A1 (pancreatic)
	DW720510	NP_001859	CPA1	carboxypeptidase A1 (pancreatic)
	Contig429	NP_001859	CPA1	carboxypeptidase A1 (pancreatic)
	Contig447	NP_001859	CPA1	carboxypeptidase A1 (pancreatic)
	DW720774	NP_001859	CPA1	carboxypeptidase A1 (pancreatic)
	DW720248	NP_001859	CPA1	carboxypeptidase A1 (pancreatic)
	DY655858	NP_001859	CPA1	carboxypeptidase A1 (pancreatic)
	DW720277	NP_001859	CPA1	carboxypeptidase A1 (pancreatic)
	DW720629	NP_001859	CPA1	carboxypeptidase A1 (pancreatic)
	DW720205	NP_001859	CPA1	carboxypeptidase A1 (pancreatic)
	DW720418	NP_001859	CPA1	carboxypeptidase A1 (pancreatic)
	Contig446	NP_001859	CPA1	carboxypeptidase A1 (pancreatic)
	DW720256	NP_001859	CPA1	carboxypeptidase A1 (pancreatic)
	DW720306	NP_001859	CPA1	carboxypeptidase A1 (pancreatic)
	DW720595	NP_001859	CPA1	carboxypeptidase A1 (pancreatic)
	DW719859	NP_001859	CPA1	carboxypeptidase A1 (pancreatic)
	Contig427	NP_001859	CPA1	carboxypeptidase A1 (pancreatic)
	DW720568	NP_001859	CPA1	carboxypeptidase A1 (pancreatic)
	DW720452	NP_001859	CPA1	carboxypeptidase A1 (pancreatic)
	DW720333	NP_001859	CPA1	carboxypeptidase A1 (pancreatic)
	CA964903	NP_001860	CPA2	carboxypeptidase A2 (pancreatic)
	CF660940	NP_001860	CPA2	carboxypeptidase A2 (pancreatic)
	DW720507	NP_001860	CPA2	carboxypeptidase A2 (pancreatic)
	DW720356	NP_001860	CPA2	carboxypeptidase A2 (pancreatic)
	Contig693	NP_001862	CPB1	carboxypeptidase B1 (tissue)
	DW720500	NP_001862	CPB1	carboxypeptidase B1 (tissue)
	Contig735	NP_001862	CPB1	carboxypeptidase B1 (tissue)
	Contig1348	NP_001862	CPB1	carboxypeptidase B1 (tissue)
	CA964163	NP_001862	CPB1	carboxypeptidase B1 (tissue)
	Contig432	NP_001862	CPB1	carboxypeptidase B1 (tissue)
	Contig519	NP_001862	CPB1	carboxypeptidase B1 (tissue)
	Contig419	NP_001862	CPB1	carboxypeptidase B1 (tissue)
	DW720216	NP_001862	CPB1	carboxypeptidase B1 (tissue)
	DW720310	NP_001862	CPB1	carboxypeptidase B1 (tissue)
	DW720373	NP_001862	CPB1	carboxypeptidase B1 (tissue)
	DW720514	NP_001862	CPB1	carboxypeptidase B1 (tissue)
	CF661037	NP_001862	CPB1	carboxypeptidase B1 (tissue)
	DW720269	NP_001862	CPB1	carboxypeptidase B1 (tissue)
	DW719868	NP_001862	CPB1	carboxypeptidase B1 (tissue)
	Contig433	NP_001862	CPB1	carboxypeptidase B1 (tissue)
	DW724320	NP_001862	CPB1	carboxypeptidase B1 (tissue)
	Contig1332	NP_001862	CPB1	carboxypeptidase B1 (tissue)
	CF662229	NP_001863	CPB2	carboxypeptidase B2 (plasma)
	CF661185	NP_085130	CPEB4	cytoplasmic polyadenylation element binding protein 4
	CF661303	NP_085130	CPEB4	cytoplasmic polyadenylation element binding protein 4
	Contig49	NP_001005502	CPM	carboxypeptidase M
	DW721448	NP_689940	CPNE2	copine II
	CA964156	NP_003900	CPNE3	copine III
	EC392536	NP_003900	CPNE3	copine III
	CA969195	NP_001027017	CPT1A	carnitine palmitoyltransferase 1A (liver)
	CA968291	NP_061902	CPVL	carboxypeptidase, vitellogenic-like
	CA965631	NP_061902	CPVL	carboxypeptidase, vitellogenic-like
	CA968854	NP_000746	CRAT	carnitine acetyltransferase
	EC393868	NP_004371	CREBBP	CREB binding protein
	EC391766	NP_004371	CREBBP	CREB binding protein
	CF661573	NP_001034707	CREBZF	CREB/ATF bZIP transcription factor
	CF662616	NP_722578	CREG2	cellular repressor of E1A-stimulated genes 2
	CA968066	NP_001070883	CRELD1	cysteine-rich with EGF-like domains 1
	AJ317955	NP_000747	CRH	corticotropin releasing hormone
	AJ576243	NP_000747	CRH	corticotropin releasing hormone
	Contig1549	NP_001873	CRHBP	corticotropin releasing hormone binding protein
	AJ490881	NP_001873	CRHBP	corticotropin releasing hormone binding protein
	AJ576244	NP_004373	CRHR1	corticotropin releasing hormone receptor 1
	AJ781795	NP_001874	CRHR2	corticotropin releasing hormone receptor 2
	DW722757	NP_001302	CRIP1	cysteine-rich protein 1 (intestinal)
	EH649462	NP_001302	CRIP1	cysteine-rich protein 1 (intestinal)
	DW723099	NP_001302	CRIP1	cysteine-rich protein 1 (intestinal)
	CF660628	NP_996805	CRIP3	cysteine-rich protein 3
	CF661407	NP_996805	CRIP3	cysteine-rich protein 3
	CA966524	NP_054890	CRIPT	cysteine-rich PDZ-binding protein
	CF661797	NP_057070	CRLF3	cytokine receptor-like factor 3
	CA966729	NP_000558	CRP	C-reactive protein, pentraxin-related
	AB028455	NP_000558	CRP	C-reactive protein, pentraxin-related
	DY655882	NP_000558	CRP	C-reactive protein, pentraxin-related
	DW723406	NP_000558	CRP	C-reactive protein, pentraxin-related
	EC392317	NP_001036039	CRTC3	CREB regulated transcription coactivator 3
	Contig1142	NP_001876	CRYAB	crystallin, alpha B
	M26834	NP_060011	CRYGS	crystallin, gamma S
	CA964196	NP_057058	CRYL1	crystallin, lambda 1
	CA968624	NP_665857	CRYZL1	crystallin, zeta (quinone reductase)-like 1
	CA965782	NP_004068	CS	citrate synthase
	AB220585	NP_057073	CSAD	cysteine sulfinic acid decarboxylase
	CA965162	NP_057073	CSAD	cysteine sulfinic acid decarboxylase
	CA969918	NP_055275	CSDC2	cold shock domain containing C2, RNA binding
	CF660974	NP_055275	CSDC2	cold shock domain containing C2, RNA binding
	CF660963	NP_055275	CSDC2	cold shock domain containing C2, RNA binding
	CA965820	NP_055275	CSDC2	cold shock domain containing C2, RNA binding
	EC393500	NP_009089	CSDE1	cold shock domain containing E1, RNA-binding
	DW723179	NP_009089	CSDE1	cold shock domain containing E1, RNA-binding
	Contig405	NP_009089	CSDE1	cold shock domain containing E1, RNA-binding
	EC393693	NP_009089	CSDE1	cold shock domain containing E1, RNA-binding
	AU279282	NP_000751	CSF3R	colony stimulating factor 3 receptor (granulocyte)
	EC393141	NP_000751	CSF3R	colony stimulating factor 3 receptor (granulocyte)
	CA964334	NP_061060	CSGALNACT2	chondroitin sulfate N-acetylgalactosaminyltransferase 2
	CF662434	NP_001883	CSNK1A1	casein kinase 1, alpha 1
	DW719945	NP_001311	CSNK2B	casein kinase 2, beta polypeptide
	AF133088	NP_001311	CSNK2B	casein kinase 2, beta polypeptide
	CF661711	NP_006565	CSPG5	chondroitin sulfate proteoglycan 5 (neuroglycan C)
	DW721721	NP_004069	CSRP1	cysteine and glycine-rich protein 1
	CF661432	NP_004069	CSRP1	cysteine and glycine-rich protein 1
	CF661685	NP_000090	CST3	cystatin C
	CA968756	NP_000090	CST3	cystatin C
	CA966732	NP_000090	CST3	cystatin C
	DW723022	NP_000090	CST3	cystatin C
	L23572	NP_000090	CST3	cystatin C
	DW723850	NP_000090	CST3	cystatin C
	DW722993	NP_000090	CST3	cystatin C
	DW721598	NP_000090	CST3	cystatin C
	DW724352	NP_000090	CST3	cystatin C
	DW723243	NP_000090	CST3	cystatin C
	EC393303	NP_000091	CSTB	cystatin B (stefin B)
	EH649447	NP_000091	CSTB	cystatin B (stefin B)
	CA970196	NP_000091	CSTB	cystatin B (stefin B)
	DW722315	NP_000091	CSTB	cystatin B (stefin B)
	CA969298	NP_001317	CSTF3	cleavage stimulation factor, 3' pre-RNA, subunit 3, 77kDa
	CA965066	NP_001319	CTBP1	C-terminal binding protein 1
	CF662433	NP_005721	CTDSP2	CTD (carboxy-terminal domain, RNA polymerase II, polypeptide A) small phosphatase 2
	EC392943	NP_005721	CTDSP2	CTD (carboxy-terminal domain, RNA polymerase II, polypeptide A) small phosphatase 2
	CA970373	NP_005799	CTDSPL	CTD (carboxy-terminal domain, RNA polymerase II, polypeptide A) small phosphatase-like
	CA965480	NP_001892	CTGF	connective tissue growth factor
	EH649470	NP_001893	CTH	cystathionase (cystathionine gamma-lyase)
	CF662651	NP_001893	CTH	cystathionase (cystathionine gamma-lyase)
	CA969802	NP_001894	CTNNA1	catenin (cadherin-associated protein), alpha 1, 102kDa
	AU081410	NP_001091680	CTNNB1	catenin (cadherin-associated protein), beta 1, 88kDa
	CF662833	NP_110517	CTNNBL1	catenin, beta like 1
	DW723818	NP_001896	CTPS	CTP synthase
	DW720215	NP_001897	CTRB1	chymotrypsinogen B1
	DW720308	NP_001897	CTRB1	chymotrypsinogen B1
	Contig1160	NP_001897	CTRB1	chymotrypsinogen B1
	DW720570	NP_001897	CTRB1	chymotrypsinogen B1
	DW722855	NP_001897	CTRB1	chymotrypsinogen B1
	DW720549	NP_001897	CTRB1	chymotrypsinogen B1
	DW721762	NP_001897	CTRB1	chymotrypsinogen B1
	CA968760	NP_001897	CTRB1	chymotrypsinogen B1
	DW719869	NP_001897	CTRB1	chymotrypsinogen B1
	DW720600	NP_001897	CTRB1	chymotrypsinogen B1
	Contig546	NP_001897	CTRB1	chymotrypsinogen B1
	CA967193	NP_001897	CTRB1	chymotrypsinogen B1
	DW720139	NP_001897	CTRB1	chymotrypsinogen B1
	DW720445	NP_001897	CTRB1	chymotrypsinogen B1
	DW720656	NP_001897	CTRB1	chymotrypsinogen B1
	DW720150	NP_001897	CTRB1	chymotrypsinogen B1
	DW720243	NP_001897	CTRB1	chymotrypsinogen B1
	DW720552	NP_001897	CTRB1	chymotrypsinogen B1
	DW720392	NP_001897	CTRB1	chymotrypsinogen B1
	DW720210	NP_001897	CTRB1	chymotrypsinogen B1
	DW720710	NP_001897	CTRB1	chymotrypsinogen B1
	Contig496	NP_001897	CTRB1	chymotrypsinogen B1
	CF661506	NP_001897	CTRB1	chymotrypsinogen B1
	Contig1369	NP_001897	CTRB1	chymotrypsinogen B1
	DW720430	NP_001897	CTRB1	chymotrypsinogen B1
	DW720317	NP_001897	CTRB1	chymotrypsinogen B1
	DW720479	NP_001897	CTRB1	chymotrypsinogen B1
	Contig442	NP_001897	CTRB1	chymotrypsinogen B1
	DW720664	NP_001897	CTRB1	chymotrypsinogen B1
	DY691282	NP_001897	CTRB1	chymotrypsinogen B1
	DW720611	NP_001897	CTRB1	chymotrypsinogen B1
	DW720473	NP_001897	CTRB1	chymotrypsinogen B1
	DW720432	NP_001897	CTRB1	chymotrypsinogen B1
	CA965255	NP_001897	CTRB1	chymotrypsinogen B1
	DW720368	NP_001897	CTRB1	chymotrypsinogen B1
	DW720769	NP_001897	CTRB1	chymotrypsinogen B1
	DW720362	NP_001897	CTRB1	chymotrypsinogen B1
	DW720408	NP_001897	CTRB1	chymotrypsinogen B1
	CA965254	NP_001897	CTRB1	chymotrypsinogen B1
	DW720125	NP_001897	CTRB1	chymotrypsinogen B1
	DW720466	NP_001897	CTRB1	chymotrypsinogen B1
	DW719855	NP_001897	CTRB1	chymotrypsinogen B1
	DW720741	NP_001897	CTRB1	chymotrypsinogen B1
	DW720395	NP_001897	CTRB1	chymotrypsinogen B1
	DW720602	NP_001897	CTRB1	chymotrypsinogen B1
	DW720337	NP_001897	CTRB1	chymotrypsinogen B1
	DW720644	NP_001897	CTRB1	chymotrypsinogen B1
	Contig414	NP_001897	CTRB1	chymotrypsinogen B1
	DW720298	NP_001897	CTRB1	chymotrypsinogen B1
	DW720739	NP_001897	CTRB1	chymotrypsinogen B1
	DW720772	NP_001897	CTRB1	chymotrypsinogen B1
	DW720689	NP_001897	CTRB1	chymotrypsinogen B1
	DW720267	NP_001897	CTRB1	chymotrypsinogen B1
	Contig441	NP_001897	CTRB1	chymotrypsinogen B1
	DW720767	NP_001897	CTRB1	chymotrypsinogen B1
	DW720727	NP_001897	CTRB1	chymotrypsinogen B1
	Contig1026	NP_680093	CTSB	cathepsin B
	AB215097	NP_680093	CTSB	cathepsin B
	C88359	NP_001805	CTSC	cathepsin C
	DW719536	NP_001900	CTSD	cathepsin D
	AU052098	NP_001900	CTSD	cathepsin D
	CF661523	NP_001901	CTSE	cathepsin E
	CF662557	NP_001901	CTSE	cathepsin E
	CF662247	NP_001901	CTSE	cathepsin E
	AU062371	NP_004381	CTSH	cathepsin H
	CA967756	NP_004381	CTSH	cathepsin H
	CF661604	NP_004381	CTSH	cathepsin H
	CA967608	NP_004381	CTSH	cathepsin H
	AU312537	NP_666023	CTSL1	cathepsin L1
	Contig1554	NP_666023	CTSL1	cathepsin L1
	Contig229	NP_666023	CTSL1	cathepsin L1
	C88405	NP_666023	CTSL1	cathepsin L1
	Contig452	NP_666023	CTSL1	cathepsin L1
	CF662861	NP_004070	CTSS	cathepsin S
	AU081469	NP_004070	CTSS	cathepsin S
	EC393411	NP_004070	CTSS	cathepsin S
	EC392634	NP_004070	CTSS	cathepsin S
	L30111	NP_004070	CTSS	cathepsin S
	AU081399	NP_004070	CTSS	cathepsin S
	AU081388	NP_004070	CTSS	cathepsin S
	AU052048	NP_004070	CTSS	cathepsin S
	CA967891	NP_004070	CTSS	cathepsin S
	CA967124	NP_001327	CTSZ	cathepsin Z
	CA967150	NP_001327	CTSZ	cathepsin Z
	DW723735	NP_001327	CTSZ	cathepsin Z
	AY949988	NP_001327	CTSZ	cathepsin Z
	CA964997	NP_001072	CUBN	cubilin (intrinsic factor-cobalamin receptor)
	CF661123	NP_060419	CUEDC1	CUE domain containing 1
	EC393601	NP_003583	CUL1	cullin 1
	CA966748	NP_003583	CUL1	cullin 1
	CF662606	NP_001904	CUX1	cut-like homeobox 1
	CF660359	NP_057487	CWC15	CWC15 spliceosome-associated protein homolog (S. cerevisiae)
	DW724187	NP_057487	CWC15	CWC15 spliceosome-associated protein homolog (S. cerevisiae)
	CA968746	NP_057487	CWC15	CWC15 spliceosome-associated protein homolog (S. cerevisiae)
	CF660421	NP_057487	CWC15	CWC15 spliceosome-associated protein homolog (S. cerevisiae)
	EC392561	NP_001329	CXADR	coxsackie virus and adenovirus receptor
	AB082985	NP_001556	CXCL10	chemokine (C-X-C motif) ligand 10
	Contig1545	NP_001029058	CXCL12	chemokine (C-X-C motif) ligand 12 (stromal cell-derived factor 1)
	AJ536027	NP_001029058	CXCL12	chemokine (C-X-C motif) ligand 12 (stromal cell-derived factor 1)
	AJ536028	NP_004878	CXCL14	chemokine (C-X-C motif) ligand 14
	Contig1413	NP_003458	CXCR4	chemokine (C-X-C motif) receptor 4
	Contig1592	NP_003458	CXCR4	chemokine (C-X-C motif) receptor 4
	EC392300	NP_003458	CXCR4	chemokine (C-X-C motif) receptor 4
	DW723000	NP_003458	CXCR4	chemokine (C-X-C motif) receptor 4
	CA964360	NP_079435	CXorf21	chromosome X open reading frame 21
	DW721030	NP_057584	CXorf26	chromosome X open reading frame 26
	CA964951	NP_001095124	CXXC1	CXXC finger 1 (PHD domain)
	CA965460	NP_683725	CYB5A	cytochrome b5 type A (microsomal)
	Contig125	NP_000092	CYBA	cytochrome b-245, alpha polypeptide
	EC393647	NP_705839	CYBASC3	cytochrome b, ascorbate dependent 3
	AU052078	NP_000388	CYBB	cytochrome b-245, beta polypeptide
	CA969942	NP_079119	CYBRD1	cytochrome b reductase 1
	Contig1278	NP_001907	CYC1	cytochrome c-1
	EC392117	NP_061820	CYCS	cytochrome c, somatic
	CA965344	NP_061820	CYCS	cytochrome c, somatic
	Contig178	NP_061820	CYCS	cytochrome c, somatic
	EC392575	NP_055191	CYFIP2	cytoplasmic FMR1 interacting protein 2
	CA967584	NP_599030	CYGB	cytoglobin
	DQ248889	NP_000094	CYP19A1	cytochrome P450, family 19, subfamily A, polypeptide 1
	DQ534411	NP_000094	CYP19A1	cytochrome P450, family 19, subfamily A, polypeptide 1
	AB048939	NP_000490	CYP1A1	cytochrome P450, family 1, subfamily A, polypeptide 1
	CA967356	NP_000490	CYP1A1	cytochrome P450, family 1, subfamily A, polypeptide 1
	AB048942	NP_000095	CYP1B1	cytochrome P450, family 1, subfamily B, polypeptide 1
	AY437776	NP_000095	CYP1B1	cytochrome P450, family 1, subfamily B, polypeptide 1
	AY437777	NP_000095	CYP1B1	cytochrome P450, family 1, subfamily B, polypeptide 1
	AY437775	NP_000095	CYP1B1	cytochrome P450, family 1, subfamily B, polypeptide 1
	EC393743	NP_803882	CYP20A1	cytochrome P450, family 20, subfamily A, polypeptide 1
	CF661403	NP_000776	CYP27B1	cytochrome P450, family 27, subfamily B, polypeptide 1
	CA968916	NP_000766	CYP2J2	cytochrome P450, family 2, subfamily J, polypeptide 2
	Contig669	NP_000766	CYP2J2	cytochrome P450, family 2, subfamily J, polypeptide 2
	CA967490	NP_000766	CYP2J2	cytochrome P450, family 2, subfamily J, polypeptide 2
	CF662240	NP_059488	CYP3A4	cytochrome P450, family 3, subfamily A, polypeptide 4
	CA970224	NP_059488	CYP3A4	cytochrome P450, family 3, subfamily A, polypeptide 4
	CA967370	NP_006659	CYP46A1	cytochrome P450, family 46, subfamily A, polypeptide 1
	EL773000	NP_006659	CYP46A1	cytochrome P450, family 46, subfamily A, polypeptide 1
	CA965168	NP_001093242	CYP4B1	cytochrome P450, family 4, subfamily B, polypeptide 1
	CF660988	NP_004811	CYP7B1	cytochrome P450, family 7, subfamily B, polypeptide 1
	DY655845	NP_004382	CYP8B1	cytochrome P450, family 8, subfamily B, polypeptide 1
	AU301083	AP_000651	CYTB	cytochrome b
	DY691304	AP_000651	CYTB	cytochrome b
	AU279343	AP_000651	CYTB	cytochrome b
	CA969991	NP_059430	CYTH1	cytohesin 1
	CA967947	NP_004279	CYTIP	cytohesin 1 interacting protein
	CA967948	NP_001035190	D4S234E	DNA segment on chromosome 4 (unique) 234 expressed sequence
	CF661537	NP_055807	DAAM1	dishevelled associated activator of morphogenesis 1
	CA965801	NP_115941	DAB2IP	DAB2 interacting protein
	DW721835	NP_001335	DAD1	defender against cell death 1
	EC394249	NP_001335	DAD1	defender against cell death 1
	CF661333	NP_004384	DAG1	dystroglycan 1 (dystrophin-associated glycoprotein 1)
	AY421707	NP_001908	DAO	D-amino-acid oxidase
	CA966791	NP_001908	DAO	D-amino-acid oxidase
	CA967772	NP_001908	DAO	D-amino-acid oxidase
	CA966217	NP_387506	DAP3	death associated protein 3
	CF662222	NP_001017920	DAPL1	death associated protein-like 1
	Contig238	NP_001017920	DAPL1	death associated protein-like 1
	Contig271	NP_001017920	DAPL1	death associated protein-like 1
	DW720841	NP_001017920	DAPL1	death associated protein-like 1
	CA965239	NP_001017920	DAPL1	death associated protein-like 1
[truncated: 6,727 more rows]
