# Supplementary material for: A new procedure for determining the genetic basis of a physiological process in a non-model species, illustrated by cold induced angiogenesis in the carp
Source: BMC Genomics. 2009 Oct 23;10:490. doi: 10.1186/1471-2164-10-490 (PMC2771047; doi:10.1186/1471-2164-10-490)
Supplement: Additional file 11 — From the 4 methods used to predict angiogenesis genes, this table lists the 908 genes that were predicted as angiogenic. [file 1471-2164-10-490-S11.XLS]

## Sheet: AngiogenicGenes
	Protein	Gene Symbol	In House	Gene abstracts matching angiogenesis keywords	Gene ontology process matching angiogenesis keywords	q-value	up/down regulated	Number of methods
	NP_000575	IL8	Group SABio	115	1	0.37	Up	4
	NP_001521	HIF1A	Group Abdollahi SABio	495	5	0.02	Up	4
	NP_001141	ANPEP	Group	12	1	0.91	Up	4
	NP_891555	FLT4	Group	55	2	0.62	Up	4
	NP_001091046	ANG	Group SABio	49	5	0.49	Down	3
	NP_002201	ITGAV	Group SABio	60	0	0.98	Up	3
	NP_004521	MMP2	Group SABio	69	0	0	Up	3
	NP_003109	SPARC	Group SABio	21	0	0	Up	3
	NP_003229	TGFB2	Group SABio	7	2	0.1	Down	3
	NP_003246	TIMP2	Group SABio	21	0	0.98	Up	3
	NP_055310	ANGPTL3	Group	4	1	0.49	Down	3
	NP_001556	CXCL10	Group	27	0	0.12	Up	3
	NP_002078	GRN	Group	2	0	0	Up	3
	NP_000866	IGF1R	Group	10	0	0.29	Up	3
	NP_000292	PLG	Group	36	2	0.44	Down	3
	NP_976322	RNH1	Group	3	1	0.29	Down	3
	NP_060034	STAB2	SABio	7	1	0.62	Down	3
	NP_000954	PTGS2	Abdollahi SABio	137	0	0.1	Up	3
	NP_001619	AKR1B1	Abdollahi	1	0	0.81	Up	3
	NP_000029	APC	Abdollahi	1	0	0.46	Up	3
	NP_001091680	CTNNB1	Abdollahi	17	0	0.38	Up	3
	NP_058642	F11R	Abdollahi	18	0	0.48	Up	3
	NP_694881, NP_006588	HSPA8	Abdollahi	1	0	0	Up	3
	NP_596867	ITGB1	Abdollahi	80	0	0	Up	3
	NP_005557	LDHA	Abdollahi	2	0	0.57	Up	3
	NP_620407	MAPK1	Abdollahi	56	0	0.25	Up	3
	NP_002388	MEF2C	Abdollahi	1	0	0.44	Up	3
	NP_002406	MIF	Abdollahi	23	0	0.57	Up	3
	NP_002458	MYC	Abdollahi	13	0	0.03	Up	3
	NP_002635	PIGR	Abdollahi	1	0	0.62	Up	3
	NP_066932	TMSB4X	Abdollahi	13	0	0	Up	3
	NP_003458	CXCR4		66	1	0.26	Up	3
	NP_002124	HMOX1		65	2	0.66	Up	3
	NP_001744	CAV1		46	3	0	Up	3
	NP_001892	CTGF		41	1	0	Up	3
	NP_071334	EGLN1		27	1	0.62	Up	3
	NP_004043	BNIP3		18	1	0.62	Up	3
	NP_004748	SCYE1		18	1	0.72	Up	3
	NP_001195	BMPR2		9	1	0.29	Up	3
	NP_061928	ROBO4		8	1	0	Up	3
	NP_001926	DPP4		5	1	0.72	Up	3
	NP_001001937	ATP5A1		4	1	0.29	Up	3
	NP_003783	EDF1		4	1	0.22	Up	3
	NP_476516	NARG1		4	1	0.51	Up	3
	NP_005372	NCL		4	1	0	Up	3
	NP_976312	MB		2	1	0.1	Up	3
	NP_006216	PLCD1		1	1	0.12	Up	3
	NP_000926	PLOD2		1	1	0.62	Up	3
	NP_079355	ZC3H12A		1	1	0.59	Up	3
	NP_004917	ZFP36L1		1	1	0.18	Up	3
	NP_009330	STAT1	Abdollahi	15	0	0.08	Up	3
	NP_002017, NP_997647	FN1	Group SABio	25	0	0.19	Down	2
	NP_000609	IGF1	Group SABio	31	0	0.57	Down	2
	NP_000873	IL12A	Group SABio	3	0			2
	NP_001012334	MDK	Group SABio	8	0	0.23	Down	2
	NP_004985	MMP9	Group SABio	98	0	0.49	Down	2
	NP_002598	PDGFA	Group SABio	10	0	0.62	Down	2
	NP_000939	PRL	Group SABio	7	0			2
	NP_000651	TGFB1	Group SABio	88	0	0.62	Down	2
	NP_002156	ID1	Group Abdollahi SABio	19	0	0.62	Down	2
	NP_004664	ANGPTL1	Group	9	0			2
	NP_000603	IGF2	Group	8	0			2
	NP_000567	IL1B	Group	41	0	0.53	Down	2
	NP_005551	LAMA5	Group	4	0	0.62	Down	2
	NP_000221	LEP	Group	23	0			2
	NP_000479	SERPINC1	Group	5	0	0.26	Down	2
	NP_000629	VTN	Group	12	0	0.33	Down	2
	NP_008919	ADAMTS1	SABio	11	0	0.57	Down	2
	NP_004039	B2M	SABio	1	0	0	Down	2
	NP_000497	F2	SABio	47	0	0.38	Down	2
	NP_002037	GAPDH	SABio	6	0	0	Down	2
	NP_031381	HSP90AB1	SABio	0	0	0.38	Up	2
	NP_000563	IL10	SABio	23	0			2
	NP_002945	RPS27A	SABio	0	0	0	Up	2
	NP_003239	THBS4	SABio	2	0			2
	NP_849180	HNF4A	Abdollahi	2	0	0.53	Down	2
	NP_002220	JUNB	Abdollahi	1	0	0.49	Down	2
	NP_003989	NFKB1	Abdollahi	82	0	0.33	Down	2
	NP_057637	NUP62	Abdollahi	0	0	0.62	Up	2
	NP_002559	PABPC1	Abdollahi	0	0	0.62	Up	2
	NP_775268	PTK2B	Abdollahi	17	0	0.29	Down	2
	NP_001655	RHOA	Abdollahi	34	0	0.3	Down	2
	NP_997404, NP_008939, NP_997403	RTN4	Abdollahi	3	0	0.94	Down	2
	NP_003052	SLIT1	Abdollahi	1	0			2
	NP_003141	STAT3	Abdollahi	40	0	0.38	Down	2
	NP_001119584	TP53		81	0	0	Up	2
	NP_000616	NOS2		76	1			2
	NP_000790	EPO		57	1			2
	NP_001306	MAPK14		41	0	0.62	Up	2
	NP_002650	PLAUR		25	0	0.66	Up	2
	NP_000177, NP_001014975	CFH		23	0	0.34	Up	2
	NP_001391	S1PR1		22	1			2
	NP_006278	TFPI		21	0	0	Up	2
	NP_000445	SOD1		20	0	0.94	Up	2
	NP_001002858	ANXA2		19	0	0	Up	2
	NP_000032	APOE		18	2	0.05	Down	2
	NP_000565	CD55		18	0	0	Up	2
	NP_000020	AGT		15	1			2
	NP_005520	HSPG2		14	0	0.18	Up	2
	NP_694593	FYN		13	0	0.72	Up	2
	NP_001073286	ITGA6		13	0	0.01	Up	2
	NP_004210	PTTG1		13	0	0.26	Up	2
	NP_003093	SOD3		12	1			2
	NP_001035181	ENPP2		12	0	0	Up	2
	NP_006829	METAP2		12	0	0.01	Up	2
	NP_060087	NOTCH1		12	0	0.53	Up	2
	NP_001719	BSG		11	0	0.96	Up	2
	NP_004371	CREBBP		10	1	0.62	Down	2
	NP_001091645	ENTPD1		10	0	0.12	Up	2
	NP_680093	CTSB		9	0	0.18	Up	2
	NP_005243	FOS		9	0	0.98	Up	2
	NP_000156	GJA1		9	0	0	Up	2
	NP_002517	NT5E		9	0	0.29	Up	2
	NP_003320	TXN		9	0	0.25	Up	2
	NP_116027	GATA2		8	0	0.29	Up	2
	NP_002044	GBP1		8	0	0.01	Up	2
	NP_001936	HBEGF		8	0	0.44	Up	2
	NP_001145	ANXA5		7	0	0.71	Up	2
	NP_001120699	CD59		7	0	0.54	Up	2
	NP_004408	DUSP1		7	0	0.42	Up	2
	NP_000572	GPX1		7	0	0.53	Up	2
	NP_001531	HSPB1		7	0	0.49	Up	2
	NP_006155	NFE2L2		7	0	0.83	Up	2
	NP_066961	TRAF2		7	0	0.32	Up	2
	NP_003371	VIM		7	0	0	Up	2
	NP_000005	A2M		6	0	0	Up	2
	NP_001760	CD9		6	0	0.11	Up	2
	NP_002296	LGALS1		6	0	0	Up	2
	NP_000894	NQO1		6	0	0	Up	2
	NP_004604	TGM2		6	0	0	Up	2
	NP_963923, NP_004808	TJP2		6	0	0.18	Up	2
	NP_003671	YARS		6	0	0.44	Up	2
	NP_477520	ANTXR2		5	0	0	Up	2
	NP_001224	CAV2		5	0	0.18	Up	2
	NP_001771	CD63		5	0	0.61	Up	2
	NP_055158	CLDN15		5	0	0.29	Up	2
	NP_004976	KRAS		5	0	0.83	Up	2
	NP_068779	MCL1		5	0	0.62	Up	2
	NP_006466	POSTN		5	0	0	Up	2
	NP_001010935	RAP1A		5	0	0.53	Up	2
	NP_000022	ALAD		4	0	0.59	Up	2
	NP_001739	CAPN2		4	0	0.62	Up	2
	NP_001894	CTNNA1		4	0	0.38	Up	2
	NP_006089	GNB2L1		4	0	0.92	Up	2
	NP_000166	GPI		4	0	0	Up	2
	NP_000843	GSTP1		4	0	0.62	Up	2
	NP_002175	IL6ST		4	0	0.12	Up	2
	NP_006246	PRKCH		4	0	0.26	Up	2
	NP_000304	PROS1		4	0	0.29	Up	2
	NP_001098714	PTPRM		4	0	0.62	Up	2
	NP_004946	SLC29A1		4	0	0	Up	2
	NP_059345	BAIAP2		3	0	0.26	Up	2
	NP_004582	CCL20		3	0	0	Up	2
	NP_000195	CFI		3	0	0.1	Up	2
	NP_001319	CTBP1		3	0	0.83	Up	2
	NP_004878	CXCL14		3	0	0.44	Up	2
	NP_002008	FLI1		3	0	0.32	Up	2
	NP_002023	FTH1		3	0	0	Up	2
	NP_001485	GDI2		3	0	0.28	Up	2
	NP_002217	JAG2		3	0	0.29	Up	2
	NP_005552	LAMP1		3	0	0.62	Up	2
	NP_005578	MEF2A		3	0	0	Up	2
	NP_001018087	NR3C1		3	0	0.94	Up	2
	NP_872590	PCNA		3	0	0.53	Up	2
	NP_000296	PON2		3	0	0.46	Up	2
	NP_795714	PPAP2A		3	0	0.81	Up	2
	NP_001103224	PTPRB		3	0	0.1	Up	2
	NP_652759	RGS3		3	0	0.66	Up	2
	NP_003121	SRI		3	0	0.76	Up	2
	NP_919235	UBE2I		3	0	0.42	Up	2
	NP_009057	VCP		3	0	0.01	Up	2
	NP_001091	ACTA1		2	0	0	Up	2
	NP_001113	ADFP		2	0	0.98	Up	2
	NP_005130	ANXA3		2	0	0.3	Up	2
	NP_001003703	ATP5J		2	0	0.59	Up	2
	NP_000578	C7		2	0	0	Up	2
	NP_006126	CAPZA1		2	0	0.9	Up	2
	NP_001035148	CD68		2	0	0.94	Up	2
	NP_001788	CDH11		2	0	0.44	Up	2
	NP_776297	CLCN3		2	0	0.62	Up	2
	NP_001883	CSNK1A1		2	0	0.04	Up	2
	NP_004384	DAG1		2	0	0.69	Up	2
	NP_005210, NP_001073280	DIAPH1		2	0	0.32	Up	2
	NP_055399	ERO1L		2	0	0.94	Up	2
	NP_116071	FOXP1		2	0	0.26	Up	2
	NP_976221	HDLBP		2	0	0	Up	2
	NP_002148	HSPE1		2	0	0.62	Up	2
	NP_000868	IL1R1		2	0	0.51	Up	2
	NP_003015	ITSN1		2	0	0.38	Up	2
	NP_000886	LTA4H		2	0	0	Up	2
	NP_079481	MED28		2	0	0	Up	2
	NP_001035090	MLLT4		2	0	0.93	Up	2
	NP_002453	MX1		2	0	0.53	Up	2
	NP_000909	P4HB		2	0	0	Up	2
	NP_062565	PARD3		2	0	0.12	Up	2
	NP_066272	PDLIM1		2	0	0.62	Up	2
	NP_001073940	PEAR1		2	0	0.1	Up	2
	NP_619634	PPP1R14B		2	0	0.94	Up	2
	NP_055317	PRPF19		2	0	0.57	Up	2
	NP_055469	SDC3		2	0	0.26	Up	2
	NP_006799	SEC61B		2	0	0.05	Up	2
	NP_001037	SLC12A2		2	0	0.44	Up	2
	NP_003189	TCEB3		2	0	0.94	Up	2
	NP_066926	TMSB10		2	0	0	Up	2
	NP_003830	TNFRSF11A		2	0	0.29	Up	2
	NP_063953, NP_063915	ABCC1		1	0	0.62	Up	2
	NP_055760	ABLIM3		1	0	0.59	Up	2
	NP_001598	ACAA1		1	0	0.93	Up	2
	NP_005712	ACTR3		1	0	0	Up	2
	NP_000467	AK1		1	0	0.51	Up	2
	NP_001070666	ATG9A		1	0	0.29	Up	2
	NP_001681	ATP6V1A		1	0	0.37	Up	2
	NP_003901	BUD31		1	0	0.93	Up	2
	NP_004332	CAD		1	0	0.38	Up	2
	NP_620148	CANT1		1	0	0.81	Up	2
	NP_057017	CCDC72		1	0	0.29	Up	2
	NP_003905	CCNA1		1	0	0.29	Up	2
	NP_068733	CFL2		1	0	0.26	Up	2
	NP_000070	CHRNA1		1	0	0.1	Up	2
	NP_036260	CLCA4		1	0	0.1	Up	2
	NP_039234	CLIC4		1	0	0	Up	2
	NP_000077	CLN3		1	0	0.94	Up	2
	NP_004850	CLTC		1	0	0.62	Up	2
	NP_004359	CNN2		1	0	0	Up	2
	NP_149124	CNP		1	0	0	Up	2
	NP_001852	COX4I1		1	0	0.85	Up	2
	NP_001853	COX5B		1	0	0.03	Up	2
	NP_115941	DAB2IP		1	0	0.1	Up	2
	NP_063940	DIABLO		1	0	0.94	Up	2
	NP_005138	DNAJA3		1	0	0.62	Up	2
	NP_001387, NP_569120	DYRK1A		1	0	0.29	Up	2
	NP_114414	EIF2A		1	0	0.06	Up	2
	NP_002750	EIF2AK2		1	0	0.53	Up	2
	NP_004205	FIBP		1	0	0.57	Up	2
	NP_002019	FNTB		1	0	0.01	Up	2
	NP_659003	FXYD5		1	0	0.48	Up	2
	NP_001005742	GBA		1	0	0.42	Up	2
	NP_006699	GLO1		1	0	0.29	Up	2
	NP_001112362	GLRX		1	0	0.81	Up	2
	NP_055720	GLS		1	0	0.94	Up	2
	NP_005262	GLUD1		1	0	0.93	Up	2
	NP_006035	HDAC6		1	0	0	Up	2
	NP_000850	HMGCR		1	0	0.59	Up	2
	NP_000405	HSD17B4		1	0	0.12	Up	2
	NP_002218	JAK1		1	0	0.12	Up	2
	NP_006294	JTV1		1	0	0.38	Up	2
	NP_000220	LCAT		1	0	0.29	Up	2
	NP_004978	LIMS1		1	0	0.62	Up	2
	NP_005900	MAP1B		1	0	0.83	Up	2
	NP_005195	MAP3K8		1	0	0	Up	2
	NP_002739	MAPK6		1	0	0.76	Up	2
	NP_620635	MAPK8		1	0	0.29	Up	2
	NP_002404	MGST2		1	0	0.12	Up	2
	NP_002408	MKI67		1	0	0.26	Up	2
	NP_114064	NBR1		1	0	0.59	Up	2
	NP_005428	NCOA4		1	0	0.46	Up	2
	NP_006147	NEDD8		1	0	0.12	Up	2
	NP_004679	NMI		1	0	0.44	Up	2
	NP_057251	NOL7		1	0	0.59	Up	2
	NP_036361	NT5C2		1	0	0.19	Up	2
	NP_005004	NUCB2		1	0	0.81	Up	2
	NP_005304	PDIA3		1	0	0.44	Up	2
	NP_005733	PDIA6		1	0	0.38	Up	2
	NP_998801, NP_976227	PDLIM7		1	0	0.83	Up	2
	NP_002615	PFDN5		1	0	0.06	Up	2
	NP_001107644	PIK3R3		1	0	0.59	Up	2
	NP_002652	PLCG2		1	0	0.59	Up	2
	NP_005023	PLS3		1	0	0	Up	2
	NP_005384	PLXNB3		1	0	0.29	Up	2
	NP_002687	POLR2G		1	0	0.53	Up	2
	NP_054829	PPP1R8		1	0	0.03	Up	2
	NP_821067	PPP2R4		1	0	0.17	Up	2
	NP_002801	PSMD4		1	0	0.69	Up	2
	NP_003454	PTP4A1		1	0	0.13	Up	2
	NP_004152	RAB1A		1	0	0.29	Up	2
	NP_005361	RAB8A		1	0	0.3	Up	2
	NP_002873	RANBP1		1	0	0	Up	2
	NP_036234	RERE		1	0	0.72	Up	2
	NP_001030168	RPL14		1	0	0.81	Up	2
	NP_001023	RPS29		1	0	0.19	Up	2
	NP_005497	SCARB2		1	0	0.01	Up	2
	NP_001007071	SDCBP		1	0	0	Up	2
	NP_004159	SDHA		1	0	0.48	Up	2
	NP_037468	SEC61A1		1	0	0.03	Up	2
	NP_001092282	2008-09-01		1	0	0.94	Up	2
	NP_055260	SERP1		1	0	0	Up	2
	NP_001226	SERPINH1		1	0	0	Up	2
	NP_003002	SET		1	0	0.92	Up	2
	NP_001012682	SLC3A2		1	0	0.55	Up	2
	NP_003038	SLC9A1		1	0	0.46	Up	2
	NP_003092	SOAT1		1	0	0.29	Up	2
	NP_006406	SPTLC1		1	0	0.01	Up	2
	NP_777629	ST3GAL3		1	0	0.29	Up	2
	NP_009200	STXBP3		1	0	0.59	Up	2
	NP_004810	SYMPK		1	0	0.03	Up	2
	NP_001103444	SYNPO		1	0	0.29	Up	2
	NP_006746	TALDO1		1	0	0.62	Up	2
	NP_851828	TAZ		1	0	0.94	Up	2
	NP_110379	TCP1		1	0	0.62	Up	2
	NP_006061	TFG		1	0	0.94	Up	2
	NP_071435	TMBIM1		1	0	0	Up	2
	NP_061882	TOLLIP		1	0	0.94	Up	2
	NP_689476, NP_001036816, NP_705935	TPM3		1	0	0.14	Up	2
	NP_004230	TRIP11		1	0	0.62	Up	2
	NP_000359	TSC1		1	0	0.72	Up	2
	NP_003363	VBP1		1	0	0.62	Up	2
	NP_003932	WASL		1	0	0.81	Up	2
	NP_004897	WTAP		1	0	0.94	Up	2
	NP_150634	CASP1		0	1	0.57	Up	2
	NP_588614	PLCD3		0	1	0.72	Up	2
	NP_001722	BTG1		1	2	0.38	Down	2
	NP_085124	DICER1		1	1	0.29	Down	2
	NP_004078	DLG1		1	1	0.49	Down	2
	NP_002138	HOXB5		1	1	0.57	Down	2
	NP_002119	HMGB1		10	0	0.98	Up	2
	NP_001297	CLDN3		6	1			2
	NP_001721	KLF5		6	1	0.33	Down	2
	NP_001035957	NF1		5	4	0.57	Down	2
	NP_003460	SCG2		4	4	0.53	Down	2
	NP_001677	ATP5B		4	1	0.26	Down	2
	NP_974199	GIPC1		3	1	0.57	Down	2
	NP_001014797	KCNMA1		3	1	0.53	Down	2
	NP_000184	SHH		3	1			2
	NP_005350	SMAD4		3	1	0.44	Down	2
	NP_859048	PRDX1		3	0	0.37	Up	2
	NP_057395	ATPIF1		2	2	0.62	Down	2
	NP_009053	USF1		2	1			2
	NP_001011545	BACH1		2	0	0.62	Up	2
	NP_001230	CCNH	Abdollahi	0	0	0.53	Down	1
	NP_005871	DNAJA2	Abdollahi	0	0	0.19	Down	1
	NP_973728	ELF2	Abdollahi	0	0	0.62	Down	1
	NP_536721	GATA5	Abdollahi	0	0			1
	NP_066959, NP_996734	RTN1	Abdollahi	0	0	0.49	Down	1
	NP_116119	RTN4IP1	Abdollahi	0	0	0.38	Down	1
	NP_003191	TCF3	Abdollahi	0	0	0.23	Down	1
	NP_001029058	CXCL12		59	0	0.53	Down	1
	NP_000303	PROC		40	0	0.57	Down	1
	NP_612482	SP1		38	0	0.53	Down	1
	NP_000558	CRP		28	0	0.62	Down	1
	NP_000121	F5		27	0	0.57	Down	1
	NP_001120963	ITGB2		26	0	0.14	Down	1
	NP_000884	KNG1		22	0	0.49	Down	1
	NP_001428	ESR2		19	0	0.62	Down	1
	NP_000228	LPL		19	0			1
	NP_000092	CYBA		18	0	0.04	Down	1
	NP_006507	SLC2A1		18	0	0.72	Down	1
	NP_000624	BCL2		17	0	0.62	Down	1
	NP_002200, NP_001107852	ITGAL		17	0	0.49	Down	1
	NP_002980	CCL21		16	0	0.62	Down	1
	NP_062562	F7		16	0	0.62	Down	1
	NP_057354	KLF2		14	0			1
	NP_002529	OCLN		14	0	0.57	Down	1
	NP_006071	SEMA3A		14	0	0.38	Down	1
	NP_005339	HSP90AA1		13	0	0.72	Down	1
	NP_000198	INS		13	0			1
	NP_065390	NFKBIA		13	0	0.81	Down	1
	NP_852664	PIK3R1		13	0	0.33	Down	1
	NP_003725	AOC3		12	0			1
	NP_005132	FGB		12	0	0.12	Down	1
	NP_001005619	ITGB4		12	0	0.44	Down	1
	NP_002990	SDC4		12	0	0.49	Down	1
	NP_004351	CDH1		11	0	0.01	Down	1
	NP_000499	FGA		11	0	0.03	Down	1
	NP_002640	PIK3CG		11	0			1
	NP_002151	TNC		11	0	0.05	Down	1
	NP_002537	TNFRSF11B		11	0	0.53	Down	1
	NP_001900	CTSD		10	0	0.04	Down	1
	NP_001019636	SOD2		10	0	0.29	Down	1
	NP_001017535	VDR		10	0	0.57	Down	1
	NP_068576	ACE2		9	0			1
	NP_000844	GSTT1		9	0	0.53	Down	1
	NP_001547	IKBKB		9	0	0.93	Down	1
	NP_000586	LTA		9	0	0.57	Down	1
	NP_002383	MDM2		9	0	0.57	Down	1
	NP_000952	PTGIS		9	0	0.38	Down	1
	NP_000388	CYBB		8	0	0.53	Down	1
	NP_000094	CYP19A1		8	0			1
	NP_000766	CYP2J2		8	0	0.53	Down	1
	NP_004963	JAK2		8	0	0.62	Down	1
	NP_001013424	KRIT1		8	0	0.81	Down	1
	NP_002323	LRP1		8	0	0.49	Down	1
	NP_002435	MSN		8	0	0.57	Down	1
	NP_005737	NAMPT		8	0			1
	NP_000896	NPY		8	0			1
	NP_003661	BHLHB2		7	0	0.62	Down	1
	NP_001220	CASP9		7	0	0.62	Down	1
	NP_001034579	CD151		7	0	0.1	Down	1
	NP_598010	DCN		7	0	0.57	Down	1
	NP_000495	F10		7	0	0.62	Down	1
	NP_000500	FGG		7	0	0.02	Down	1
	NP_004955	HDAC1		7	0	0.57	Down	1
	NP_000625	IL8RA		7	0			1
	NP_001027466	SERPING1		7	0	0.26	Down	1
	NP_003146	STC1		7	0	0.44	Down	1
	NP_003168	SYK		7	0	0.49	Down	1
	NP_005639	TCEB1		7	0	0.26	Down	1
	NP_000691	ANXA1		6	0	0.53	Down	1
	NP_005177	CAPN1		6	0	0.44	Down	1
	NP_066192	CLDN9		6	0			1
	NP_001827	CMA1		6	0			1
	NP_666023	CTSL1		6	0			1
	NP_001329	CXADR		6	0	0.49	Down	1
	NP_061931	DDIT4		6	0	0.19	Down	1
	NP_001959	EIF4E		6	0	0.54	Down	1
	NP_001410	ELAVL1		6	0	0.38	Down	1
	NP_000227	LIPC		6	0	0.62	Down	1
	NP_476500	LPAR1		6	0			1
	NP_109587	MAP2K2		6	0	0.12	Down	1
	NP_000256	NCF1		6	0	0.49	Down	1
	NP_002636	PIK3C2A		6	0	0.72	Down	1
	NP_002899	REL		6	0	0.57	Down	1
	NP_599024	RORA		6	0			1
	NP_001012321	RPSA		6	0	0.59	Down	1
	NP_002989	SDC2		6	0	0.44	Down	1
	NP_003346	UCP2		6	0	0.07	Down	1
	NP_001618	ALCAM		5	0	0.53	Down	1
	NP_001632	APEX1		5	0	0.62	Down	1
	NP_001743	CAT		5	0	0.23	Down	1
	NP_006265	CCL19		5	0			1
	NP_005593	CLDN11		5	0			1
	NP_000124	F9		5	0	0.57	Down	1
	NP_001104026	FLNA		5	0	0.01	Down	1
	NP_000505	GDNF		5	0			1
	NP_002060	GNAI1		5	0	0.57	Down	1
	NP_001524	HNRNPL		5	0			1
	NP_005920	MFI2		5	0			1
	NP_002418	MMP13		5	0	0.57	Down	1
	NP_001070961	NFKB2		5	0	0.23	Down	1
	NP_006244	PRKAB1		5	0	0.53	Down	1
	NP_002948	RXRA		5	0	0.57	Down	1
	NP_062427	S100A4		5	0	0.53	Down	1
	NP_110381	SAA2		5	0			1
	NP_005150	ACTC1		4	0			1
	NP_958817	APP		4	0	0.91	Down	1
	NP_000692	ATP1A1		4	0	0.42	Down	1
	NP_001726	C5		4	0	0.57	Down	1
	NP_004334	CALR		4	0	0	Down	1
	NP_203123	CAV3		4	0			1
	NP_000062	CBS		4	0	0.44	Down	1
	NP_001296	CLDN4		4	0	0.29	Down	1
	NP_001298	CLDN7		4	0	0.49	Down	1
	NP_000079	COL1A1		4	0	0	Down	1
	NP_000080	COL1A2		4	0	0	Down	1
	NP_004406	DSP		4	0	0.01	Down	1
	NP_001970	EPHX2		4	0	0.29	Down	1
	NP_001489	GCLC		4	0	0.53	Down	1
	NP_002075	GPX3		4	0	0.49	Down	1
	NP_002107	HLA-A		4	0	0.01	Down	1
	NP_000632	IL11		4	0			1
	NP_000556	IL6R		4	0	0.62	Down	1
	NP_000883	KLKB1		4	0	0.44	Down	1
	NP_000416	L1CAM		4	0	0.53	Down	1
	NP_000233	MBL2		4	0			1
	NP_005915	MEOX2		4	0			1
	NP_002511	NPM1		4	0	0.08	Down	1
	NP_004558	PFKFB4		4	0			1
	NP_002637	PIK3C2B		4	0	0.62	Down	1
	NP_000930	POMC		4	0			1
	NP_002822	PTPN6		4	0	0.26	Down	1
	NP_000528	REN		4	0			1
	NP_003766	S1PR4		4	0			1
	NP_001078955	SEPP1		4	0	0.17	Down	1
	NP_005576	SMAD6		4	0			1
	NP_071427	TNMD		4	0			1
	NP_003780	TRADD		4	0	0.57	Down	1
	NP_003344	UCN		4	0			1
	NP_663723	YWHAZ		4	0	0.29	Down	1
	NP_000473	APOA4		3	0			1
	NP_004322	BNIP3L		3	0	0	Down	1
	NP_005185	CEBPB		3	0	0.49	Down	1
	NP_976084	CLU		3	0	0.47	Down	1
	NP_000087	CP		3	0	0.23	Down	1
	NP_001863	CPB2		3	0	0.33	Down	1
	NP_000747	CRH		3	0	0.44	Down	1
	NP_004373	CRHR1		3	0			1
	NP_001874	CRHR2		3	0			1
	NP_001876	CRYAB		3	0	0.33	Down	1
	NP_000095	CYP1B1		3	0	0.19	Down	1
	NP_004416	ECM1		3	0	0.62	Down	1
	NP_001107781	ELF3		3	0	0.49	Down	1
	NP_000134	FH		3	0	0.33	Down	1
	NP_005249	GCHFR		3	0	0.53	Down	1
	NP_004482	GRLF1		3	0	0.19	Down	1
	NP_003874	HDAC3		3	0	0.44	Down	1
	NP_002117	HLF		3	0	0.62	Down	1
	NP_001070911	HNRNPC		3	0			1
	NP_002145	HSPA4		3	0	0.23	Down	1
	NP_000587	IGFBP1		3	0	0.53	Down	1
	NP_000590	IGFBP5		3	0	0.1	Down	1
	NP_003861	IQGAP1		3	0	0.57	Down	1
	NP_002289	LCP1		3	0	0	Down	1
	NP_003001	MAP2K4		3	0	0.93	Down	1
	NP_002393	MEST		3	0	0.19	Down	1
	NP_001007793	NTRK1		3	0			1
	NP_036517	NUPR1		3	0	0.26	Down	1
	NP_000282	PGK1		3	0	0.62	Down	1
	NP_066928	PLSCR1		3	0	0.01	Down	1
	NP_002761	PRSS2		3	0			1
	NP_000012	PSEN1		3	0	0.98	Down	1
	NP_006263	S100B		3	0			1
	NP_002993	SDHD		3	0	0	Down	1
	NP_006207	SERPINE2		3	0	0.1	Down	1
	NP_000534	SMPD1		3	0	0.26	Down	1
	NP_000337	SOX9		3	0	0.26	Down	1
	NP_001074016	SPI1		3	0	0.49	Down	1
	NP_004167	SREBF1		3	0	0.62	Down	1
	NP_004590	SREBF2		3	0	0.19	Down	1
	NP_001005781	SUMO1		3	0	0.01	Down	1
	NP_003273	TNNI2		3	0			1
	NP_006463	TXNIP		3	0	0.03	Down	1
	NP_001158	XIAP		3	0			1
	NP_066964	XRCC5		3	0	0.94	Down	1
	NP_004550	YBX1		3	0	0.01	Down	1
	NP_001082	ABP1		2	0			1
	NP_783163	ADRM1		2	0	0.58	Down	1
	NP_001613	AHSG		2	0	0.49	Down	1
	NP_004199	AIFM1		2	0			1
	NP_000689	ALOX5		2	0	0.44	Down	1
	NP_066969	ANGPTL7		2	0			1
	NP_000036	ARG1		2	0	0.17	Down	1
	NP_004314	BAG1		2	0	0.62	Down	1
	NP_000058	CA2		2	0	0	Down	1
	NP_008819	CALM1		2	0	0.62	Down	1
	NP_001020330	CD74		2	0	0	Down	1
	NP_004355	CEBPA		2	0	0.62	Down	1
	NP_001798	CEL		2	0			1
	NP_002612	CFP		2	0	0.57	Down	1
	NP_001271	CIRBP		2	0	0.44	Down	1
	NP_001839	COL6A1		2	0	0.42	Down	1
	NP_001901	CTSE		2	0			1
	NP_001904	CUX1		2	0			1
	NP_599030	CYGB		2	0	0.62	Down	1
	NP_000490	CYP1A1		2	0	0.38	Down	1
	NP_000785	DRD1		2	0			1
	NP_000786	DRD2		2	0			1
	NP_000788	DRD4		2	0			1
	NP_004085	EIF2S1		2	0	0.29	Down	1
	NP_001419	ENO1		2	0	0.53	Down	1
	NP_001424	ERN1		2	0			1
	NP_001434	FABP1		2	0	0.44	Down	1
	NP_055182	FAM162A		2	0			1
	NP_001449	FLNC		2	0	0.53	Down	1
	NP_004470	FUT7		2	0			1
	NP_002076	GPX4		2	0	0.49	Down	1
	NP_002101	HCK		2	0	0.53	Down	1
	NP_001015053	HDAC5		2	0	0.57	Down	1
	NP_620579	HFE		2	0	0.62	Down	1
	NP_002131	HNRNPK		2	0			1
	NP_002157	ID2		2	0	0.62	Down	1
	NP_060033	IL17RD		2	0	0.62	Down	1
	NP_003740	IRS2		2	0	0.38	Down	1
	NP_005553	LAMC2		2	0	0.09	Down	1
	NP_033665	LGALS9		2	0	0.49	Down	1
	NP_002307	LMX1B		2	0			1
	NP_002749	MAP2K6		2	0			1
	NP_004765	MED1		2	0			1
	NP_005364	MPL		2	0			1
	NP_848927	MTDH		2	0	0.1	Down	1
	NP_005946	MTF1		2	0	0.49	Down	1
	NP_005369	MYCN		2	0			1
	NP_001121123	NCF2		2	0	0.62	Down	1
	NP_002552	P2RX5		2	0	0.62	Down	1
	NP_002568	PAK2		2	0	0.08	Down	1
	NP_000919	PLA2G1B		2	0			1
	NP_065109	PNPLA2		2	0	0.72	Down	1
	NP_056281	PTPN23		2	0	0.72	Down	1
	NP_563579	PTPRC		2	0	0.44	Down	1
	NP_004628	RAB7A		2	0			1
	NP_002863	RAC2		2	0	0.05	Down	1
	NP_006779	RALBP1		2	0	0.38	Down	1
	NP_739580	RASSF2		2	0	0.01	Down	1
	NP_055060	RNF7		2	0	0.49	Down	1
	NP_036370	SIRT1		2	0	0.57	Down	1
	NP_005974	SKP2		2	0			1
	NP_002718	SRGN		2	0			1
	NP_001012770	ABI1		0	0	0	Up	1
	NP_001601	ACP2		0	0	0	Up	1
	NP_005710	ARPC3		0	0	0.01	Up	1
	NP_006347	ATP5H		0	0	0	Up	1
	NP_056962	AZIN1		0	0	0	Up	1
	NP_004272	BAG3		0	0	0	Up	1
	NP_115709	C10orf58		0	0	0.01	Up	1
	NP_060634	C12orf11		0	0	0	Up	1
	NP_653201	C16orf63		0	0	0	Up	1
	NP_001210	CALU		0	0	0	Up	1
	NP_006358	CAP1		0	0	0.01	Up	1
	NP_006068	CBARA1		0	0	0	Up	1
	NP_113650	CD99L2		0	0	0.01	Up	1
	NP_004068	CS		0	0	0	Up	1
	NP_004073	DCTN1		0	0	0	Up	1
	NP_004238	EFTUD2		0	0	0	Up	1
	NP_001406	EIF2S3		0	0	0	Up	1
	NP_001409	EIF4G2		0	0	0	Up	1
	NP_068586	ELOVL5		0	0	0	Up	1
	NP_001988	FAU		0	0	0.01	Up	1
	NP_057152	FIS1		0	0	0.01	Up	1
	NP_463460	FKBP1A		0	0	0.01	Up	1
	NP_004948	FPGS		0	0	0.01	Up	1
	NP_000149	GBE1		0	0	0	Up	1
	NP_113673	GRWD1		0	0	0	Up	1
	NP_000168	GSN		0	0	0	Up	1
	NP_004823	GSTO1		0	0	0	Up	1
	NP_036473	GTPBP4		0	0	0	Up	1
	NP_000512	HEXB		0	0	0	Up	1
	NP_075391	INTS3		0	0	0	Up	1
	NP_057422	IPO11		0	0	0.01	Up	1
	NP_055576	KIAA0174		0	0	0	Up	1
	NP_000519	MAN2B1		0	0	0.01	Up	1
	NP_073729	MAP1LC3B		0	0	0	Up	1
	NP_036457	MAPRE1		0	0	0	Up	1
	NP_644808	MCFD2		0	0	0	Up	1
	NP_001074248	MYO1C		0	0	0	Up	1
	NP_004997	NDUFS1		0	0	0	Up	1
	NP_001003941	OGDH		0	0	0	Up	1
	NP_002622	PGD		0	0	0	Up	1
	NP_003548	PIP5K1A		0	0	0.01	Up	1
	NP_000294	PMM2		0	0	0	Up	1
	NP_001018060	POLR3H		0	0	0	Up	1
	NP_002698	PPM1G		0	0	0	Up	1
	NP_002707	PPP2R1B		0	0	0.01	Up	1
	NP_056157	PPWD1		0	0	0	Up	1
	NP_002734	PRKCSH		0	0	0	Up	1
	NP_036364	PTRF		0	0	0	Up	1
	NP_004330	PTTG1IP		0	0	0	Up	1
	NP_004654	RAB11A		0	0	0.01	Up	1
	NP_036555	RPL13A		0	0	0	Up	1
	NP_000976	RPL17		0	0	0.01	Up	1
	NP_000972	RPL19		0	0	0	Up	1
	NP_000969	RPL23		0	0	0.01	Up	1
	NP_000977	RPL24		0	0	0	Up	1
	NP_000978	RPL26		0	0	0	Up	1
	NP_000981	RPL27A		0	0	0	Up	1
	NP_000980	RPL30		0	0	0	Up	1
	NP_000984	RPL31		0	0	0	Up	1
	NP_001007075	RPL32		0	0	0	Up	1
	NP_056229	RPL36		0	0	0	Up	1
	NP_000988	RPL37		0	0	0	Up	1
	NP_000989	RPL37A		0	0	0	Up	1
	NP_000960	RPL5		0	0	0.01	Up	1
	NP_000994	RPLP1		0	0	0	Up	1
	NP_000995	RPLP2		0	0	0	Up	1
	NP_002941	RPN1		0	0	0	Up	1
	NP_001007	RPS12		0	0	0	Up	1
	NP_001008	RPS13		0	0	0	Up	1
	NP_001020242	RPS14		0	0	0	Up	1
	NP_001009	RPS15		0	0	0	Up	1
	NP_001025180	RPS15A		0	0	0	Up	1
	NP_072045	RPS18		0	0	0	Up	1
	NP_001014	RPS20		0	0	0	Up	1
	NP_001017	RPS24		0	0	0	Up	1
	NP_001019	RPS25		0	0	0	Up	1
	NP_001021	RPS27		0	0	0	Up	1
	NP_001002	RPS7		0	0	0	Up	1
	NP_001003	RPS8		0	0	0	Up	1
	NP_057260	SDF4		0	0	0.01	Up	1
	NP_001034662	SEC14L1		0	0	0	Up	1
	NP_001011553	2007-09-01		0	0	0	Up	1
	NP_001119578	SLC7A7		0	0	0	Up	1
	NP_073576	SMURF2		0	0	0	Up	1
	NP_003816	SNAP23		0	0	0	Up	1
	NP_055205	SND1		0	0	0.01	Up	1
	NP_003127	SRP54		0	0	0.01	Up	1
	NP_631903	STARD4		0	0	0.01	Up	1
	NP_149351	SURF4		0	0	0	Up	1
	NP_077310	TMEM43		0	0	0	Up	1
	NP_003270	TNNC2		0	0	0	Up	1
	NP_003324	UBA52		0	0	0	Up	1
	NP_060919	UBAP2		0	0	0	Up	1
	NP_066289	UBC		0	0	0	Up	1
	NP_036610	WBP2		0	0	0	Up	1
	NP_059830	WDR1		0	0	0	Up	1
	NP_008945	WWP2		0	0	0	Up	1
	NP_001027464	ZNF207		0	0	0	Up	1
	NP_003286	TPT1		2	0	0.19	Down	1
	NP_004172	UCHL1		2	0	0.2	Down	1
	NP_003365	VDAC1		2	0	0.05	Down	1
	NP_647539	YWHAB		2	0	0.54	Down	1
	NP_001104506	ACP5		1	0	0.57	Down	1
	NP_001100	ADAM8		1	0	0.53	Down	1
	NP_001093203	ADCYAP1		1	0	0.62	Down	1
	NP_054908	ADD1		1	0	0.04	Down	1
	NP_000662	ADH5		1	0	0.62	Down	1
	NP_001121159	ADIPOR1		1	0	0.1	Down	1
	NP_078827	ADIPOR2		1	0	0.62	Down	1
	NP_001173	ALDH7A1		1	0	0.29	Down	1
	NP_001620	ALOX5AP		1	0	0.57	Down	1
	NP_057041	APIP		1	0	0.88	Down	1
	NP_000474	APOC2		1	0	0.62	Down	1
	NP_001668	ATP1B1		1	0	0.33	Down	1
	NP_005756	ATP6AP2		1	0	0.93	Down	1
	NP_005872	BCKDK		1	0	0.59	Down	1
	NP_647601	BIN1		1	0	0.12	Down	1
	NP_001716	BPI		1	0	0.57	Down	1
	NP_031397	BRD3		1	0	0.57	Down	1
	NP_079389	C13orf18		1	0	0.38	Down	1
	NP_001203	C1QBP		1	0	0.74	Down	1
	NP_000055	C3		1	0	0	Down	1
	NP_001738	CAPG		1	0	0.23	Down	1
	NP_004921	CAPZB		1	0	0.01	Down	1
	NP_001035907, NP_001035905	CAST		1	0	0.13	Down	1
	NP_001748	CBR1		1	0	0.49	Down	1
	NP_955806	CCDC80		1	0	0.81	Down	1
	NP_001769	CD48		1	0	0.53	Down	1
	NP_001776	CDA		1	0	0.49	Down	1
	NP_005186	CEBPD		1	0	0.57	Down	1
	NP_059120	CECR1		1	0	0.44	Down	1
	NP_001801	CENPB		1	0	0.57	Down	1
	NP_000726	CGA		1	0	0.44	Down	1
	NP_006605	CHL1		1	0	0.33	Down	1
	NP_006375	CIB1		1	0	0.62	Down	1
	NP_001279	CLIC1		1	0	0.53	Down	1
	NP_001840	COL6A2		1	0	0.03	Down	1
	NP_006828	COPS5		1	0	0.38	Down	1
	NP_061902	CPVL		1	0	0.62	Down	1
	NP_054890	CRIPT		1	0	0.33	Down	1
	NP_001311	CSNK2B		1	0	0.57	Down	1
	NP_000090	CST3		1	0	0.93	Down	1
	NP_004070	CTSS		1	0	0.93	Down	1
	NP_001327	CTSZ		1	0	0.44	Down	1
	NP_683725	CYB5A		1	0	0.29	Down	1
	NP_059488	CYP3A4		1	0	0.17	Down	1
	NP_060873	DCP1A		1	0	0.26	Down	1
	NP_057370	DCXR		1	0	0.49	Down	1
	NP_005207	DDOST		1	0	0.38	Down	1
	NP_005785	DHRS2		1	0	0.57	Down	1
	NP_054644	DIO2		1	0	0.44	Down	1
	NP_006433	DRAP1		1	0	0.81	Down	1
	NP_004083	ECHS1		1	0	0.62	Down	1
	NP_001393	EEF1A1		1	0	0	Down	1
	NP_001951	EEF1D		1	0	0	Down	1
	NP_001952	EEF2		1	0	0.03	Down	1
	NP_001008493	ENAH		1	0	0.59	Down	1
	NP_004434	EPHB3		1	0	0.57	Down	1
	NP_000111	EPHX1		1	0	0.26	Down	1
	NP_000391	ERCC2		1	0	0.53	Down	1
	NP_001437	FABP7		1	0	0.57	Down	1
	NP_000129	FBN1		1	0	0.44	Down	1
	NP_055190	FETUB		1	0	0.49	Down	1
	NP_671736	FGL1		1	0	0.29	Down	1
	NP_004107	FKBP1B		1	0	0.57	Down	1
	NP_005794	FLOT1		1	0	0.12	Down	1
	NP_000574	GC		1	0	0.44	Down	1
	NP_001028228	GLUL		1	0	0.26	Down	1
	NP_004123	HABP2		1	0	0.49	Down	1
	NP_000173	HADHA		1	0	0.44	Down	1
	NP_060907	HEMGN		1	0	0.49	Down	1
	NP_001010989	HERPUD1		1	0	0.21	Down	1
	NP_291032	HLA-DPA1		1	0	0	Down	1
	NP_005508	HMGN2		1	0	0.04	Down	1
	NP_003888	IER3		1	0	0.59	Down	1
	NP_001555	ING2		1	0	0.62	Down	1
	NP_113671	ITCH		1	0	0.81	Down	1
	NP_987096	KEAP1		1	0	0.72	Down	1
	NP_001197	KLF9		1	0	0.81	Down	1
	NP_002291	LDHB		1	0	0.59	Down	1
	NP_443204	LRG1		1	0	0.62	Down	1
	NP_002349	MAD2L1		1	0	0.05	Down	1
	NP_058519	MAPT		1	0	0.44	Down	1
	NP_001020272, NP_001020263, NP_001020261	MBP		1	0	0.53	Down	1
	NP_001014811	ME3		1	0	0.57	Down	1
	NP_665735	MGST1		1	0	0.01	Down	1
	NP_003944	MPZL1		1	0	0.59	Down	1
	NP_036463	MSRA		1	0	0.62	Down	1
	NP_000244	MTTP		1	0	0.62	Down	1
	NP_002469	MYOD1		1	0	0.62	Down	1
	NP_006157	NFYB		1	0	0.26	Down	1
	NP_078804	NKAP		1	0	0.38	Down	1
	NP_004732	NOLC1		1	0	0.74	Down	1
	NP_068370	NR1D1		1	0	0.57	Down	1
	NP_005114	NR1H4		1	0	0.53	Down	1
	NP_055895	NRXN2		1	0	0.62	Down	1
	NP_002523	NUP88		1	0	0.93	Down	1
	NP_002533	OGG1		1	0	0.44	Down	1
	NP_060277	OSGEP		1	0	0.33	Down	1
	NP_071424	PARVG		1	0	0.49	Down	1
	NP_001122386	PCBP2		1	0	0.29	Down	1
	NP_115722	PDCD2L		1	0	0.57	Down	1
	NP_037364	PDCD6		1	0	0.93	Down	1
	NP_005755	PDZK1IP1		1	0	0.29	Down	1
	NP_036524	PEF1		1	0	0.26	Down	1
	NP_000276	PEPD		1	0	0.62	Down	1
	NP_054891	PHPT1		1	0	0.57	Down	1
	NP_006205	PHYH		1	0	0.53	Down	1
	NP_006212	PIN1		1	0	0.26	Down	1
	NP_003619	PKP4		1	0	0.29	Down	1
	NP_066952	PPA1		1	0	0.59	Down	1
	NP_003703	PPAP2C		1	0	0.23	Down	1
	NP_001096029	PPAPDC1B		1	0	0.53	Down	1
	NP_002700	PPP1CB		1	0	0.11	Down	1
	NP_000936	PPP3R1		1	0	0.57	Down	1
	NP_004896	PRDX6		1	0	0	Down	1
	NP_001035931	PSAP		1	0	0.33	Down	1
	NP_002779	PSMA3		1	0	0.59	Down	1
	NP_002787	PSMB4		1	0	0.53	Down	1
	NP_683720	PSMB8		1	0	0.44	Down	1
	NP_002794	PSMC2		1	0	0.04	Down	1
	NP_002795	PSMC3		1	0	0.57	Down	1
	NP_006254	PSME1		1	0	0.6	Down	1
	NP_000945	PTGDS		1	0	0.62	Down	1
	NP_002853	PYGB		1	0	0.23	Down	1
	NP_941372	RAPGEF1		1	0	0.44	Down	1
	NP_872604	RASSF5		1	0	0.53	Down	1
	NP_002130	RBMX		1	0	0.38	Down	1
	NP_853551	RFC4		1	0	0.29	Down	1
	NP_001028738	RHOT1		1	0	0.44	Down	1
	NP_620124	RHOT2		1	0	0.57	Down	1
	NP_036553	RLF		1	0	0.49	Down	1
	NP_057190	SCFD1		1	0	0.62	Down	1
	NP_001121175	SERPINA1		1	0	0.29	Down	1
	NP_036566	SLC17A5		1	0	0.62	Down	1
	NP_001143	SLC25A5		1	0	0.06	Down	1
	NP_116192	SLC7A3		1	0	0.62	Down	1
	NP_004243	SLC9A3R1		1	0	0.1	Down	1
	NP_003489	SNN		1	0	0.62	Down	1
	NP_112180	SNX27		1	0	0.49	Down	1
	NP_003098	SOX4		1	0	0.62	Down	1
	NP_857593	SPINT1		1	0	0.53	Down	1
	NP_003133	SSB		1	0	0.01	Down	1
	NP_006810	STIP1		1	0	0.33	Down	1
	NP_981946	STMN1		1	0	0.52	Down	1
	NP_004595	STX4		1	0	0.57	Down	1
	NP_004598	TBCA		1	0	0.62	Down	1
	NP_005643	TERF2		1	0	0.53	Down	1
	NP_955366	THRA		1	0	0.53	Down	1
	NP_071320	TIA1		1	0	0.62	Down	1
	NP_055388	TMEM97		1	0	0.19	Down	1
	NP_055843	TNIK		1	0	0.57	Down	1
	NP_004286	TRAF4		1	0	0.44	Down	1
	NP_006283	TSG101		1	0	0.57	Down	1
	NP_006079	TUBB2C		1	0	0.29	Down	1
	NP_009206	TUSC2		1	0	0.44	Down	1
	NP_036605	TXN2		1	0	0.53	Down	1
	NP_001012496	U2AF2		1	0	0.57	Down	1
	NP_003339	UBE2N		1	0	0.62	Down	1
	NP_037519	UCRC		1	0	0.1	Down	1
	NP_006304	USP15		1	0	0.72	Down	1
	NP_919415	VAPA		1	0	0.98	Down	1
	NP_003362	VAV2		1	0	0.38	Down	1
	NP_078902	VTCN1		1	0	0.62	Down	1
	NP_000368	WAS		1	0	0.29	Down	1
	NP_005654	WHSC2		1	0	0.53	Down	1
	NP_061852	WNK1		1	0	0.38	Down	1
	NP_005071	XBP1		1	0	0.2	Down	1
	NP_000371	XPA		1	0	0.53	Down	1
	NP_000361	TTPA		2	0			1
	NP_000541	TYRP1		2	0			1
	NP_000454	UGT1A1		2	0			1
	NP_115763	WNK4		2	0			1
	NP_004617	WNT11		2	0			1
	NP_065071	ZMIZ1		2	0			1
	NP_004293	ACVR1B		1	0			1
	NP_116186	AIFM2		1	0			1
	NP_001002029	C4B		1	0			1
	NP_006014	CDC123		1	0			1
	NP_536846	COX2		1	0			1
	NP_001862	CPB1		1	0			1
	NP_001005502	CPM		1	0			1
	NP_001873	CRHBP		1	0			1
	NP_001908	DAO		1	0			1
	NP_000787	DRD3		1	0			1
	NP_001381	DTNA		1	0			1
	NP_000125	FABP2		1	0			1
	NP_004093	FABP3		1	0			1
	NP_001035924	FILIP1L		1	0			1
	NP_006572	FUT9		1	0			1
	NP_277043	GCK		1	0			1
	NP_004284	GDA		1	0			1
	NP_000823	GRIN1		1	0			1
	NP_002920	GRK1		1	0			1
	NP_689935	HEPACAM		1	0			1
	NP_001532	HSPB2		1	0			1
	NP_000596	IFNA2		1	0			1
	NP_004961	IGFALS		1	0			1
	NP_002178	IL12B		1	0			1
	NP_543154	ITLN2		1	0			1
	NP_940905	KCNT2		1	0			1
	NP_006524	MIA		1	0			1
	NP_940953	MIA3		1	0			1
	NP_036360	MSRB2		1	0			1
	NP_579899	MYOF		1	0			1
	NP_002499	NID1		1	0			1
	NP_004874	NRG2		1	0			1
	NP_057672	NRN1		1	0			1
	NP_061734	PCDHA8		1	0			1
	NP_115783	PCDHGC5		1	0			1
	NP_058649	PDE11A		1	0			1
	NP_001010855	PIK3R6		1	0			1
	NP_056530	PLA2G3		1	0			1
	NP_002760	PRSS1		1	0			1
	NP_005600	PYGM		1	0			1
	NP_002817	QSOX1		1	0			1
	NP_002856	RAB2A		1	0			1
	NP_909122	RBM39		1	0			1
	NP_612361	SAMD1		1	0			1
	NP_002961	SAT1		1	0			1
	NP_055269	SESN1		1	0			1
	NP_004163	SLC1A3		1	0			1
	NP_005838	SLC23A1		1	0			1
	NP_059131	SLCO1C1		1	0			1
	NP_006297	SMC1A		1	0			1
	NP_003736	SOCS1		1	0			1
	NP_006763	SYNGAP1		1	0			1
	NP_115859	TNXB		1	0			1
	NP_003325	UBA1		1	0			1
	NP_057256	UBAC1		1	0			1
	NP_056377	UBXN7		1	0			1
	NP_003873	WISP1		1	0			1
	NP_001444	FOXC1		0	1			1
