# Supplementary material for: A new procedure for determining the genetic basis of a physiological process in a non-model species, illustrated by cold induced angiogenesis in the carp
Source: BMC Genomics. 2009 Oct 23;10:490. doi: 10.1186/1471-2164-10-490 (PMC2771047; doi:10.1186/1471-2164-10-490)
Supplement: Additional file 12 — This file contains a list of cDNAs that were found to be up-regulated in the Gracey et al. 2004 data set from all three different re-analysis methods. [file 1471-2164-10-490-S12.XLS]

## Sheet: HeartTissueDifferentialcDNAs
	Accession	PersistScore	PersistFoldChange	RatioSubtraction	Limma UpLogFC	Limma UpAdj.Pval	ContigID	Protein	Gene	Product	Angiogenic
	CA968377			0.87	0.72	0.02	Contig1331	NP_002037	GAPDH	glyceraldehyde-3-phosphate dehydrogenase	Yes
	CF662354			0.23	0.21	0.03	CF662354	NP_068370	NR1D1	nuclear receptor subfamily 1, group D, member 1	Yes
	CA965479	7.38586	2.48775	0.65	0.73	0.02	Contig798	NP_001271	CIRBP	cold inducible RNA binding protein	Yes
	CA966694	7.38586	2.48775	2.2			Contig798	NP_001271	CIRBP	cold inducible RNA binding protein	Yes
	CA969934	7.17622	3.08395	1.15			CA969934	NP_001271	CIRBP	cold inducible RNA binding protein	Yes
	CA968413	3.47142	1.47913	1.08			CA968413	NP_004558	PFKFB4	6-phosphofructo-2-kinase/fructose-2,6-biphosphatase 4	Yes
	CA970157	4.7755	1.59792	1.01			Contig1458	NP_004985	MMP9	matrix metallopeptidase 9 (gelatinase B, 92kDa gelatinase, 92kDa type IV collagenase)	Yes
	CA965077	7.17622	3.08395	0.97			CA965077	NP_001271	CIRBP	cold inducible RNA binding protein	Yes
	CF661535	2.66988	1.25014	0.89			Contig662	NP_005576	SMAD6	SMAD family member 6	Yes
	CA964079	4.12075	1.4247	0.78			CA964079	NP_001143	SLC25A5	solute carrier family 25 (mitochondrial carrier; adenine nucleotide translocator), member 5	Yes
	CA965161	4.12075	1.4247	0.77			Contig494	NP_001143	SLC25A5	solute carrier family 25 (mitochondrial carrier; adenine nucleotide translocator), member 5	Yes
	CA968499	4.12075	1.4247	0.77			CA968499	NP_001143	SLC25A5	solute carrier family 25 (mitochondrial carrier; adenine nucleotide translocator), member 5	Yes
	CA965210	4.12075	1.4247	0.76			CA965210	NP_001143	SLC25A5	solute carrier family 25 (mitochondrial carrier; adenine nucleotide translocator), member 5	Yes
	CA965237	3.21163	1.81186	0.76			CA965237	NP_006079	TUBB2C	tubulin, beta 2C	Yes
	CA966458	8.49415	2.07216	0.75			CA966458	NP_004985	MMP9	matrix metallopeptidase 9 (gelatinase B, 92kDa gelatinase, 92kDa type IV collagenase)	Yes
	CA967521	4.12075	1.4247	0.75			Contig494	NP_001143	SLC25A5	solute carrier family 25 (mitochondrial carrier; adenine nucleotide translocator), member 5	Yes
	CF660610	3.4126	1.30626	0.74			Contig920	NP_001143	SLC25A5	solute carrier family 25 (mitochondrial carrier; adenine nucleotide translocator), member 5	Yes
	CA969516	2.62441	1.30232	0.73			Contig1207	NP_065390	NFKBIA	nuclear factor of kappa light polypeptide gene enhancer in B-cells inhibitor, alpha	Yes
	CA966974	3.21163	1.81186	0.71			Contig963	NP_006079	TUBB2C	tubulin, beta 2C	Yes
	CA967531	4.12075	1.4247	0.7			Contig494	NP_001143	SLC25A5	solute carrier family 25 (mitochondrial carrier; adenine nucleotide translocator), member 5	Yes
	CA965155	4.12075	1.4247	0.69			Contig494	NP_001143	SLC25A5	solute carrier family 25 (mitochondrial carrier; adenine nucleotide translocator), member 5	Yes
	CA967248	4.12075	1.4247	0.69			Contig494	NP_001143	SLC25A5	solute carrier family 25 (mitochondrial carrier; adenine nucleotide translocator), member 5	Yes
	CA968908	6.30384	1.70034	0.68			CA968908	NP_002119	HMGB1	high-mobility group box 1	Yes
	CA965209	4.12075	1.4247	0.68			Contig494	NP_001143	SLC25A5	solute carrier family 25 (mitochondrial carrier; adenine nucleotide translocator), member 5	Yes
	CA965217	4.12075	1.4247	0.67			Contig494	NP_001143	SLC25A5	solute carrier family 25 (mitochondrial carrier; adenine nucleotide translocator), member 5	Yes
	CA967554	4.12075	1.4247	0.67			Contig494	NP_001143	SLC25A5	solute carrier family 25 (mitochondrial carrier; adenine nucleotide translocator), member 5	Yes
	CA968349	5.31717	1.48986	0.66			Contig817	NP_689476	TPM3	tropomyosin 3	Yes
	CA965291	3.4126	1.30626	0.66			Contig920	NP_001143	SLC25A5	solute carrier family 25 (mitochondrial carrier; adenine nucleotide translocator), member 5	Yes
	CA965175	4.12075	1.4247	0.62			Contig1078	NP_001143	SLC25A5	solute carrier family 25 (mitochondrial carrier; adenine nucleotide translocator), member 5	Yes
	CA965242	4.12075	1.4247	0.62			Contig1050	NP_001143	SLC25A5	solute carrier family 25 (mitochondrial carrier; adenine nucleotide translocator), member 5	Yes
	CA968358	6.30384	1.70034	0.61			CA968358	NP_002119	HMGB1	high-mobility group box 1	Yes
	CA965156	4.12075	1.4247	0.61			Contig1080	NP_001143	SLC25A5	solute carrier family 25 (mitochondrial carrier; adenine nucleotide translocator), member 5	Yes
	CA966269	3.03178	1.78069	0.61			CA966269	NP_006079	TUBB2C	tubulin, beta 2C	Yes
	CA966828	7.73144	3.08605	0.6			CA966828	NP_001271	CIRBP	cold inducible RNA binding protein	Yes
	CA966596	8.097	2.53951	0.59			CA966596	NP_002119	HMGB1	high-mobility group box 1	Yes
	CA965356	4.12075	1.4247	0.59			Contig494	NP_001143	SLC25A5	solute carrier family 25 (mitochondrial carrier; adenine nucleotide translocator), member 5	Yes
	CA969461	2.98631	1.24765	0.59			CA969461	NP_005872	BCKDK	branched chain ketoacid dehydrogenase kinase	Yes
	CA965372	6.25736	1.86389	0.58			CA965372	NP_000173	HADHA	hydroxyacyl-Coenzyme A dehydrogenase/3-ketoacyl-Coenzyme A thiolase/enoyl-Coenzyme A hydratase (trifunctional protein), alpha subunit	Yes
	CA965394	4.12075	1.4247	0.58			CA965394	NP_001143	SLC25A5	solute carrier family 25 (mitochondrial carrier; adenine nucleotide translocator), member 5	Yes
	CA965311	3.4126	1.30626	0.58			CA965311	NP_001143	SLC25A5	solute carrier family 25 (mitochondrial carrier; adenine nucleotide translocator), member 5	Yes
	CA966678	2.02809	1.20343	0.57			Contig827	NP_001020330	CD74	CD74 molecule, major histocompatibility complex, class II invariant chain	Yes
	CA965421	4.12075	1.4247	0.56			Contig1050	NP_001143	SLC25A5	solute carrier family 25 (mitochondrial carrier; adenine nucleotide translocator), member 5	Yes
	CA967141	4.61578	1.39836	0.52			CA967141	NP_008939	RTN4	reticulon 4	Yes
	CA967042	5.2144	2.08087	0.51			CA967042	NP_006588	HSPA8	heat shock 70kDa protein 8	Yes
	CA970330	3.72315	1.38365	0.51			CA970330	NP_001143	SLC25A5	solute carrier family 25 (mitochondrial carrier; adenine nucleotide translocator), member 5	Yes
	CA965260	3.4126	1.30626	0.49			Contig1080	NP_001143	SLC25A5	solute carrier family 25 (mitochondrial carrier; adenine nucleotide translocator), member 5	Yes
	CA967291	5.31717	1.48986	0.48			CA967291	NP_689476	TPM3	tropomyosin 3	Yes
	CA966461	4.8766	1.88583	0.48			CA966461	NP_056281	PTPN23	protein tyrosine phosphatase, non-receptor type 23	Yes
	CA969679	2.41329	1.23438	0.48			CA969679	NP_002117	HLF	hepatic leukemia factor	Yes
	CA967467	3.4126	1.30626	0.47			Contig1080	NP_001143	SLC25A5	solute carrier family 25 (mitochondrial carrier; adenine nucleotide translocator), member 5	Yes
	CA964475	4.12075	1.4247	0.46			Contig494	NP_001143	SLC25A5	solute carrier family 25 (mitochondrial carrier; adenine nucleotide translocator), member 5	Yes
	CA966575	6.30384	1.70034	0.44			CA966575	NP_002119	HMGB1	high-mobility group box 1	Yes
	CA965200	4.61578	1.39836	0.43			Contig1074	NP_997404	RTN4	reticulon 4	Yes
	CA965160	4.12075	1.4247	0.42			CA965160	NP_001143	SLC25A5	solute carrier family 25 (mitochondrial carrier; adenine nucleotide translocator), member 5	Yes
	CA965207	4.12075	1.4247	0.42			Contig1080	NP_001143	SLC25A5	solute carrier family 25 (mitochondrial carrier; adenine nucleotide translocator), member 5	Yes
	CA967059	4.61578	1.39836	0.41			CA967059	NP_008939	RTN4	reticulon 4	Yes
	CF663012	6.38515	1.44782	0.4			CF663012	NP_002993	SDHD	succinate dehydrogenase complex, subunit D, integral membrane protein	Yes
	CA967050	5.04354	1.91363	0.4			CA967050	NP_001719	BSG	basigin (Ok blood group)	Yes
	CA967343	4.61578	1.39836	0.38			Contig1364	NP_008939	RTN4	reticulon 4	Yes
	CF660485	4.53756	1.49686	0.38			CF660485	NP_689476	TPM3	tropomyosin 3	Yes
	CF662894	3.05063	1.41914	0.38			CF662894	NP_001078955	SEPP1	selenoprotein P, plasma, 1	Yes
	CA968348	5.31717	1.48986	0.37			Contig817	NP_689476	TPM3	tropomyosin 3	Yes
	CA967053	4.77065	1.50385	0.37			CA967053	NP_001719	BSG	basigin (Ok blood group)	Yes
	CF662359	3.4126	1.30626	0.37			Contig920	NP_001143	SLC25A5	solute carrier family 25 (mitochondrial carrier; adenine nucleotide translocator), member 5	Yes
	CF660403	2.09625	1.18959	0.37			CF660403	NP_001655	RHOA	ras homolog gene family, member A	Yes
	CA968858	2.97409	1.26554	0.36			CA968858	NP_078827	ADIPOR2	adiponectin receptor 2	Yes
	CA966151	3.42973	1.24738	0.33			CA966151	NP_005138	DNAJA3	DnaJ (Hsp40) homolog, subfamily A, member 3	Yes
	CA969258	3.03014	1.23607	0.31			CA969258	NP_003002	SET	SET nuclear oncogene	Yes
	CF660470	5.31717	1.48986	0.3			Contig817	NP_689476	TPM3	tropomyosin 3	Yes
	CF660478	5.31717	1.48986	0.3			CF660478	NP_689476	TPM3	tropomyosin 3	Yes
	CA966356	3.4126	1.30626	0.3			Contig1078	NP_001143	SLC25A5	solute carrier family 25 (mitochondrial carrier; adenine nucleotide translocator), member 5	Yes
	CF662546	4.61578	1.39836	0.29			CF662546	NP_997403	RTN4	reticulon 4	Yes
	CA965167	6.38515	1.44782	0.28			CA965167	NP_002993	SDHD	succinate dehydrogenase complex, subunit D, integral membrane protein	Yes
	CA964438	6.30384	1.70034	0.28			CA964438	NP_002119	HMGB1	high-mobility group box 1	Yes
	CA965490	3.42973	1.24738	0.28			CA965490	NP_005138	DNAJA3	DnaJ (Hsp40) homolog, subfamily A, member 3	Yes
	CA967067	5.79971	1.45033	0.27			CA967067	NP_036605	TXN2	thioredoxin 2	Yes
	CA964351	3.05821	1.26972	0.27			CA964351	NP_005372	NCL	nucleolin	Yes
	CA965390	5.93101	1.53852	0.26			CA965390	NP_002794	PSMC2	proteasome (prosome, macropain) 26S subunit, ATPase, 2	Yes
	CA965129	5.31717	1.48986	0.26			Contig817	NP_689476	TPM3	tropomyosin 3	Yes
	CF660603	5.31717	1.48986	0.26			Contig1083	NP_689476	TPM3	tropomyosin 3	Yes
	CF662267	2.61014	1.20283	0.26			CF662267	NP_113673	GRWD1	glutamate-rich WD repeat containing 1	Yes
	CA967851	2.00381	1.21345	0.25			CA967851	NP_002037	GAPDH	glyceraldehyde-3-phosphate dehydrogenase	Yes
	CA965101	5.31717	1.48986	0.23			CA965101	NP_689476	TPM3	tropomyosin 3	Yes
	CA965887	3.41897	1.33238	0.23			CA965887	NP_006829	METAP2	methionyl aminopeptidase 2	Yes
	CA966677	5.31717	1.48986	0.22			CA966677	NP_689476	TPM3	tropomyosin 3	Yes
	CA965313	5.28258	1.59643	0.22			Contig1060	NP_002761	PRSS2	protease, serine, 2 (trypsin 2)	Yes
	CA969204	3.55343	1.31267	0.22			CA969204	NP_003363	VBP1	von Hippel-Lindau binding protein 1	Yes
	CA966693	5.31717	1.48986	0.21			Contig817	NP_689476	TPM3	tropomyosin 3	Yes
	CA969196	4.53756	1.49686	0.21			CA969196	NP_689476	TPM3	tropomyosin 3	Yes
	CA968342	5.81832	1.59678	0.19			Contig1077	NP_002779	PSMA3	proteasome (prosome, macropain) subunit, alpha type, 3	Yes
	CA966636	3.58053	1.27753	0.19			CA966636	NP_821067	PPP2R4	protein phosphatase 2A activator, regulatory subunit 4	Yes
	CA965478	5.20243	1.60527	0.18			Contig269	NP_110379	TCP1	t-complex 1	Yes
	CF662982	3.16116	1.62169	0.18			Contig10	NP_002078	GRN	granulin	Yes
	CF663028	4.85111	1.38894	0.17			Contig1145	NP_004921	CAPZB	capping protein (actin filament) muscle Z-line, beta	Yes
	CA965759	4.92863	1.53737	0.16			CA965759	NP_003454	PTP4A1	protein tyrosine phosphatase type IVA, member 1	Yes
	CF660371	3.16116	1.62169	0.16			CF660371	NP_002078	GRN	granulin	Yes
	CA966902	5.27773	1.41408	0.15			Contig305	NP_003339	UBE2N	ubiquitin-conjugating enzyme E2N (UBC13 homolog, yeast)	Yes
	CA968216	5.0228	1.56121	0.15			CA968216	NP_689476	TPM3	tropomyosin 3	Yes
	CA968253	5.31717	1.48986	0.14			Contig1083	NP_689476	TPM3	tropomyosin 3	Yes
	CA968265	4.2621	1.52148	0.14			Contig1268	NP_996734	RTN1	reticulon 1	Yes
	CA968286	2.86608	1.66334	0.13			Contig279	NP_002078	GRN	granulin	Yes
	CF660474	5.31717	1.48986	0.12			Contig817	NP_689476	TPM3	tropomyosin 3	Yes
	CA966488	4.82161	1.55809	0.12			CA966488	NP_002873	RANBP1	RAN binding protein 1	Yes
	CA966599	7.79806	2.32498	0.11			CA966599	NP_001271	CIRBP	cold inducible RNA binding protein	Yes
	CA965120	5.31717	1.48986	0.11			Contig1083	NP_689476	TPM3	tropomyosin 3	Yes
	CF661620	5.28258	1.59643	0.11			CF661620	NP_002761	PRSS2	protease, serine, 2 (trypsin 2)	Yes
	CA966737	3.5033	1.29131	0.11			CA966737	NP_000055	C3	complement component 3	Yes
	CA969021	2.95657	1.23919	0.11			CA969021	NP_009057	VCP	valosin-containing protein	Yes
	CA966491	5.31717	1.48986	0.1			Contig817	NP_689476	TPM3	tropomyosin 3	Yes
	CA968263	5.31717	1.48986	0.1			Contig1083	NP_689476	TPM3	tropomyosin 3	Yes
	CA965942	4.56938	1.38789	0.09			CA965942	NP_001959	EIF4E	eukaryotic translation initiation factor 4E	Yes
	CA967308	4.28893	1.37212	0.08			CA967308	NP_003766	S1PR4	sphingosine-1-phosphate receptor 4	Yes
	CA970155	3.16116	1.62169	0.08			CA970155	NP_002078	GRN	granulin	Yes
	CA965729	6.00112	1.82249	0.07			CA965729	NP_002795	PSMC3	proteasome (prosome, macropain) 26S subunit, ATPase, 3	Yes
	CA970306	5.31717	1.48986	0.07			CA970306	NP_689476	TPM3	tropomyosin 3	Yes
	CA966360	3.30356	1.28089	0.07			CA966360	NP_055182	FAM162A	family with sequence similarity 162, member A	Yes
	CA966173	3.16116	1.62169	0.07			Contig1013	NP_002078	GRN	granulin	Yes
	CA968578	2.3766	1.91182	0.07			CA968578	NP_002761	PRSS2	protease, serine, 2 (trypsin 2)	Yes
	CA964566	5.31717	1.48986	0.06			CA964566	NP_689476	TPM3	tropomyosin 3	Yes
	CF662307	3.79158	1.30173	0.06			CF662307	NP_057152	FIS1	fission 1 (mitochondrial outer membrane) homolog (S. cerevisiae)	Yes
	CA964667	3.16116	1.62169	0.06			CA964667	NP_002078	GRN	granulin	Yes
	CA967953	3.03014	1.23607	0.06			CA967953	NP_003002	SET	SET nuclear oncogene	Yes
	CA965090	5.0854	1.6088	0.05			CA965090	NP_689476	TPM3	tropomyosin 3	Yes
	CA968937	3.16116	1.62169	0.05			Contig1013	NP_002078	GRN	granulin	Yes
	CF662654	2.07489	1.20339	0.05			CF662654	NP_002078	GRN	granulin	Yes
	CA970338	5.31717	1.48986	0.04			CA970338	NP_689476	TPM3	tropomyosin 3	Yes
	CA967494	6.23087	1.67971	0.03			CA967494	NP_002511	NPM1	nucleophosmin (nucleolar phosphoprotein B23, numatrin)	Yes
	CA964801	5.27075	1.32937	0.03			CA964801	NP_002873	RANBP1	RAN binding protein 1	Yes
	CF662785	4.28893	1.37212	0.03			CF662785	NP_003766	S1PR4	sphingosine-1-phosphate receptor 4	Yes
	CF661860	3.32362	1.22708	0.03			CF661860	NP_001003703	ATP5J	ATP synthase, H+ transporting, mitochondrial F0 complex, subunit F6	Yes
	CA967174	3.44682	1.34918	0.02			CA967174	NP_005639	TCEB1	transcription elongation factor B (SIII), polypeptide 1 (15kDa, elongin C)	Yes
	CA970327	3.16116	1.62169	0.02			CA970327	NP_002078	GRN	granulin	Yes
	CA969118	6.00112	1.82249	0.01			CA969118	NP_002795	PSMC3	proteasome (prosome, macropain) 26S subunit, ATPase, 3	Yes
	CA966781	3.80921	1.44932	0.01			CA966781	NP_008819	CALM1	calmodulin 1 (phosphorylase kinase, delta)	Yes
	CF662905	2.87552	1.31629	0.01			CF662905	NP_002750	EIF2AK2	eukaryotic translation initiation factor 2-alpha kinase 2	Yes
	CA969980	6.38515	1.44782	0			CA969980	NP_002993	SDHD	succinate dehydrogenase complex, subunit D, integral membrane protein	Yes
	CA969392	6.30384	1.70034	0			CA969392	NP_002119	HMGB1	high-mobility group box 1	Yes
	CA964359	3.42128	1.29806	0			Contig1140	NP_001771	CD63	CD63 molecule	Yes
	CF661625	2.66988	1.25014	0			Contig662	NP_005576	SMAD6	SMAD family member 6	Yes
	CF660505	3.88062	1.40273	-0.01			Contig808	NP_005639	TCEB1	transcription elongation factor B (SIII), polypeptide 1 (15kDa, elongin C)	Yes
	CA969464	2.36331	1.24425	-0.01			Contig1209	NP_033665	LGALS9	lectin, galactoside-binding, soluble, 9	Yes
	CA966592	2.02809	1.20343	-0.02			Contig6	NP_001020330	CD74	CD74 molecule, major histocompatibility complex, class II invariant chain	Yes
	CA967045	2.02809	1.20343	-0.02			Contig827	NP_001020330	CD74	CD74 molecule, major histocompatibility complex, class II invariant chain	Yes
	CA970079	5.31717	1.48986	-0.03			CA970079	NP_689476	TPM3	tropomyosin 3	Yes
	CA965797	3.16116	1.62169	-0.03			CA965797	NP_002078	GRN	granulin	Yes
	CA967178	2.02809	1.20343	-0.03			Contig827	NP_001020330	CD74	CD74 molecule, major histocompatibility complex, class II invariant chain	Yes
	CA965755	3.16116	1.62169	-0.04			CA965755	NP_002078	GRN	granulin	Yes
	CA968385	3.16116	1.62169	-0.04			Contig1013	NP_002078	GRN	granulin	Yes
	CA970430	2.46428	1.45867	-0.04			Contig1339	NP_002760	PRSS1	protease, serine, 1 (trypsin 1)	Yes
	CA967819	5.31717	1.48986	-0.05			Contig1083	NP_689476	TPM3	tropomyosin 3	Yes
	CA965614	3.31389	1.53316	-0.05			CA965614	NP_005557	LDHA	lactate dehydrogenase A	Yes
	CA968537	2.72471	1.23582	-0.05			CA968537	NP_000473	APOA4	apolipoprotein A-IV	Yes
	CF661558	2.39868	1.19651	-0.05			CF661558	NP_066952	PPA1	pyrophosphatase (inorganic) 1	Yes
	CF663029	4.85111	1.38894	-0.06			Contig1145	NP_004921	CAPZB	capping protein (actin filament) muscle Z-line, beta	Yes
	CA969527	4.26598	1.32799	-0.06			CA969527	NP_002801	PSMD4	proteasome (prosome, macropain) 26S subunit, non-ATPase, 4	Yes
	CA967287	3.16116	1.62169	-0.06			Contig10	NP_002078	GRN	granulin	Yes
	CA966611	4.08551	1.33921	-0.07			Contig816	NP_005639	TCEB1	transcription elongation factor B (SIII), polypeptide 1 (15kDa, elongin C)	Yes
	CA969510	2.36331	1.24425	-0.07			Contig1209	NP_033665	LGALS9	lectin, galactoside-binding, soluble, 9	Yes
	CA965307	2.02809	1.20343	-0.07			CA965307	NP_001020330	CD74	CD74 molecule, major histocompatibility complex, class II invariant chain	Yes
	CA970362	3.16116	1.62169	-0.08			CA970362	NP_002078	GRN	granulin	Yes
	CA966561	4.7069	1.32793	-0.09			CA966561	NP_004085	EIF2S1	eukaryotic translation initiation factor 2, subunit 1 alpha, 35kDa	Yes
	CA967449	4.55742	1.74113	-0.1			CA967449	NP_002148	HSPE1	heat shock 10kDa protein 1 (chaperonin 10)	Yes
	CA966760	6.24542	1.6384	-0.11			CA966760	NP_001853	COX5B	cytochrome c oxidase subunit Vb	Yes
	CA965664	4.31095	1.50774	-0.11			CA965664	NP_002175	IL6ST	interleukin 6 signal transducer (gp130, oncostatin M receptor)	Yes
	CA969075	3.836	1.34355	-0.11			Contig1232	NP_663723	YWHAZ	tyrosine 3-monooxygenase/tryptophan 5-monooxygenase activation protein, zeta polypeptide	Yes
	CA964295	3.16116	1.62169	-0.12			CA964295	NP_002078	GRN	granulin	Yes
	CA965780	3.16116	1.62169	-0.12			CA965780	NP_002078	GRN	granulin	Yes
	CA970271	2.07489	1.20339	-0.12			CA970271	NP_002078	GRN	granulin	Yes
	CA965213	2.02809	1.20343	-0.12			CA965213	NP_001020330	CD74	CD74 molecule, major histocompatibility complex, class II invariant chain	Yes
	CA967044	3.88062	1.40273	-0.14			Contig808	NP_005639	TCEB1	transcription elongation factor B (SIII), polypeptide 1 (15kDa, elongin C)	Yes
	CA965312	4.08551	1.33921	-0.15			Contig816	NP_005639	TCEB1	transcription elongation factor B (SIII), polypeptide 1 (15kDa, elongin C)	Yes
	CA965218	2.02809	1.20343	-0.15			Contig6	NP_001020330	CD74	CD74 molecule, major histocompatibility complex, class II invariant chain	Yes
	CA967289	2.02809	1.20343	-0.15			CA967289	NP_001020330	CD74	CD74 molecule, major histocompatibility complex, class II invariant chain	Yes
	CA967839	5.81832	1.59678	-0.16			CA967839	NP_002779	PSMA3	proteasome (prosome, macropain) subunit, alpha type, 3	Yes
	CA966444	3.836	1.34355	-0.17			Contig1232	NP_663723	YWHAZ	tyrosine 3-monooxygenase/tryptophan 5-monooxygenase activation protein, zeta polypeptide	Yes
	CA966847	3.25201	1.35288	-0.18			CA966847	NP_001035148	CD68	CD68 molecule	Yes
	CA966578	9.22407	2.35516	-0.19			CA966578	NP_068733	CFL2	cofilin 2 (muscle)	Yes
	CF662558	2.35745	1.20567	-0.2			Contig278	NP_002718	SRGN	serglycin	Yes
	CF662961	5.81832	1.59678	-0.21			Contig1077	NP_002779	PSMA3	proteasome (prosome, macropain) subunit, alpha type, 3	Yes
	CA966732	4.95297	1.62148	-0.21			CA966732	NP_000090	CST3	cystatin C	Yes
	CA966558	2.71022	1.19788	-0.21			CA966558	NP_003121	SRI	sorcin	Yes
	CA967004	3.00268	1.50189	-0.22			CA967004	NP_005557	LDHA	lactate dehydrogenase A	Yes
	CA965919	2.06767	1.80083	-0.23			Contig1030	NP_002650	PLAUR	plasminogen activator, urokinase receptor	Yes
	CA967899	2.79388	1.23978	-0.24			CA967899	NP_005710	ARPC3	actin related protein 2/3 complex, subunit 3, 21kDa	Yes
	CA966595	9.22407	2.35516	-0.25			CA966595	NP_068733	CFL2	cofilin 2 (muscle)	Yes
	CA967071	2.35745	1.20567	-0.26			Contig278	NP_002718	SRGN	serglycin	Yes
	CA968238	3.85442	1.39399	-0.27			CA968238	NP_008819	CALM1	calmodulin 1 (phosphorylase kinase, delta)	Yes
	CA965182	5.81832	1.59678	-0.28			Contig1077	NP_002779	PSMA3	proteasome (prosome, macropain) subunit, alpha type, 3	Yes
	CA966597	3.80921	1.44932	-0.38			Contig834	NP_008819	CALM1	calmodulin 1 (phosphorylase kinase, delta)	Yes
	CA968394	2.02809	1.20343	-0.29			CA968394	NP_001020330	CD74	CD74 molecule, major histocompatibility complex, class II invariant chain	Yes
	CF663040	3.80921	1.44932	-0.3			Contig834	NP_008819	CALM1	calmodulin 1 (phosphorylase kinase, delta)	Yes
	CA968144	3.42128	1.29806	-0.32			CA968144	NP_001771	CD63	CD63 molecule	Yes
	CA966586	3.80921	1.44932	-0.33			CA966586	NP_008819	CALM1	calmodulin 1 (phosphorylase kinase, delta)	Yes
	CA965675	2.35745	1.20567	-0.35			CA965675	NP_002718	SRGN	serglycin	Yes
	CA966676	9.22407	2.35516	-0.4			CA966676	NP_068733	CFL2	cofilin 2 (muscle)	Yes
	CA966505	5.81832	1.59678	-0.44			CA966505	NP_002779	PSMA3	proteasome (prosome, macropain) subunit, alpha type, 3	Yes
	CA969803	6.40623	1.86135	-0.46			CA969803	NP_001019636	SOD2	superoxide dismutase 2, mitochondrial	Yes
	CF662799	3.20449	1.59708	-0.54			CF662799	NP_005508	HMGN2	high-mobility group nucleosomal binding domain 2	Yes
	CA967015	6.40623	1.86135	-0.58			CA967015	NP_001019636	SOD2	superoxide dismutase 2, mitochondrial	Yes
	CA967038	3.20449	1.59708	-0.66			CA967038	NP_005508	HMGN2	high-mobility group nucleosomal binding domain 2	Yes
	CA968409	3.14576	1.56523	-0.66			Contig1261	NP_005508	HMGN2	high-mobility group nucleosomal binding domain 2	Yes
	CA970174	3.33221	1.32987	0.37			CA970174	NP_991330	C19orf70	chromosome 19 open reading frame 70
	CA964919	3.33221	1.32987	0.18			CA964919	NP_991330	C19orf70	chromosome 19 open reading frame 70
	CF662804	2.33271	1.21157	0.36			CF662804	NP_919274	SLC16A9	solute carrier family 16, member 9 (monocarboxylic acid transporter 9)
	CA965910	4.99235	1.62806	-0.29			CA965910	NP_808210	SNRPD2	small nuclear ribonucleoprotein D2 polypeptide 16.5kDa
	CA965489	9.62211	1.65179	0.84			Contig1041	NP_783862	LYG2	lysozyme G-like 2
	CA966176	9.62211	1.65179	0.77			Contig14	NP_783862	LYG2	lysozyme G-like 2
	CA965584	9.62211	1.65179	0.44			Contig1041	NP_783862	LYG2	lysozyme G-like 2
	CA969924	9.62211	1.65179	0			Contig14	NP_783862	LYG2	lysozyme G-like 2
	CA967818	2.72012	1.30377	0.74			CA967818	NP_778235	HIST2H2AB	histone cluster 2, H2ab
	CA967942	2.04323	1.15022	-0.14			CA967942	NP_689926	STT3A	STT3, subunit of the oligosaccharyltransferase complex, homolog A (S. cerevisiae)
	CA966907	3.79091	1.25445	0.26			CA966907	NP_689557	LSM12	LSM12 homolog (S. cerevisiae)
	CA966914	3.07359	1.24999	0.19			CA966914	NP_689557	LSM12	LSM12 homolog (S. cerevisiae)
	CA969165	3.02641	1.25757	0.04			CA969165	NP_689478	BTF3L4	basic transcription factor 3-like 4
	CA968062	2.98608	1.27456	0			CA968062	NP_683756	PSMB9	proteasome (prosome, macropain) subunit, beta type, 9 (large multifunctional peptidase 2)
	CF662772	2.76404	1.25278	-0.21			CF662772	NP_683756	PSMB9	proteasome (prosome, macropain) subunit, beta type, 9 (large multifunctional peptidase 2)
	CF662460	6.80707	1.59056	-0.1			CF662460	NP_620164	CMBL	carboxymethylenebutenolidase homolog (Pseudomonas)
	CA967439	3.80973	1.46107	1.2			CA967439	NP_612427	C16orf14	chromosome 16 open reading frame 14
	CA965414	3.68656	1.36727	0.5			CA965414	NP_597700	GPT2	glutamic pyruvate transaminase (alanine aminotransferase) 2
	CA965892	4.04225	1.29713	0.2			CA965892	NP_542161	RNPS1	RNA binding protein S1, serine-rich domain
	CA966884	2.13407	1.15415	-0.2			CA966884	NP_524147	MYL6	myosin, light chain 6, alkali, smooth muscle and non-muscle
	CA966880	2.09161	1.15395	-0.25			CA966880	NP_524147	MYL6	myosin, light chain 6, alkali, smooth muscle and non-muscle
	CF662655			0.4	0.33	0.01	CF662655	NP_443203	LEAP2	liver expressed antimicrobial peptide 2
	CA965531	3.4337	1.288	0.14			CA965531	NP_116558	POLR2C	polymerase (RNA) II (DNA directed) polypeptide C, 33kDa
	CA967144	2.69074	1.26247	0.08			CA967144	NP_116136	USMG5	up-regulated during skeletal muscle growth 5 homolog (mouse)
	CF660482	2.10522	1.98259	0.49			Contig1451	NP_115906	LYZL1	lysozyme-like 1
	CA966571	3.14794	1.24915	0.28			CA966571	NP_115898	MAK16	MAK16 homolog (S. cerevisiae)
	CA966607	6.93485	1.78424	0.43			Contig1368	NP_115679	HSDL2	hydroxysteroid dehydrogenase like 2
	CA967334	6.93485	1.78424	0.25			Contig1368	NP_115679	HSDL2	hydroxysteroid dehydrogenase like 2
	CA965509	6.93485	1.78424	0.18			CA965509	NP_115679	HSDL2	hydroxysteroid dehydrogenase like 2
	CA965872	3.66717	1.28752	0.44			CA965872	NP_113630	TMEM47	transmembrane protein 47
	CA966293	4.55521	1.45742	0.39			Contig1003	NP_112556	HNRNPAB	heterogeneous nuclear ribonucleoprotein A/B
	CA970123	4.55521	1.45742	0.32			CA970123	NP_112556	HNRNPAB	heterogeneous nuclear ribonucleoprotein A/B
	CA968276	4.90545	1.3918	0.05			Contig1003	NP_112556	HNRNPAB	heterogeneous nuclear ribonucleoprotein A/B
	CA965346	5.21486	1.43951	0.27			CA965346	NP_079472	GRPEL1	GrpE-like 1, mitochondrial (E. coli)
	CA967041	4.62158	1.36121	0.28			CA967041	NP_078939	NPEPL1	aminopeptidase-like 1
	CA965397	6.28736	2.06689	0.9			CA965397	NP_077275	C20orf149	chromosome 20 open reading frame 149
	CA966613	6.28736	2.06689	0.6			CA966613	NP_077275	C20orf149	chromosome 20 open reading frame 149
	CA967230	4.38038	1.4472	0.19			CA967230	NP_077271	DERL1	Der1-like domain family, member 1
	CA968178	4.38038	1.4472	0.08			CA968178	NP_077271	DERL1	Der1-like domain family, member 1
	CA966950	2.65405	1.20193	0.31			CA966950	NP_077003	CCDC86	coiled-coil domain containing 86
	CA967251	4.57192	1.42887	0.06			CA967251	NP_076423	FUNDC2	FUN14 domain containing 2
	CA969813	4.57192	1.42887	0.02			CA969813	NP_076423	FUNDC2	FUN14 domain containing 2
	CF660364	4.57192	1.42887	-0.05			CF660364	NP_076423	FUNDC2	FUN14 domain containing 2
	CA966691	4.57192	1.42887	-0.23			CA966691	NP_076423	FUNDC2	FUN14 domain containing 2
	CA966449	5.64575	1.64096	0.07			CA966449	NP_075385	MARCKSL1	MARCKS-like 1
	CA966889	3.58802	1.3468	0.15			CA966889	NP_068839	ITM2B	integral membrane protein 2B
	CF660460	3.58802	1.3468	0.01			CF660460	NP_068839	ITM2B	integral membrane protein 2B
	CA965398	5.31097	1.42417	-0.09			CA965398	NP_068747	SPCS3	signal peptidase complex subunit 3 homolog (S. cerevisiae)
	CA967290	5.54726	1.52709	-0.16			Contig944	NP_067050	DC2	DC2 protein
	CA967338	5.54726	1.52709	-0.18			Contig944	NP_067050	DC2	DC2 protein
	CA967151	4.87603	1.37562	0.15			CA967151	NP_066284	DHRS4	dehydrogenase/reductase (SDR family) member 4
	CF660677	2.40859	1.19338	0.31			Contig787	NP_065147	DDX24	DEAD (Asp-Glu-Ala-Asp) box polypeptide 24
	CA970207	5.37733	1.44435	0.39			Contig1038	NP_065142	MRPL47	mitochondrial ribosomal protein L47
	CA965741	5.37733	1.44435	0.29			Contig1038	NP_065142	MRPL47	mitochondrial ribosomal protein L47
	CA966987	5.43761	1.48664	0.12			CA966987	NP_064709	CIAPIN1	cytokine induced apoptosis inhibitor 1
	CA966280	2.85003	1.23819	0.45			CA966280	NP_064703	CCNL1	cyclin L1
	CA967902	4.92992	1.4539	0.09			CA967902	NP_064628	TOMM22	translocase of outer mitochondrial membrane 22 homolog (yeast)
	CA966158	2.49835	1.21324	0.18			CA966158	NP_061955	DDX56	DEAD (Asp-Glu-Ala-Asp) box polypeptide 56
	CA965698	4.47286	1.34279	0.28			CA965698	NP_061832	DAZAP1	DAZ associated protein 1
	CA965689	4.47286	1.34279	0.03			CA965689	NP_061832	DAZAP1	DAZ associated protein 1
	CA965344	6.64755	2.13713	1.05			CA965344	NP_061820	CYCS	cytochrome c, somatic
	CA966445	5.12608	1.51887	-0.16			Contig484	NP_060932	C3orf10	chromosome 3 open reading frame 10
	CA966287	5.17167	1.5644	0.14			CA966287	NP_059140	CHRAC1	chromatin accessibility complex 1
	CF662334	4.14078	1.3494	0.14			CF662334	NP_057411	UPB1	ureidopropionase, beta
	CA966455	5.46702	1.78227	-0.27			CA966455	NP_057283	LSM7	LSM7 homolog, U6 small nuclear RNA associated (S. cerevisiae)
	CA966746	5.46702	1.78227	-0.27			CA966746	NP_057283	LSM7	LSM7 homolog, U6 small nuclear RNA associated (S. cerevisiae)
	CA966557	4.50071	1.62111	0.18			CA966557	NP_057185	NIP7	nuclear import 7 homolog (S. cerevisiae)
	CA965166	4.3214	1.40247	0.2			CA965166	NP_057040	MRPL4	mitochondrial ribosomal protein L4
	CA966294	3.08552	1.24116	0.23			CA966294	NP_056461	RAP1B	RAP1B, member of RAS oncogene family
	CA967011	5.66798	1.42252	0.02			CA967011	NP_056455	SERBP1	SERPINE1 mRNA binding protein 1
	CA966448	2.47139	1.16271	-0.15			CA966448	NP_056005	DNAJC9	DnaJ (Hsp40) homolog, subfamily C, member 9
	CF662852	6.59439	1.59403	0.09			CF662852	NP_055656	SNAP91	synaptosomal-associated protein, 91kDa homolog (mouse)
	CA965817	2.27569	1.18571	0.4			CA965817	NP_055644	DDX46	DEAD (Asp-Glu-Ala-Asp) box polypeptide 46
	CF661534	5.49224	1.38891	-0.03			CF661534	NP_055302	ZNF330	zinc finger protein 330
	CF661957	2.58899	1.20815	-0.06			CF661957	NP_055217	UQCRQ	ubiquinol-cytochrome c reductase, complex III subunit VII, 9.5kDa
	CA970274	2.3663	1.29818	-0.19			CA970274	NP_055217	UQCRQ	ubiquinol-cytochrome c reductase, complex III subunit VII, 9.5kDa
	CA968103	2.42741	1.19584	0.04			Contig1277	NP_055179	GAPDHS	glyceraldehyde-3-phosphate dehydrogenase, spermatogenic
	CA969322	2.42741	1.19584	-0.03			CA969322	NP_055179	GAPDHS	glyceraldehyde-3-phosphate dehydrogenase, spermatogenic
	CA969244	4.43048	1.40192	0.5			CA969244	NP_055147	SMPX	small muscle protein, X-linked
	CA966868	4.20108	1.35349	-0.31			CA966868	NP_055115	SEC11A	SEC11 homolog A (S. cerevisiae)
	CA965211	3.42353	1.26179	0.27			CA965211	NP_054907	SSU72	SSU72 RNA polymerase II CTD phosphatase homolog (S. cerevisiae)
	CA966464	4.00421	1.48998	0.59			Contig1227	NP_054781	NOB1	NIN1/RPN12 binding protein 1 homolog (S. cerevisiae)
	CA965865	4.00421	1.48998	0.2			CA965865	NP_054781	NOB1	NIN1/RPN12 binding protein 1 homolog (S. cerevisiae)
	CA969150	4.00421	1.48998	0.08			Contig1227	NP_054781	NOB1	NIN1/RPN12 binding protein 1 homolog (S. cerevisiae)
	CA968113	4.82193	1.38571	0.1			CA968113	NP_054779	MCTS1	malignant T cell amplified sequence 1
	CA967091	6.1401	1.38273	0.28			CA967091	NP_054768	ACAD9	acyl-Coenzyme A dehydrogenase family, member 9
	CA967263	3.79506	1.26956	0.28			CA967263	NP_054757	BZW2	basic leucine zipper and W2 domains 2
	CA968489	3.10932	1.26388	0.29			CA968489	NP_037469	TIMM22	translocase of inner mitochondrial membrane 22 homolog (yeast)
	CA967468	7.49745	2.45367	0.14			CA967468	NP_036588	TIMM10	translocase of inner mitochondrial membrane 10 homolog (yeast)
	CA967057	6.16739	1.59506	0.15			CA967057	NP_036458	MAPRE3	microtubule-associated protein, RP/EB family, member 3
	CA966823	2.55268	1.19125	0.18			CA966823	NP_036277	DTYMK	deoxythymidylate kinase (thymidylate kinase)
	CA969868	2.55268	1.19125	-0.03			CA969868	NP_036277	DTYMK	deoxythymidylate kinase (thymidylate kinase)
	CA968016	4.26947	1.37863	-0.11			CA968016	NP_036226	PRDX5	peroxiredoxin 5
	CA966769	4.26947	1.37863	-0.21			CA966769	NP_036226	PRDX5	peroxiredoxin 5
	CA965104	4.26947	1.37863	-0.22			CA965104	NP_036226	PRDX5	peroxiredoxin 5
	CA966375	4.77619	2.00677	0.29			CA966375	NP_036205	CCT5	chaperonin containing TCP1, subunit 5 (epsilon)
	CA966602	7.03389	2.51307	0.46			CA966602	NP_009204	PHB2	prohibitin 2
	CA965219	6.65703	1.96145	0.41			Contig1076	NP_009204	PHB2	prohibitin 2
	CA965194	6.65703	1.96145	0.28			Contig1076	NP_009204	PHB2	prohibitin 2
	CA970176	4.48134	1.49197	-0.2			CA970176	NP_009201	FKBP9	FK506 binding protein 9, 63 kDa
	CA965822	3.60366	1.51572	0.81			CA965822	NP_009120	ABCF2	ATP-binding cassette, sub-family F (GCN20), member 2
	CA966450	4.76437	1.80243	0.8			CA966450	NP_009120	ABCF2	ATP-binding cassette, sub-family F (GCN20), member 2
	CA967279	3.05571	1.40911	0.09			CA967279	NP_009096	SF3A2	splicing factor 3a, subunit 2, 66kDa
	CF662974	3.53639	1.27088	0.2			CF662974	NP_008924	NPM3	nucleophosmin/nucleoplasmin, 3
	CA966994	3.30604	1.23501	0.27			CA966994	NP_006818	TMED10	transmembrane emp24-like trafficking protein 10 (yeast)
	CA967077	2.00066	1.15834	0.06			CA967077	NP_006806	TMED2	transmembrane emp24 domain trafficking protein 2
	CF662768	5.3719	1.49305	-0.02			CF662768	NP_006806	TMED2	transmembrane emp24 domain trafficking protein 2
	CA966286	4.96105	1.65873	0.17			CA966286	NP_006796	HNRNPA0	heterogeneous nuclear ribonucleoprotein A0
	CA966972	2.5297	1.27382	0.02			CA966972	NP_006784	PRDX3	peroxiredoxin 3
	CA966661	2.5297	1.27382	-0.06			CA966661	NP_006784	PRDX3	peroxiredoxin 3
	CA968431	4.43618	1.49721	0.5			CA968431	NP_006766	QKI	quaking homolog, KH domain RNA binding (mouse)
	CA966515	4.52921	1.2881	0.33			CA966515	NP_006689	BLCAP	bladder cancer associated protein
	CA965673	4.52921	1.2881	0.27			CA965673	NP_006689	BLCAP	bladder cancer associated protein
	CA966992	4.52921	1.2881	0.01			CA966992	NP_006689	BLCAP	bladder cancer associated protein
	CA967375	3.42019	1.2864	0.01			Contig1356	NP_006658	PGRMC1	progesterone receptor membrane component 1
	CA967005	2.99617	1.22635	-0.09			CA967005	NP_006651	CLPX	ClpX caseinolytic peptidase X homolog (E. coli)
	CF662919	3.56408	1.38121	0.13			Contig857	NP_006592	PTGES3	prostaglandin E synthase 3 (cytosolic)
	CA967836	3.56408	1.38121	0			Contig857	NP_006592	PTGES3	prostaglandin E synthase 3 (cytosolic)
	CA969273	3.13076	1.29579	-0.09			CA969273	NP_006591	NUDC	nuclear distribution gene C homolog (A. nidulans)
	CA968067	3.42891	1.61076	-0.03			CA968067	NP_006586	API5	apoptosis inhibitor 5
	CA965021	5.36422	1.44925	0.14			CA965021	NP_006494	PSMC4	proteasome (prosome, macropain) 26S subunit, ATPase, 4
	CF660651	5.36422	1.44925	0			CF660651	NP_006494	PSMC4	proteasome (prosome, macropain) 26S subunit, ATPase, 4
	CF662219	4.66402	1.33167	0.35			CF662219	NP_006436	PRPF8	PRP8 pre-mRNA processing factor 8 homolog (S. cerevisiae)
	CA967752	4.66402	1.33167	0.06			CA967752	NP_006436	PRPF8	PRP8 pre-mRNA processing factor 8 homolog (S. cerevisiae)
	CA967285	3.1375	1.49696	0.35			CA967285	NP_006421	CCT4	chaperonin containing TCP1, subunit 4 (delta)
	CA966383	2.54118	1.21486	0.07			CA966383	NP_006420	CCT7	chaperonin containing TCP1, subunit 7 (eta)
	CA967886	4.72452	1.33495	0.11			CA967886	NP_006416	SLU7	SLU7 splicing factor homolog (S. cerevisiae)
	CF662762	3.37185	1.31027	-0.09			Contig874	NP_006416	SLU7	SLU7 splicing factor homolog (S. cerevisiae)
	CA967273	5.44876	1.49109	-0.07			CA967273	NP_006398	ARL6IP5	ADP-ribosylation-like factor 6 interacting protein 5
	CA965699	5.44876	1.49109	-0.19			CA965699	NP_006398	ARL6IP5	ADP-ribosylation-like factor 6 interacting protein 5
	CA966908	3.90531	1.36329	0.4			CA966908	NP_006266	SFRS6	splicing factor, arginine/serine-rich 6
	CA965105	5.05954	1.48939	-0.03			CA965105	NP_006102	ACAA2	acetyl-Coenzyme A acyltransferase 2
	CA965779	2.73781	1.17662	0.02			CA965779	NP_006074	IK	IK cytokine, down-regulator of HLA II
	CA964821	5.20962	1.50154	-0.04			CA964821	NP_006046	LANCL1	LanC lantibiotic synthetase component C-like 1 (bacterial)
	CA968032	3.55509	1.32206	0.72			CA968032	NP_006000	TUBA1A	tubulin, alpha 1a
	CA965157	3.73981	1.75834	0.67			Contig692	NP_006000	TUBA1A	tubulin, alpha 1a
	CF661429	3.73981	1.75834	0.51			Contig692	NP_006000	TUBA1A	tubulin, alpha 1a
	CA970089	3.55509	1.32206	0.34			CA970089	NP_006000	TUBA1A	tubulin, alpha 1a
	CA970066	3.76881	1.57607	0.32			CA970066	NP_006000	TUBA1A	tubulin, alpha 1a
	CA965474	4.16854	1.98001	0.26			Contig1046	NP_006000	TUBA1A	tubulin, alpha 1a
	CA966929	3.55509	1.32206	0.25			Contig1216	NP_006000	TUBA1A	tubulin, alpha 1a
	CA969352	3.55509	1.32206	0.17			Contig1216	NP_006000	TUBA1A	tubulin, alpha 1a
	CA966809	3.55509	1.32206	0.12			Contig1216	NP_006000	TUBA1A	tubulin, alpha 1a
	CF661479	3.74826	1.28113	-0.04			CF661479	NP_005993	UCHL3	ubiquitin carboxyl-terminal esterase L3 (ubiquitin thiolesterase)
	CF661485	3.72424	1.31991	0.14			Contig683	NP_005989	CCT3	chaperonin containing TCP1, subunit 3 (gamma)
	CF662574	3.72424	1.31991	-0.01			Contig683	NP_005989	CCT3	chaperonin containing TCP1, subunit 3 (gamma)
	CA965164	3.87268	1.37736	0.51			CA965164	NP_005887	IDH1	isocitrate dehydrogenase 1 (NADP+), soluble
	CA966521	6.56303	1.43796	0.18			CA966521	NP_005862	SMNDC1	survival motor neuron domain containing 1
	CA967238	3.15661	1.22637	0.03			CA967238	NP_005861	SAP18	Sin3A-associated protein, 18kDa
	CA965221	4.25494	1.34561	0.05			CA965221	NP_005796	PSMD14	proteasome (prosome, macropain) 26S subunit, non-ATPase, 14
	CA969528	5.57496	1.67799	-0.3			CA969528	NP_005774	TXNDC9	thioredoxin domain containing 9
	CA966668	5.75946	1.58411	-0.09			CA966668	NP_005660	REEP5	receptor accessory protein 5
	CA968552	3.37901	1.53776	0.87			CA968552	NP_005548	KRT16	keratin 16
	CA964752	7.1036	2.07498	0.14			Contig1107	NP_005333	HMGB3	high-mobility group box 3
	CA968384	7.49443	2.53788	0.08			Contig1109	NP_005333	HMGB3	high-mobility group box 3
	CA964749	7.49443	2.53788	-0.01			Contig1109	NP_005333	HMGB3	high-mobility group box 3
	CA968247	7.1036	2.07498	-0.26			Contig1107	NP_005333	HMGB3	high-mobility group box 3
	CA964944	2.22833	1.21005	-0.06			CA964944	NP_005323	HBZ	hemoglobin, zeta
	CA966989	4.98609	1.61646	-0.25			CA966989	NP_005309	H1F0	H1 histone family, member 0
	CA964999	4.32968	1.74101	0.03			CA964999	NP_005137	SART1	squamous cell carcinoma antigen recognized by T cells
	CA964209	3.27961	1.37863	0.14			CA964209	NP_005096	RBM8A	RNA binding motif protein 8A
	CA970378	3.75899	1.29573	-0.17			CA970378	NP_005096	RBM8A	RNA binding motif protein 8A
	CA964162	6.24448	1.58019	0.18			CA964162	NP_005022	FXYD1	FXYD domain containing ion transport regulator 1
	CA966528	4.91224	1.58156	0.26			CA966528	NP_004988	MYBPH	myosin binding protein H
	CA967944	3.6452	1.27561	0.07			CA967944	NP_004856	TBPL1	TBP-like 1
	CA966517	2.84313	1.2384	0.31			CA966517	NP_004777	TXNL1	thioredoxin-like 1
	CA966408	4.17818	1.32038	0.25			CA966408	NP_004719	DDX21	DEAD (Asp-Glu-Ala-Asp) box polypeptide 21
	CA966014	4.15716	1.40582	0.31			CA966014	NP_004709	COX7A2L	cytochrome c oxidase subunit VIIa polypeptide 2 like
	CA967423	4.87806	1.41368	-0.12			CA967423	NP_004640	C21orf33	chromosome 21 open reading frame 33
	CA965266	4.93124	1.44365	0.38			CA965266	NP_004444	ETFDH	electron-transferring-flavoprotein dehydrogenase
	CF661908	2.20275	1.21008	-0.06			CF661908	NP_004365	COX6C	cytochrome c oxidase subunit VIc
	CA966641	5.03834	1.59612	-0.25			Contig831	NP_004252	2015-09-01	15 kDa selenoprotein
	CA968421	5.03834	1.59612	-0.26			Contig831	NP_004252	2015-09-01	15 kDa selenoprotein
	CA970312	5.13807	1.45408	0.12			CA970312	NP_004166	SNRPD3	small nuclear ribonucleoprotein D3 polypeptide 18kDa
	CA966785	3.98693	1.28539	0.3			CA966785	NP_004143	OAZ1	ornithine decarboxylase antizyme 1
	CA969712	3.98693	1.28539	0.14			CA969712	NP_004143	OAZ1	ornithine decarboxylase antizyme 1
	CA966991	6.41427	1.5952	0.04			CA966991	NP_004143	OAZ1	ornithine decarboxylase antizyme 1
	CA965909	6.03103	1.43687	0.01			CA965909	NP_004119	GTF2F2	general transcription factor IIF, polypeptide 2, 30kDa
	CA964615	2.74742	1.21883	0.15			CA964615	NP_003899	EIF2S2	eukaryotic translation initiation factor 2, subunit 2 beta, 38kDa
	CA967228	5.08843	1.48438	0.14			CA967228	NP_003899	EIF2S2	eukaryotic translation initiation factor 2, subunit 2 beta, 38kDa
	CA969570	6.08202	1.4352	0.04			CA969570	NP_003899	EIF2S2	eukaryotic translation initiation factor 2, subunit 2 beta, 38kDa
	CF661548	3.38736	1.31846	0.64			CF661548	NP_003840	SUCLG1	succinate-CoA ligase, alpha subunit
	CA967104	3.13834	1.45369	0.58			CA967104	NP_003819	MTMR1	myotubularin related protein 1
	CA967222	5.2785	1.3626	-0.06			CA967222	NP_003712	RFXANK	regulatory factor X-associated ankyrin-containing protein
	CA969551	4.98348	1.48237	-0.26			CA969551	NP_003668	DENR	density-regulated protein
	CA965500	4.74623	1.39176	-0.28			CA965500	NP_003668	DENR	density-regulated protein
	CA969724	3.11507	1.27159	0.37			CA969724	NP_003644	COPS3	COP9 constitutive photomorphogenic homolog subunit 3 (Arabidopsis)
	CF662939	4.24221	1.35615	0.12			CF662939	NP_003136	SSR2	signal sequence receptor, beta (translocon-associated protein beta)
	CA966876	5.57815	1.48233	0			CA966876	NP_003136	SSR2	signal sequence receptor, beta (translocon-associated protein beta)
	CA970135	5.57815	1.48233	-0.07			CA970135	NP_003136	SSR2	signal sequence receptor, beta (translocon-associated protein beta)
	CA968261	3.66798	1.36853	0.23			CA968261	NP_003081	SNRPA1	small nuclear ribonucleoprotein polypeptide A'
	CF662471	3.79939	1.29024	0.29			CF662471	NP_003012	SGTA	small glutamine-rich tetratricopeptide repeat (TPR)-containing, alpha
	CA966887	3.62288	1.33293	0.1			CA966887	NP_003012	SGTA	small glutamine-rich tetratricopeptide repeat (TPR)-containing, alpha
	CA966480	4.57526	1.33079	0.57			CA966480	NP_003008	SFRS3	splicing factor, arginine/serine-rich 3
	CA968312	4.57526	1.33079	0.55			CA968312	NP_003008	SFRS3	splicing factor, arginine/serine-rich 3
	CA964503	2.5054	1.17369	-0.07			CA964503	NP_003000	SEPW1	selenoprotein W, 1
	CF662975	2.5054	1.17369	-0.12			CF662975	NP_003000	SEPW1	selenoprotein W, 1
	CA968283	2.20321	1.19566	0.05			CA968283	NP_002992	SDHC	succinate dehydrogenase complex, subunit C, integral membrane protein, 15kDa
	CA968946	3.67497	1.47215	0.58			CA968946	NP_002940	MRPL12	mitochondrial ribosomal protein L12
	CA965169	6.19052	1.46111	0.23			CA965169	NP_002848	PEX19	peroxisomal biogenesis factor 19
	CA968667	5.00232	1.46736	-0.1			Contig1253	NP_002814	PTMA	prothymosin, alpha
	CF660459	5.00232	1.46736	-0.28			Contig1253	NP_002814	PTMA	prothymosin, alpha
	CA966639	5.34259	1.5939	0.16			CA966639	NP_002808	PSMD13	proteasome (prosome, macropain) 26S subunit, non-ATPase, 13
	CA967185	5.34259	1.5939	0.08			CA967185	NP_002808	PSMD13	proteasome (prosome, macropain) 26S subunit, non-ATPase, 13
	CA969261	4.17381	1.4922	0.13			CA969261	NP_002806	PSMD11	proteasome (prosome, macropain) 26S subunit, non-ATPase, 11
	CA967489	7.24585	1.83639	0.09			Contig1226	NP_002803	PSMD8	proteasome (prosome, macropain) 26S subunit, non-ATPase, 8
	CA969179	7.24585	1.83639	0.02			Contig1226	NP_002803	PSMD8	proteasome (prosome, macropain) 26S subunit, non-ATPase, 8
	CA966536	3.19303	1.41175	0			CA966536	NP_002803	PSMD8	proteasome (prosome, macropain) 26S subunit, non-ATPase, 8
	CA970108	7.24585	1.83639	-0.03			CA970108	NP_002803	PSMD8	proteasome (prosome, macropain) 26S subunit, non-ATPase, 8
	CA970342	6.24121	1.57262	0.21			CA970342	NP_002802	PSMD7	proteasome (prosome, macropain) 26S subunit, non-ATPase, 7
	CA967961	6.24121	1.57262	0.06			CA967961	NP_002802	PSMD7	proteasome (prosome, macropain) 26S subunit, non-ATPase, 7
	CA967060	6.24121	1.57262	0.03			CA967060	NP_002802	PSMD7	proteasome (prosome, macropain) 26S subunit, non-ATPase, 7
	CA969422	6.24121	1.57262	-0.03			CA969422	NP_002802	PSMD7	proteasome (prosome, macropain) 26S subunit, non-ATPase, 7
	CA966767	3.45238	1.31281	0.29			CA966767	NP_002799	PSMD2	proteasome (prosome, macropain) 26S subunit, non-ATPase, 2
	CA965538	5.76437	1.68956	-0.17			CA965538	NP_002793	PSMC1	proteasome (prosome, macropain) 26S subunit, ATPase, 1
	CA966407	5.76437	1.68956	-0.2			Contig132	NP_002793	PSMC1	proteasome (prosome, macropain) 26S subunit, ATPase, 1
	CA965693	4.50272	1.52265	0.16			CA965693	NP_002790	PSMB7	proteasome (prosome, macropain) subunit, beta type, 7
	CA966601	3.49311	1.27706	0.16			Contig985	NP_002790	PSMB7	proteasome (prosome, macropain) subunit, beta type, 7
	CA969864	3.49311	1.27706	-0.13			Contig985	NP_002790	PSMB7	proteasome (prosome, macropain) subunit, beta type, 7
	CA969933	3.9841	1.45505	0.22			CA969933	NP_002788	PSMB5	proteasome (prosome, macropain) subunit, beta type, 5
	CA969314	4.07954	1.51471	-0.16			CA969314	NP_002788	PSMB5	proteasome (prosome, macropain) subunit, beta type, 5
	CF663048	3.91425	1.41498	0.05			CF663048	NP_002786	PSMB3	proteasome (prosome, macropain) subunit, beta type, 3
	CA964492	5.62738	1.55858	0			CA964492	NP_002786	PSMB3	proteasome (prosome, macropain) subunit, beta type, 3
	CA969275	5.62738	1.55858	-0.33			CA969275	NP_002786	PSMB3	proteasome (prosome, macropain) subunit, beta type, 3
	CF661099	3.32545	1.2629	0.1			Contig800	NP_002784	PSMB1	proteasome (prosome, macropain) subunit, beta type, 1
	CF660595	3.32545	1.2629	-0.19			Contig800	NP_002784	PSMB1	proteasome (prosome, macropain) subunit, beta type, 1
	CA965983	3.00889	1.26105	0.12			CA965983	NP_002781	PSMA5	proteasome (prosome, macropain) subunit, alpha type, 5
	CA967281	3.00889	1.26105	-0.32			CA967281	NP_002781	PSMA5	proteasome (prosome, macropain) subunit, alpha type, 5
	CA967132	5.11346	1.44773	0.15			Contig956	NP_002777	PSMA1	proteasome (prosome, macropain) subunit, alpha type, 1
	CA966384	5.11346	1.44773	0			CA966384	NP_002777	PSMA1	proteasome (prosome, macropain) subunit, alpha type, 1
	CF662869	2.97528	1.25212	0.21			CF662869	NP_002755	PRPS1	phosphoribosyl pyrophosphate synthetase 1
	CF662264	4.60107	1.36663	0.17			Contig57	NP_002706	PPP2CA	protein phosphatase 2 (formerly 2A), catalytic subunit, alpha isoform
	CF662207	3.40009	1.28784	0.09			Contig590	NP_002484	NDUFB6	NADH dehydrogenase (ubiquinone) 1 beta subcomplex, 6, 17kDa
	CA967205	2.72926	1.19191	0.07			CA967205	NP_002484	NDUFB6	NADH dehydrogenase (ubiquinone) 1 beta subcomplex, 6, 17kDa
	CA966653	2.44372	1.19375	0.3			Contig136	NP_002203	EIF6	eukaryotic translation initiation factor 6
	CA967032	5.41216	1.65266	-0.32			CA967032	NP_002120	HMGB2	high-mobility group box 2
	CA967145	4.89818	1.49001	-0.32			CA967145	NP_002120	HMGB2	high-mobility group box 2
	CA969050	5.41216	1.65266	-0.42			CA969050	NP_002120	HMGB2	high-mobility group box 2
	CA966897	2.13437	1.21311	0.17			CA966897	NP_002071	GOT2	glutamic-oxaloacetic transaminase 2, mitochondrial (aspartate aminotransferase 2)
	CA965277	6.81839	1.56366	0.78			Contig961	NP_002070	GOT1	glutamic-oxaloacetic transaminase 1, soluble (aspartate aminotransferase 1)
	CA967016	6.81839	1.56366	0.29			Contig961	NP_002070	GOT1	glutamic-oxaloacetic transaminase 1, soluble (aspartate aminotransferase 1)
	CA964486	4.33246	1.35388	0.1			Contig1317	NP_002004	FKBP3	FK506 binding protein 3, 25kDa
	CF662696	4.33246	1.35388	0.03			Contig1317	NP_002004	FKBP3	FK506 binding protein 3, 25kDa
	CA964442	4.33246	1.35388	-0.01			CA964442	NP_002004	FKBP3	FK506 binding protein 3, 25kDa
	CA967610	4.33246	1.35388	-0.11			Contig1317	NP_002004	FKBP3	FK506 binding protein 3, 25kDa
	CF662981	4.39354	1.36466	0.81			Contig1313	NP_001976	ETFB	electron-transfer-flavoprotein, beta polypeptide
	CA967122	4.39354	1.36466	0.4			CA967122	NP_001976	ETFB	electron-transfer-flavoprotein, beta polypeptide
	CA967627	4.39354	1.36466	0.23			Contig1313	NP_001976	ETFB	electron-transfer-flavoprotein, beta polypeptide
	CA965456	5.27748	1.43777	0.11			CA965456	NP_001910	DCI	dodecenoyl-Coenzyme A delta isomerase (3,2 trans-enoyl-Coenzyme A isomerase)
	CA970252	5.27748	1.43777	0.04			CA970252	NP_001910	DCI	dodecenoyl-Coenzyme A delta isomerase (3,2 trans-enoyl-Coenzyme A isomerase)
	CA966340	5.27748	1.43777	-0.05			CA966340	NP_001910	DCI	dodecenoyl-Coenzyme A delta isomerase (3,2 trans-enoyl-Coenzyme A isomerase)
	CF661841	3.30246	1.31481	-0.13			CF661841	NP_001858	COX7C	cytochrome c oxidase subunit VIIc
	CA967196	2.79909	1.24185	-0.15			CA967196	NP_001858	COX7C	cytochrome c oxidase subunit VIIc
	CA967172	3.41765	1.36445	-0.25			CA967172	NP_001858	COX7C	cytochrome c oxidase subunit VIIc
	CA966667	4.23962	1.44328	-0.19			CA966667	NP_001857	COX7B	cytochrome c oxidase subunit VIIb
	CA965512	2.31932	1.34976	0.23			CA965512	NP_001854	COX6B1	cytochrome c oxidase subunit Vib polypeptide 1 (ubiquitous)
	CA965225	3.74683	1.5538	-0.01			Contig1072	NP_001753	CCT6A	chaperonin containing TCP1, subunit 6A (zeta 1)
	CA967048	2.33562	1.18563	-0.13			CA967048	NP_001740	CAPNS1	calpain, small subunit 1
	CA965114	3.3318	1.33439	0.2			CA965114	NP_001685	ATP6V0C	ATPase, H+ transporting, lysosomal 16kDa, V0 subunit c
	CA969690	2.08542	1.18379	0.17			CA969690	NP_001685	ATP6V0C	ATPase, H+ transporting, lysosomal 16kDa, V0 subunit c
	CA965536	4.92041	1.37273	0.13			CA965536	NP_001685	ATP6V0C	ATPase, H+ transporting, lysosomal 16kDa, V0 subunit c
	CA966227	2.08542	1.18379	0.01			CA966227	NP_001685	ATP6V0C	ATPase, H+ transporting, lysosomal 16kDa, V0 subunit c
	CA967165	4.5048	1.40219	0.21			CA967165	NP_001680	ATP5G3	ATP synthase, H+ transporting, mitochondrial F0 complex, subunit C3 (subunit 9)
	CA965268	5.90365	1.606	0.08			CA965268	NP_001680	ATP5G3	ATP synthase, H+ transporting, mitochondrial F0 complex, subunit C3 (subunit 9)
	CA965475	2.44714	1.16456	0.29			CA965475	NP_001679	ATP5F1	ATP synthase, H+ transporting, mitochondrial F0 complex, subunit B1
	CA966763	2.44714	1.16456	0.29			CA966763	NP_001679	ATP5F1	ATP synthase, H+ transporting, mitochondrial F0 complex, subunit B1
	CA965247	2.44714	1.16456	0.25			CA965247	NP_001679	ATP5F1	ATP synthase, H+ transporting, mitochondrial F0 complex, subunit B1
	CA964389	2.44714	1.16456	0.19			CA964389	NP_001679	ATP5F1	ATP synthase, H+ transporting, mitochondrial F0 complex, subunit B1
	CA969292	3.43845	1.32621	0.04			CA969292	NP_001505	GTF2B	general transcription factor IIB
	CA965496	3.49332	1.31386	0.16			CA965496	NP_001379	DRG2	developmentally regulated GTP binding protein 2
	CA970061	3.76631	1.30973	0.31			CA970061	NP_001120702	AURKAIP1	aurora kinase A interacting protein 1
	CA966727	6.21881	1.81019	0.12			CA966727	NP_001120668	CNBP	CCHC-type zinc finger, nucleic acid binding protein
	CA966799	5.21877	1.51362	0.03			CA966799	NP_001120668	CNBP	CCHC-type zinc finger, nucleic acid binding protein
	CF661574	5.21877	1.51362	-0.01			Contig667	NP_001120668	CNBP	CCHC-type zinc finger, nucleic acid binding protein
	CA966475	5.21877	1.51362	-0.13			CA966475	NP_001120668	CNBP	CCHC-type zinc finger, nucleic acid binding protein
	CF660954	2.65696	1.23092	-0.04			CF660954	NP_001092755	PTMA	prothymosin, alpha
	CA966898	2.18887	1.24255	-0.13			Contig971	NP_001092755	PTMA	prothymosin, alpha
	CA967912	2.89794	1.34794	-0.21			Contig300	NP_001092755	PTMA	prothymosin, alpha
	CA966871	2.65696	1.23092	-0.21			Contig971	NP_001092755	PTMA	prothymosin, alpha
	CA965153	3.96584	1.43907	0.23			CA965153	NP_001092046	TMBIM6	transmembrane BAX inhibitor motif containing 6
	CA968527	3.96584	1.43907	0.23			CA968527	NP_001092046	TMBIM6	transmembrane BAX inhibitor motif containing 6
	CF662369	3.96584	1.43907	0.23			Contig916	NP_001092046	TMBIM6	transmembrane BAX inhibitor motif containing 6
	CA964019	3.96584	1.43907	0.17			CA964019	NP_001092046	TMBIM6	transmembrane BAX inhibitor motif containing 6
	CA964052	3.96584	1.43907	0.17			CA964052	NP_001092046	TMBIM6	transmembrane BAX inhibitor motif containing 6
	CA966714	3.96584	1.43907	0.17			CA966714	NP_001092046	TMBIM6	transmembrane BAX inhibitor motif containing 6
	CF662507	3.96584	1.43907	0.13			Contig916	NP_001092046	TMBIM6	transmembrane BAX inhibitor motif containing 6
	CA965158	3.96584	1.43907	0.1			CA965158	NP_001092046	TMBIM6	transmembrane BAX inhibitor motif containing 6
	CA967588	3.96584	1.43907	0.06			CA967588	NP_001092046	TMBIM6	transmembrane BAX inhibitor motif containing 6
	CA965381	3.96584	1.43907	0			CA965381	NP_001092046	TMBIM6	transmembrane BAX inhibitor motif containing 6
	CF663076	3.96584	1.43907	-0.02			CF663076	NP_001092046	TMBIM6	transmembrane BAX inhibitor motif containing 6
	CA969136	3.96584	1.43907	-0.04			CA969136	NP_001092046	TMBIM6	transmembrane BAX inhibitor motif containing 6
	CA966277	4.28691	1.42977	-0.08			CA966277	NP_001092046	TMBIM6	transmembrane BAX inhibitor motif containing 6
	CA966462	4.28691	1.42977	-0.21			CA966462	NP_001092046	TMBIM6	transmembrane BAX inhibitor motif containing 6
	CA969332	5.03437	1.44242	0.07			Contig235	NP_001089	ACO2	aconitase 2, mitochondrial
	CA969771	5.03437	1.44242	-0.12			Contig235	NP_001089	ACO2	aconitase 2, mitochondrial
	CA966861	3.06487	1.43103	0.23			CA966861	NP_001073893	JMJD3	jumonji domain containing 3, histone lysine demethylase
	CA966934	2.80072	1.28492	0.1			Contig966	NP_001073331	DBI	diazepam binding inhibitor (GABA receptor modulator, acyl-Coenzyme A binding protein)
	CA969173	2.84719	1.23566	-0.02			CA969173	NP_001073331	DBI	diazepam binding inhibitor (GABA receptor modulator, acyl-Coenzyme A binding protein)
	CA966403	2.84719	1.23566	-0.05			CA966403	NP_001073331	DBI	diazepam binding inhibitor (GABA receptor modulator, acyl-Coenzyme A binding protein)
	CA966624	2.80072	1.28492	-0.15			Contig966	NP_001073331	DBI	diazepam binding inhibitor (GABA receptor modulator, acyl-Coenzyme A binding protein)
	CA966696	2.80072	1.28492				CA966696	NP_001073331	DBI	diazepam binding inhibitor (GABA receptor modulator, acyl-Coenzyme A binding protein)
	CA967225	3.89546	1.28826	0			CA967225	NP_001072983	TBCE	tubulin folding cofactor E
	CA968948	3.78191	1.53351	0.67			Contig805	NP_001060	TUBB2A	tubulin, beta 2A
	CF660519	3.78191	1.53351	0.5			Contig805	NP_001060	TUBB2A	tubulin, beta 2A
	CA968458	3.32045	1.29488	0.09			Contig1497	NP_001055	TKT	transketolase
	CA967283	3.7163	1.70993	0.3			CA967283	NP_001035937	ABHD12	abhydrolase domain containing 12
	CA967434	4.05994	1.57405	0.85			CA967434	NP_001032671	SCD5	stearoyl-CoA desaturase 5
	CA967429	4.05994	1.57405	0.8			Contig1346	NP_001032671	SCD5	stearoyl-CoA desaturase 5
	CA966962	4.05994	1.57405	0.74			Contig1346	NP_001032671	SCD5	stearoyl-CoA desaturase 5
	CA965403	4.05994	1.57405	0.55			Contig1346	NP_001032671	SCD5	stearoyl-CoA desaturase 5
	CA966976	4.05994	1.57405	0.15			Contig1346	NP_001032671	SCD5	stearoyl-CoA desaturase 5
	CA966498	5.21044	1.54118	-0.03			CA966498	NP_001020267	PSMA8	proteasome (prosome, macropain) subunit, alpha type, 8
	CA967586	5.21044	1.54118	-0.08			Contig1325	NP_001020267	PSMA8	proteasome (prosome, macropain) subunit, alpha type, 8
	CA964477	5.21044	1.54118	-0.1			CA964477	NP_001020267	PSMA8	proteasome (prosome, macropain) subunit, alpha type, 8
	CA965429	5.21044	1.54118	-0.13			CA965429	NP_001020267	PSMA8	proteasome (prosome, macropain) subunit, alpha type, 8
	CA966645	5.21044	1.54118	-0.13			Contig1325	NP_001020267	PSMA8	proteasome (prosome, macropain) subunit, alpha type, 8
	CF661421	5.20893	1.54691	0.34			CF661421	NP_001015	RPS21	ribosomal protein S21
	CA966167	3.86421	1.29945	0.03			CA966167	NP_001003796	NHP2L1	NHP2 non-histone chromosome protein 2-like 1 (S. cerevisiae)
	CA968716	2.3903	1.20389	-0.09			Contig1448	NP_001003713	ATP5J2	ATP synthase, H+ transporting, mitochondrial F0 complex, subunit F2
	CF662730	2.74852	1.32694	0.36			Contig880	NP_001002036	ASTL	astacin-like metallo-endopeptidase (M12 family)
	CA969027	2.74852	1.32694	0.23			CA969027	NP_001002036	ASTL	astacin-like metallo-endopeptidase (M12 family)
	CA968992	2.74852	1.32694	0.09			CA968992	NP_001002036	ASTL	astacin-like metallo-endopeptidase (M12 family)
	CA966367	5.27556	1.44944	0.52			CA966367	NP_001001975	ATP5D	ATP synthase, H+ transporting, mitochondrial F1 complex, delta subunit
	CF662643	2.79601	1.24105	-0.1			CF662643	NP_001001790	TOMM5	translocase of outer mitochondrial membrane 5 homolog (yeast)
	CA967009	2.02555	1.20662	-0.2			CA967009	NP_001001790	TOMM5	translocase of outer mitochondrial membrane 5 homolog (yeast)
	CF660384	5.54274	1.5407	0.31			CF660384	NP_000987	RPL35A	ribosomal protein L35a
	CA968721	2.44714	1.16456	-0.07			CA968721	NP_000840	GSTM3	glutathione S-transferase mu 3 (brain)
	CA964237	2.44714	1.16456	-0.19			Contig1315	NP_000840	GSTM3	glutathione S-transferase mu 3 (brain)
	CA967612	2.44714	1.16456	-0.21			Contig1315	NP_000840	GSTM3	glutathione S-transferase mu 3 (brain)
	CA965259	2.16915	1.23262	0.04			CA965259	NP_000690	AMY2A	amylase, alpha 2A (pancreatic)
	CA965197	2.33173	1.25005	0.21			Contig976	NP_000356	TPI1	triosephosphate isomerase 1
	CF662476	2.33173	1.25005	0.13			Contig976	NP_000356	TPI1	triosephosphate isomerase 1
	CA966825	2.33173	1.25005	0.03			Contig976	NP_000356	TPI1	triosephosphate isomerase 1
	CA965078	2.33173	1.25005	0.01			Contig1086	NP_000356	TPI1	triosephosphate isomerase 1
	CA966574	2.33173	1.25005	0			Contig976	NP_000356	TPI1	triosephosphate isomerase 1
	CA966982	4.56427	1.34024	0.05			CA966982	NP_000275	PDHA1	pyruvate dehydrogenase (lipoamide) alpha 1
	CF662449	5.99563	1.47633	0.03			CF662449	NP_000275	PDHA1	pyruvate dehydrogenase (lipoamide) alpha 1
	CA966695	4.56427	1.34024	-0.01			Contig797	NP_000275	PDHA1	pyruvate dehydrogenase (lipoamide) alpha 1
	CA968310	4.56427	1.34024	-0.1			Contig797	NP_000275	PDHA1	pyruvate dehydrogenase (lipoamide) alpha 1
	CA966205	2.20512	1.23904	0.2			Contig1012	NP_000261	NP	nucleoside phosphorylase
	CA966229	2.20512	1.23904	-0.22			CA966229	NP_000261	NP	nucleoside phosphorylase
	CA967280	5.10508	1.46795	0.38			Contig1307	NP_000185	HPRT1	hypoxanthine phosphoribosyltransferase 1
	CA967651	5.10508	1.46795	0.16			Contig1307	NP_000185	HPRT1	hypoxanthine phosphoribosyltransferase 1
	CA966422	5.10508	1.46795	0.1			CA966422	NP_000185	HPRT1	hypoxanthine phosphoribosyltransferase 1
	CA966426	5.10508	1.46795	-0.01			CA966426	NP_000185	HPRT1	hypoxanthine phosphoribosyltransferase 1
	CA964076	5.6418	1.6025	0.58			CA964076	NP_000174	HADHB	hydroxyacyl-Coenzyme A dehydrogenase/3-ketoacyl-Coenzyme A thiolase/enoyl-Coenzyme A hydratase (trifunctional protein), beta subunit
	CA967500	4.84506	1.47241	0.41			CA967500	NP_000174	HADHB	hydroxyacyl-Coenzyme A dehydrogenase/3-ketoacyl-Coenzyme A thiolase/enoyl-Coenzyme A hydratase (trifunctional protein), beta subunit
	CA970088	4.98693	1.49843	0.22			CA970088	NP_000174	HADHB	hydroxyacyl-Coenzyme A dehydrogenase/3-ketoacyl-Coenzyme A thiolase/enoyl-Coenzyme A hydratase (trifunctional protein), beta subunit
	CA967028	6.40025	1.98813	0.01			CA967028	NP_000144	GALC	galactosylceramidase
	CA967522	4.85509	1.43538	0.31			CA967522	NP_000009	ACADVL	acyl-Coenzyme A dehydrogenase, very long chain
	CF662760	3.13871	1.26631	0.2			Contig167	NP_000009	ACADVL	acyl-Coenzyme A dehydrogenase, very long chain
	CF661581	5.96869	1.60366	0.35			CF661581	NP_000008	ACADS	acyl-Coenzyme A dehydrogenase, C-2 to C-3 short chain
	CA969809	1.75144	1.2799	2.58
	CA969853			0.5	0.35	0.03
	CA966591			0.4	0.28	0.04
	CF661064			0.15	0.13	0.05
	CA966680	7.17622	3.08395	2.2
	CA966637	4.47329	1.57752	1.15
	CA966553	3.3964	1.46192	1.15
	CA967175	4.47329	1.57752	1.06
	CA969280	5.63735	1.42431	0.93
	CF663006	3.33134	1.46066	0.86
	CA966325	4.47329	1.57752	0.84
	CA967265	4.94405	2.31404	0.83
	CF663058	4.47329	1.57752	0.8
	CA966580	4.05994	1.57405	0.79
	CA966481	5.66547	1.96872	0.75
	CA965285	4.05994	1.57405	0.73
	CF662859	3.39346	1.52141	0.73
	CA967135	4.82879	1.94907	0.71
	CA968454	4.05994	1.57405	0.71
	CA964754	2.38426	1.29371	0.7
	CA965508	4.34237	1.47601	0.68
	CA965400	3.4126	1.30626	0.68
	CA967253	4.26119	1.98783	0.64
	CA964029	4.12075	1.4247	0.64
	CA965297	4.05994	1.57405	0.63
	CA965502	4.05994	1.57405	0.63
	CF662551	3.53333	1.38193	0.63
	CA965774	3.41276	1.89359	0.63
	CF662803	3.20236	1.83633	0.61
	CA967374	2.38426	1.29371	0.59
	CA967096	3.19293	1.3576	0.58
	CA969000	1.99818	1.21221	0.57
	CF662333	4.05994	1.57405	0.55
	CA965413	3.4126	1.30626	0.54
	CF663002	3.69389	1.54092	0.51
	CA965433	6.9643	1.5844	0.5
	CA966373	6.93399	2.02171	0.5
	CA965529	2.62805	1.27313	0.5
	CA969759	3.20236	1.83633	0.49
	CA966740	2.41901	1.16448	0.49
	CA969061	6.17131	1.77361	0.48
	CA969445	5.11964	1.39424	0.48
	CA969831	4.05994	1.57405	0.48
	CA969491	6.23195	1.97894	0.46
	CA965438	3.4126	1.30626	0.46
	CA970010	2.00325	1.14842	0.45
	CF662330	3.09906	1.46124	0.43
	CA968147	6.40242	1.64685	0.42
	CA967903	4.9176	1.5073	0.38
	CA965576	2.57857	1.23882	0.38
	CA964713	2.54716	1.35882	0.38
	CA966867	4.79737	1.70299	0.37
	CA966688	3.82124	1.38492	0.37
	CF660373	2.83064	1.35934	0.37
	CA967030	2.13705	1.25741	0.37
	CA970213	6.30129	2.11505	0.36
	CA968451	3.34871	1.28694	0.36
	CA965702	2.70232	1.24589	0.36
	CA964844	4.43618	1.49721	0.35
	CA967397	4.05994	1.57405	0.35
	CA966855	3.79208	1.34532	0.35
	CA969205	3.24833	1.30665	0.35
	CA969492	4.57486	1.4378	0.34
	CA964003	4.41776	1.33705	0.33
	CF661833	3.80973	1.46107	0.33
	CA969909	2.46452	1.2691	0.33
	CA969711	4.5048	1.40219	0.32
	CA965262	2.09555	1.16225	0.32
	CF661512	6.91514	1.60551	0.31
	CA965352	5.51823	1.57991	0.31
	CA967130	4.61578	1.39836	0.31
	CA966508	3.93523	1.43742	0.31
	CA965986	3.9197	1.42192	0.31
	CA968152	3.37901	1.53776	0.31
	CA970204	2.62805	1.27313	0.31
	CA966276	5.8133	2.88972	0.3
	CA966944	4.92472	1.4465	0.3
	CA969222	3.66591	1.33387	0.3
	CA970092	3.16027	1.37114	0.3
	CA969552	3.05063	1.41914	0.28
	CA969544	4.5048	1.40219	0.27
	CA969531	4.21107	1.36706	0.27
	CA966439	3.96565	1.36166	0.27
	CA969276	2.46056	1.38163	0.27
	CA968168	5.10508	1.46795	0.26
	CF662857	3.54012	1.42295	0.26
	CA967087	4.96295	1.37703	0.25
	CF663107	4.94538	1.49228	0.25
	CA965506	4.23182	1.5161	0.25
	CA964436	7.51953	2.53214	0.24
	CA966466	5.91285	1.51088	0.24
	CA965034	4.61902	1.86297	0.24
	CA966603	2.44714	1.16456	0.24
	CA968882	6.10337	1.48437	0.23
	CA968172	4.92182	1.60371	0.23
	CA966504	4.02452	1.31661	0.23
	CA967362	2.409	1.259	0.23
	CA966906	4.9176	1.5073	0.22
	CA967127	2.98692	1.23653	0.22
	CF660468	5.11044	1.46874	0.21
	CA968450	4.51153	1.3813	0.21
	CA967968	2.90138	1.21412	0.21
	CA967788	2.45013	1.14841	0.21
	CA970230	5.68764	1.86103	0.2
	CA966675	5.11964	1.39424	0.2
	CF663084	4.61902	1.86297	0.2
	CA967069	3.55953	1.38219	0.2
	CA970197	2.98551	1.32214	0.2
	CA965769	2.5668	1.20611	0.2
	CA966503	2.67485	1.33535	0.19
	CA965439	5.06378	1.82187	0.18
	CA967046	4.0326	1.31836	0.18
	CA969508	3.89951	1.35692	0.18
	CF663050	3.65804	1.33342	0.17
	CA966803	5.48628	1.62273	0.16
	CA968978	3.88284	1.32616	0.16
	CA965598	3.62343	1.27354	0.16
	CF662012	3.10309	1.27251	0.16
	CA969764	5.81857	1.6225	0.15
	CA969388	3.6403	1.37936	0.15
	CA969019	3.30604	1.23501	0.15
	CA966474	8.6353	4.61007	0.14
	CA967267	3.45214	1.27059	0.14
	CF661709	2.20275	1.21008	0.14
	CF661698	3.55509	1.32206	0.13
	CF661469	2.10918	1.15416	0.13
	CA965351	2.38426	1.29371	0.11
	CA966713	7.05503	1.65612	0.1
	CA968681	6.16336	1.41765	0.1
	CA964329	5.0854	1.6088	0.1
	CA965838	3.69389	1.54092	0.1
	CA966837	2.97951	1.20013	0.1
	CA970120	2.10396	1.28513	0.1
	CA968215	4.56427	1.34024	0.09
	CA968581	3.5033	1.29131	0.09
	CA966585	3.43777	1.28468	0.09
	CA968138	2.98551	1.32214	0.09
	CA966231	5.27773	1.41408	0.08
	CA965848	4.50455	1.56398	0.08
	CA967027	3.85303	1.39751	0.08
	CA970318	4.05545	1.35651	0.07
	CA967892	3.40096	1.27425	0.07
	CA966078	3.01527	1.2545	0.07
	CA967033	3.69389	1.54092	0.06
	CA965794	2.91326	1.2421	0.06
	CA970328	6.2773	1.55634	0.05
	CA964990	4.12702	1.41633	0.05
	CA965043	3.01295	1.23389	0.05
	CA967003	4.06852	1.44471	0.04
	CA967064	4.37694	1.33043	0.03
	CA964603	4.20203	1.38966	0.03
	CA965643	3.16116	1.62169	0.03
	CA966590	3.1228	1.2875	0.03
	CA969405	2.4902	1.22251	0.03
	CA965113	3.89736	1.39397	0.02
	CA966795	3.07761	1.29176	0.02
	CA966901	4.6374	1.36071	0.01
	CA969397	5.63735	1.42431	0
	CF660444	3.69389	1.54092	0
	CF662051	3.69389	1.54092	0
	CA965497	3.63328	1.20709	0
	CA970320	2.45312	1.18093	0
	CA970027	2.45217	1.28294	0
	CF660551	2.45013	1.14841	0
	CA965784	2.00325	1.14842	0
	CA969228	2.54822	1.22929	-0.01
	CA969987	2.25551	1.16737	-0.01
	CA966848	2.46737	1.18518	-0.06
	CA966662	4.2312	1.32629	-0.07
	CA967896	4.1017	1.47294	-0.07
	CA966684	2.73826	1.21604	-0.07
	CA967224	4.64831	1.38133	-0.08
	CA967532	5.39877	1.4264	-0.1
	CA966822	4.43828	1.40871	-0.1
	CA966388	5.98164	1.43054	-0.12
	CA967223	4.22437	1.43318	-0.12
	CA966588	3.42128	1.29806	-0.13
	CA964584	2.16271	1.15009	-0.13
	CA967065	5.46499	1.52345	-0.15
	CA965201	2.91342	1.20343	-0.15
	CA968143	2.22034	1.23711	-0.15
	CA965561	6.11715	1.57504	-0.17
	CA967133	3.46426	1.32229	-0.17
	CA964509	2.17045	1.1613	-0.17
	CA966484	4.02987	1.45471	-0.18
	CA965608	2.47139	1.16271	-0.19
	CA966873	2.32305	1.27446	-0.19
	CA969562	8.11636	3.26702	-0.21
	CA967995	4.07093	1.51361	-0.21
	CF662173	2.79909	1.24185	-0.21
	CF662858	4.61694	1.45794	-0.23
	CA970190	4.33341	1.33626	-0.25
	CA967000	3.12427	1.26511	-0.25
	CA965814	3.00268	1.50189	-0.27
	CA967243	7.57323	1.86581	-0.3
	CA964932	6.86366	1.88024	-0.32
	CA966990	2.12269	1.2713	-0.33
	CA966605	3.69389	1.54092	-0.48
	CA966255	3.20449	1.59708	-0.48
	CA964522	3.10893	1.47057	-0.6
	CA965883	7.37583	2.38469	-0.77
	CA966920	3.69389	1.54092

## Sheet: MuscleTissueDifferentialcDNAs
	Accession	PersistScore	PersistFoldChange	RatioSubtraction	Limma UpLogFC	Limma UpAdj.Pval	ContigID	Protein	Gene	Product	Angiogenic
	CA966428	6.96	1.37	0.55			CA966428	NP_004897	WTAP	Wilms tumor 1 associated protein	Yes
	CF662775	4.94	1.29	0.67	0.51	0.01	CF662775	NP_009057	VCP	valosin-containing protein	Yes
	CA969021	3.55	1.45	0.23			CA969021	NP_009057	VCP	valosin-containing protein	Yes
	CA970006	6.24	1.77	0.16			CA970006	NP_009057	VCP	valosin-containing protein	Yes
	CA969204	3.23	1.47	-0.3			CA969204	NP_003363	VBP1	von Hippel-Lindau binding protein 1	Yes
	CF660572	3.94	1.2	0.41			CF660572	NP_919415	VAPA	VAMP (vesicle-associated membrane protein)-associated protein A, 33kDa	Yes
	CA965980	3.94	1.2	0.26			CA965980	NP_919415	VAPA	VAMP (vesicle-associated membrane protein)-associated protein A, 33kDa	Yes
	CF662118	3.14	1.19	-0.2			CF662118	NP_037519	UCRC	ubiquinol-cytochrome c reductase complex (7.2 kD)	Yes
	CA966902	3.84	1.32	-0.26			Contig305	NP_003339	UBE2N	ubiquitin-conjugating enzyme E2N (UBC13 homolog, yeast)	Yes
	CA965519	4.66	1.57	1.55			CA965519	NP_066289	UBC	ubiquitin C	Yes
	CF662669	5.67	2.38	1.42			CF662669	NP_066289	UBC	ubiquitin C	Yes
	CF663067	3.22	1.23	0.4			CF663067	NP_066289	UBC	ubiquitin C	Yes
	CA966892	4.66	1.57	0.17			Contig968	NP_066289	UBC	ubiquitin C	Yes
	CA968512	3.59	1.53	0.57			CA968512	NP_057256	UBAC1	UBA domain containing 1	Yes
	CA969977	3.36	1.36	0.4			CA969977	NP_003325	UBA1	ubiquitin-like modifier activating enzyme 1	Yes
	CA965237	3.37	2.02	0.33			CA965237	NP_006079	TUBB2C	tubulin, beta 2C	Yes
	CA966269	3.43	2.3	0.22			CA966269	NP_006079	TUBB2C	tubulin, beta 2C	Yes
	CA966974	3.37	2.02	0.21			Contig963	NP_006079	TUBB2C	tubulin, beta 2C	Yes
	CF662296			0.93	0.59	0.01	CF662296	NP_963923	TJP2	tight junction protein 2 (zona occludens 2)	Yes
	CF660505	3.12	1.17	0.09			Contig808	NP_005639	TCEB1	transcription elongation factor B (SIII), polypeptide 1 (15kDa, elongin C)	Yes
	CA966611	5.09	1.27	0.07			Contig816	NP_005639	TCEB1	transcription elongation factor B (SIII), polypeptide 1 (15kDa, elongin C)	Yes
	CA967044	3.12	1.17	-0.75			Contig808	NP_005639	TCEB1	transcription elongation factor B (SIII), polypeptide 1 (15kDa, elongin C)	Yes
	CA967174	6.97	1.63	-0.81			CA967174	NP_005639	TCEB1	transcription elongation factor B (SIII), polypeptide 1 (15kDa, elongin C)	Yes
	CF661748	2.88	1.12	0.02			CF661748	NP_004598	TBCA	tubulin folding cofactor A	Yes
	CA965918	2.88	1.12	-0.16			CA965918	NP_004598	TBCA	tubulin folding cofactor A	Yes
	CA967229	3.79	1.25	-0.17			CA967229	NP_003146	STC1	stanniocalcin 1	Yes
	CA967012	6.63	1.43	0.89	0.68	0	CA967012	NP_777629	ST3GAL3	ST3 beta-galactoside alpha-2,3-sialyltransferase 3	Yes
	CA967188	3.88	1.36	-0.01			CA967188	NP_003127	SRP54	signal recognition particle 54kDa	Yes
	CA967071			0.58	0.49	0	Contig278	NP_002718	SRGN	serglycin	Yes
	CF660932	5.46	1.4	0.65			CF660932	NP_004590	SREBF2	sterol regulatory element binding transcription factor 2	Yes
	CF661535	2.35	1.2	0.71			Contig662	NP_005576	SMAD6	SMAD family member 6	Yes
	CF661625	2.35	1.2	0.15			Contig662	NP_005576	SMAD6	SMAD family member 6	Yes
	CA965396	2.39	1.25	0.73	0.59	0.01	CA965396	NP_059131	SLCO1C1	solute carrier organic anion transporter family, member 1C1	Yes
	CA967757	5.85	1.5	0.46			CA967757	NP_059131	SLCO1C1	solute carrier organic anion transporter family, member 1C1	Yes
	CA965260	12.22	2.51	7.63	6.24	0	Contig1080	NP_001143	SLC25A5	solute carrier family 25 (mitochondrial carrier; adenine nucleotide translocator), member 5	Yes
	CA965311	12.22	2.51	2.79			CA965311	NP_001143	SLC25A5	solute carrier family 25 (mitochondrial carrier; adenine nucleotide translocator), member 5	Yes
	CF663014	9.79	3.14	2.79			Contig1082	NP_001143	SLC25A5	solute carrier family 25 (mitochondrial carrier; adenine nucleotide translocator), member 5	Yes
	CA965175	11.21	2.78	2.66			Contig1078	NP_001143	SLC25A5	solute carrier family 25 (mitochondrial carrier; adenine nucleotide translocator), member 5	Yes
	CA966826	9.79	3.14	2.64			CA966826	NP_001143	SLC25A5	solute carrier family 25 (mitochondrial carrier; adenine nucleotide translocator), member 5	Yes
	CA965161	11.21	2.78	2.6			Contig494	NP_001143	SLC25A5	solute carrier family 25 (mitochondrial carrier; adenine nucleotide translocator), member 5	Yes
	CA964079	11.21	2.78	2.47			CA964079	NP_001143	SLC25A5	solute carrier family 25 (mitochondrial carrier; adenine nucleotide translocator), member 5	Yes
	CF663036	9.79	3.14	2.42			Contig1082	NP_001143	SLC25A5	solute carrier family 25 (mitochondrial carrier; adenine nucleotide translocator), member 5	Yes
	CA965356	11.21	2.78	2.38			Contig494	NP_001143	SLC25A5	solute carrier family 25 (mitochondrial carrier; adenine nucleotide translocator), member 5	Yes
	CA965122	9.79	3.14	2.38			Contig1082	NP_001143	SLC25A5	solute carrier family 25 (mitochondrial carrier; adenine nucleotide translocator), member 5	Yes
	CA966666	9.79	3.14	2.35			CA966666	NP_001143	SLC25A5	solute carrier family 25 (mitochondrial carrier; adenine nucleotide translocator), member 5	Yes
	CA970330	9.27	3.54	2.3			CA970330	NP_001143	SLC25A5	solute carrier family 25 (mitochondrial carrier; adenine nucleotide translocator), member 5	Yes
	CA967467	12.22	2.51	2.22			Contig1080	NP_001143	SLC25A5	solute carrier family 25 (mitochondrial carrier; adenine nucleotide translocator), member 5	Yes
	CA965242	11.21	2.78	2.22			Contig1050	NP_001143	SLC25A5	solute carrier family 25 (mitochondrial carrier; adenine nucleotide translocator), member 5	Yes
	CA966301	9.79	3.14	2.16			Contig1082	NP_001143	SLC25A5	solute carrier family 25 (mitochondrial carrier; adenine nucleotide translocator), member 5	Yes
	CF662944	9.79	3.14	2.03			Contig1082	NP_001143	SLC25A5	solute carrier family 25 (mitochondrial carrier; adenine nucleotide translocator), member 5	Yes
	CA965156	11.21	2.78	2.02			Contig1080	NP_001143	SLC25A5	solute carrier family 25 (mitochondrial carrier; adenine nucleotide translocator), member 5	Yes
	CA967248	11.21	2.78	1.83			Contig494	NP_001143	SLC25A5	solute carrier family 25 (mitochondrial carrier; adenine nucleotide translocator), member 5	Yes
	CA965217	11.21	2.78	1.7			Contig494	NP_001143	SLC25A5	solute carrier family 25 (mitochondrial carrier; adenine nucleotide translocator), member 5	Yes
	CA964518	9.79	3.14	1.56			Contig1082	NP_001143	SLC25A5	solute carrier family 25 (mitochondrial carrier; adenine nucleotide translocator), member 5	Yes
	CF660610	12.22	2.51	1.5			Contig920	NP_001143	SLC25A5	solute carrier family 25 (mitochondrial carrier; adenine nucleotide translocator), member 5	Yes
	CA968499	11.21	2.78	1.48			CA968499	NP_001143	SLC25A5	solute carrier family 25 (mitochondrial carrier; adenine nucleotide translocator), member 5	Yes
	CA965160	11.21	2.78	1.42			CA965160	NP_001143	SLC25A5	solute carrier family 25 (mitochondrial carrier; adenine nucleotide translocator), member 5	Yes
	CA965291	12.22	2.51	1.37			Contig920	NP_001143	SLC25A5	solute carrier family 25 (mitochondrial carrier; adenine nucleotide translocator), member 5	Yes
	CA966975	6.42	1.86	1.3			Contig962	NP_001143	SLC25A5	solute carrier family 25 (mitochondrial carrier; adenine nucleotide translocator), member 5	Yes
	CA964747	9.79	3.14	1.25			Contig1082	NP_001143	SLC25A5	solute carrier family 25 (mitochondrial carrier; adenine nucleotide translocator), member 5	Yes
	CA965210	11.21	2.78	1.22			CA965210	NP_001143	SLC25A5	solute carrier family 25 (mitochondrial carrier; adenine nucleotide translocator), member 5	Yes
	CA965155	11.21	2.78	1.21			Contig494	NP_001143	SLC25A5	solute carrier family 25 (mitochondrial carrier; adenine nucleotide translocator), member 5	Yes
	CA965209	11.21	2.78	1.16			Contig494	NP_001143	SLC25A5	solute carrier family 25 (mitochondrial carrier; adenine nucleotide translocator), member 5	Yes
	CA965207	11.21	2.78	0.8			Contig1080	NP_001143	SLC25A5	solute carrier family 25 (mitochondrial carrier; adenine nucleotide translocator), member 5	Yes
	CA965421	11.21	2.78	0.78			Contig1050	NP_001143	SLC25A5	solute carrier family 25 (mitochondrial carrier; adenine nucleotide translocator), member 5	Yes
	CA965394	11.21	2.78	0.72			CA965394	NP_001143	SLC25A5	solute carrier family 25 (mitochondrial carrier; adenine nucleotide translocator), member 5	Yes
	CA964475	11.21	2.78	0.54			Contig494	NP_001143	SLC25A5	solute carrier family 25 (mitochondrial carrier; adenine nucleotide translocator), member 5	Yes
	CA967521	11.21	2.78	0.54			Contig494	NP_001143	SLC25A5	solute carrier family 25 (mitochondrial carrier; adenine nucleotide translocator), member 5	Yes
	CF662359	12.22	2.51	0.52			Contig920	NP_001143	SLC25A5	solute carrier family 25 (mitochondrial carrier; adenine nucleotide translocator), member 5	Yes
	CA967554	11.21	2.78	0.43			Contig494	NP_001143	SLC25A5	solute carrier family 25 (mitochondrial carrier; adenine nucleotide translocator), member 5	Yes
	CA967084	6.42	1.86	0.43			Contig962	NP_001143	SLC25A5	solute carrier family 25 (mitochondrial carrier; adenine nucleotide translocator), member 5	Yes
	CA967531	11.21	2.78	0.42			Contig494	NP_001143	SLC25A5	solute carrier family 25 (mitochondrial carrier; adenine nucleotide translocator), member 5	Yes
	CF661034	9.79	3.14	0.08			CF661034	NP_001143	SLC25A5	solute carrier family 25 (mitochondrial carrier; adenine nucleotide translocator), member 5	Yes
	CA966356	12.22	2.51	0.07			Contig1078	NP_001143	SLC25A5	solute carrier family 25 (mitochondrial carrier; adenine nucleotide translocator), member 5	Yes
	CA965293			0.51	0.39	0.02	Contig1064	NP_000479	SERPINC1	serpin peptidase inhibitor, clade C (antithrombin), member 1	Yes
	CA969509	8.68	3.19	1.24			Contig997	NP_001078955	SEPP1	selenoprotein P, plasma, 1	Yes
	CF662894	7.14	2.31	1.11			CF662894	NP_001078955	SEPP1	selenoprotein P, plasma, 1	Yes
	CA966337	6.48	2.06	0.77			Contig997	NP_001078955	SEPP1	selenoprotein P, plasma, 1	Yes
	CA969954	2.75	1.45	1.18			CA969954	NP_002993	SDHD	succinate dehydrogenase complex, subunit D, integral membrane protein	Yes
	CA965167	4.97	1.69	0.61			CA965167	NP_002993	SDHD	succinate dehydrogenase complex, subunit D, integral membrane protein	Yes
	CA969980	4.97	1.69	0.44			CA969980	NP_002993	SDHD	succinate dehydrogenase complex, subunit D, integral membrane protein	Yes
	CF663012	4.97	1.69	0.28			CF663012	NP_002993	SDHD	succinate dehydrogenase complex, subunit D, integral membrane protein	Yes
	CA966984	4.55	1.62	0.54			CA966984	NP_004159	SDHA	succinate dehydrogenase complex, subunit A, flavoprotein (Fp)	Yes
	CF662785	4.31	1.33	0.2			CF662785	NP_003766	S1PR4	sphingosine-1-phosphate receptor 4	Yes
	CA967308	4.31	1.33	-0.03			CA967308	NP_003766	S1PR4	sphingosine-1-phosphate receptor 4	Yes
	CF662546			0.97	0.83	0	CF662546	NP_997403	RTN4	reticulon 4	Yes
	CA968265	5.56	1.5	0.16			Contig1268	NP_996734	RTN1	reticulon 1	Yes
	CA966947	3.32	1.31	-0.48			Contig730	NP_001023	RPS29	ribosomal protein S29	Yes
	CF662308			1.47	1.24	0	CF662308	NP_000960	RPL5	ribosomal protein L5	Yes
	CF662618			0.72	0.42	0.04	Contig890	NP_000960	RPL5	ribosomal protein L5	Yes
	CA965290			2.35	1.72	0	Contig1063	NP_000980	RPL30	ribosomal protein L30	Yes
	CA965274			2.08	1.48	0.01	Contig1063	NP_000980	RPL30	ribosomal protein L30	Yes
	CA967241	10.67	2.87	3.66	2.17	0.01	Contig948	NP_000976	RPL17	ribosomal protein L17	Yes
	CA969790	10.67	2.87	1.63	1.06	0.01	Contig948	NP_000976	RPL17	ribosomal protein L17	Yes
	CA964464			0.27	0.23	0.01	CA964464	NP_001028738	RHOT1	ras homolog gene family, member T1	Yes
	CF662311	4.67	1.37	0.73			CF662311	NP_739580	RASSF2	Ras association (RalGDS/AF-6) domain family member 2	Yes
	CF660601	2.83	1.14	0.57			CF660601	NP_006779	RALBP1	ralA binding protein 1	Yes
	CA966419	5.27	1.26	0.47			CA966419	NP_002863	RAC2	ras-related C3 botulinum toxin substrate 2 (rho family, small GTP binding protein Rac2)	Yes
	CA966606	5.27	1.26	0.09			CA966606	NP_002863	RAC2	ras-related C3 botulinum toxin substrate 2 (rho family, small GTP binding protein Rac2)	Yes
	CA970164	3.84	1.31	0.6			CA970164	NP_004152	RAB1A	RAB1A, member RAS oncogene family	Yes
	CA967062			0.77	0.51	0.01	Contig959	NP_002817	QSOX1	quiescin Q6 sulfhydryl oxidase 1	Yes
	CA965375	3.7	1.45	0.94	0.85	0.01	CA965375	NP_005600	PYGM	phosphorylase, glycogen, muscle	Yes
	CA964685	4.37	1.85	1.79			CA964685	NP_005600	PYGM	phosphorylase, glycogen, muscle	Yes
	CF663034	2.67	1.4	-0.22			CF663034	NP_005600	PYGM	phosphorylase, glycogen, muscle	Yes
	CA966399	3.47	1.34	0.14			CA966399	NP_002853	PYGB	phosphorylase, glycogen; brain	Yes
	CA965759	2.77	1.28	-0.23			CA965759	NP_003454	PTP4A1	protein tyrosine phosphatase type IVA, member 1	Yes
	CA969527	5.5	1.96	-0.16			CA969527	NP_002801	PSMD4	proteasome (prosome, macropain) 26S subunit, non-ATPase, 4	Yes
	CA969118	6.53	3	-0.04			CA969118	NP_002795	PSMC3	proteasome (prosome, macropain) 26S subunit, ATPase, 3	Yes
	CA965729	6.53	3	-0.08			CA965729	NP_002795	PSMC3	proteasome (prosome, macropain) 26S subunit, ATPase, 3	Yes
	CA965390	4.72	1.82	0.09			CA965390	NP_002794	PSMC2	proteasome (prosome, macropain) 26S subunit, ATPase, 2	Yes
	CA967839	4.92	1.58	-0.02			CA967839	NP_002779	PSMA3	proteasome (prosome, macropain) subunit, alpha type, 3	Yes
	CA968342	4.92	1.58	-0.05			Contig1077	NP_002779	PSMA3	proteasome (prosome, macropain) subunit, alpha type, 3	Yes
	CA966505	4.92	1.58	-0.24			CA966505	NP_002779	PSMA3	proteasome (prosome, macropain) subunit, alpha type, 3	Yes
	CA965182	4.92	1.58	-0.31			Contig1077	NP_002779	PSMA3	proteasome (prosome, macropain) subunit, alpha type, 3	Yes
	CF662961	4.92	1.58	-0.37			Contig1077	NP_002779	PSMA3	proteasome (prosome, macropain) subunit, alpha type, 3	Yes
	CA967516	4.02	1.48	2.01	1.57	0.01	CA967516	NP_001035931	PSAP	prosaposin	Yes
	CA965384	4.02	1.48	0.44			CA965384	NP_001035931	PSAP	prosaposin	Yes
	CA969270	2.18	1.21	-0.17			CA969270	NP_001035931	PSAP	prosaposin	Yes
	CA965627	2.18	1.21	-0.33			CA965627	NP_001035931	PSAP	prosaposin	Yes
	CF661620	6.49	1.57	0.89	0.59	0.05	CF661620	NP_002761	PRSS2	protease, serine, 2 (trypsin 2)	Yes
	CA965313	6.49	1.57	0.26			Contig1060	NP_002761	PRSS2	protease, serine, 2 (trypsin 2)	Yes
	CA966954			1.84	1.14	0.01	Contig1339	NP_002760	PRSS1	protease, serine, 1 (trypsin 1)	Yes
	CF661399	3.91	1.22	0.24			CF661399	NP_006244	PRKAB1	protein kinase, AMP-activated, beta 1 non-catalytic subunit	Yes
	CA970022	2.82	1.14	0.27			CA970022	NP_002698	PPM1G	protein phosphatase 1G (formerly 2C), magnesium-dependent, gamma isoform	Yes
	CA964258			0.28	0.21	0.03	CA964258	NP_795714	PPAP2A	phosphatidic acid phosphatase type 2A	Yes
	CA968195			0.31	0.23	0.02	CA968195	NP_000294	PMM2	phosphomannomutase 2	Yes
	CA965299	3.8	1.26	0.7	0.56	0	CA965299	NP_000292	PLG	plasminogen	Yes
	CA965948			0.46	0.27	0.02	CA965948	NP_000292	PLG	plasminogen	Yes
	CA965919	2.45	1.26	-0.04			Contig1030	NP_002650	PLAUR	plasminogen activator, urokinase receptor	Yes
	CA967538			0.25	0.17	0.04	CA967538	NP_003548	PIP5K1A	phosphatidylinositol-4-phosphate 5-kinase, type I, alpha	Yes
	CA969115	3.34	2.8	2.7			CA969115	NP_004558	PFKFB4	6-phosphofructo-2-kinase/fructose-2,6-biphosphatase 4	Yes
	CA968413	3.59	3.47	2.42			CA968413	NP_004558	PFKFB4	6-phosphofructo-2-kinase/fructose-2,6-biphosphatase 4	Yes
	CA966842	8.08	2.43	0.78			CA966842	NP_998801	PDLIM7	PDZ and LIM domain 7 (enigma)	Yes
	CA966896	3.54	1.29	0.48			CA966896	NP_001122386	PCBP2	poly(rC) binding protein 2	Yes
	CA964814	3.54	1.29	0.21			CA964814	NP_001122386	PCBP2	poly(rC) binding protein 2	Yes
	CF661596	2.79	1.29	0.51			CF661596	NP_036517	NUPR1	nuclear protein 1	Yes
	CA968990	2.2	1.19	0.03			CA968990	NP_005004	NUCB2	nucleobindin 2	Yes
	CA965610	2.2	1.19	-0.05			CA965610	NP_005004	NUCB2	nucleobindin 2	Yes
	CF662354	5.38	1.63	0.89	0.98	0	CF662354	NP_068370	NR1D1	nuclear receptor subfamily 1, group D, member 1	Yes
	CA966122	7.8	1.57	0.62			CA966122	NP_057251	NOL7	nucleolar protein 7, 27kDa	Yes
	CF662322	4.65	1.47	1.27	0.81	0.02	CF662322	NP_006155	NFE2L2	nuclear factor (erythroid-derived 2)-like 2	Yes
	CA966235	6.67	1.36	0.6			CA966235	NP_002435	MSN	moesin	Yes
	CA966335	2.11	1.11	0.69	0.56	0.03	Contig1508	NP_665735	MGST1	microsomal glutathione S-transferase 1	Yes
	CA966382	2.11	1.11	0.18			CA966382	NP_665735	MGST1	microsomal glutathione S-transferase 1	Yes
	CA964531			0.31	0.22	0.02	CA964531	NP_005920	MFI2	antigen p97 (melanoma associated) identified by monoclonal antibodies 133.2 and 96.5	Yes
	CA967102	4.13	1.48	0.9	0.7	0	CA967102	NP_002388	MEF2C	myocyte enhancer factor 2C	Yes
	CA965813	3.11	1.16	0.21			CA965813	NP_620407	MAPK1	mitogen-activated protein kinase 1	Yes
	CA969494			0.34	0.23	0.04	CA969494	NP_033665	LGALS9	lectin, galactoside-binding, soluble, 9	Yes
	CF662629			0.47	0.27	0.05	CF662629	NP_005557	LDHA	lactate dehydrogenase A	Yes
	CF660609			1.18	0.73	0.02	CF660609	NP_005552	LAMP1	lysosomal-associated membrane protein 1	Yes
	CA967767	3.11	1.2	0.19			CA967767	NP_005552	LAMP1	lysosomal-associated membrane protein 1	Yes
	CF662725			0.33	0.22	0.03	CF662725	NP_001197	KLF9	Kruppel-like factor 9	Yes
	CA970068	2.05	1.37	1.05			Contig107	NP_001197	KLF9	Kruppel-like factor 9	Yes
	CA966139	5.06	1.33	0.38			CA966139	NP_002200	ITGAL	integrin, alpha L (antigen CD11A (p180), lymphocyte function-associated antigen 1; alpha polypeptide)	Yes
	CA968074	5.12	1.21	0.19			CA968074	NP_113671	ITCH	itchy E3 ubiquitin protein ligase homolog (mouse)	Yes
	CA969247	3.15	1.72	0.11			CA969247	NP_005520	HSPG2	heparan sulfate proteoglycan 2	Yes
	CA967449	4.05	1.62	0.33			CA967449	NP_002148	HSPE1	heat shock 10kDa protein 1 (chaperonin 10)	Yes
	CA965507	6.58	3.73	1.66	1.5	0.03	Contig1044	NP_006588	HSPA8	heat shock 70kDa protein 8	Yes
	CA965165	6.58	3.73	1.63			Contig1044	NP_006588	HSPA8	heat shock 70kDa protein 8	Yes
	CA967042	4.61	2.62	-0.34			CA967042	NP_006588	HSPA8	heat shock 70kDa protein 8	Yes
	CA966545	2.88	1.34	0.52	0.51	0.02	Contig987	NP_031381	HSP90AB1	heat shock protein 90kDa alpha (cytosolic), class B member 1	Yes
	CA968853	2.88	1.34	0.33			CA968853	NP_031381	HSP90AB1	heat shock protein 90kDa alpha (cytosolic), class B member 1	Yes
	CA964458	2.71	1.56	0.3			Contig907	NP_031381	HSP90AB1	heat shock protein 90kDa alpha (cytosolic), class B member 1	Yes
	CF662458	2.71	1.56	-0.01			Contig907	NP_031381	HSP90AB1	heat shock protein 90kDa alpha (cytosolic), class B member 1	Yes
	CF662283	2.71	1.56	-0.12			Contig907	NP_031381	HSP90AB1	heat shock protein 90kDa alpha (cytosolic), class B member 1	Yes
	CA970339	2.71	1.56	-0.18			CA970339	NP_031381	HSP90AB1	heat shock protein 90kDa alpha (cytosolic), class B member 1	Yes
	CF662404	2.36	1.44	-0.18			CF662404	NP_031381	HSP90AB1	heat shock protein 90kDa alpha (cytosolic), class B member 1	Yes
	CA970341	2.51	1.54	-0.24			Contig149	NP_031381	HSP90AB1	heat shock protein 90kDa alpha (cytosolic), class B member 1	Yes
	CF662422			0.32	0.2	0.04	CF662422	NP_001070911	HNRNPC	heterogeneous nuclear ribonucleoprotein C (C1/C2)	Yes
	CA969679	2.02	1.12	0.38			CA969679	NP_002117	HLF	hepatic leukemia factor	Yes
	CA970191	2.89	1.62	1.09			CA970191	NP_001521	HIF1A	hypoxia inducible factor 1, alpha subunit (basic helix-loop-helix transcription factor)	Yes
	CA968137			0.47	0.34	0.01	CA968137	NP_001015053	HDAC5	histone deacetylase 5	Yes
	CA965372	4.45	1.99	1.23			CA965372	NP_000173	HADHA	hydroxyacyl-Coenzyme A dehydrogenase/3-ketoacyl-Coenzyme A thiolase/enoyl-Coenzyme A hydratase (trifunctional protein), alpha subunit	Yes
	CA967868			0.41	0.22	0.03	CA967868	NP_004823	GSTO1	glutathione S-transferase omega 1	Yes
	CA968385			0.72	0.59	0.04	Contig1013	NP_002078	GRN	granulin	Yes
	CA966342	7.06	1.56	1.2	0.86	0	CA966342	NP_000823	GRIN1	glutamate receptor, ionotropic, N-methyl D-aspartate 1	Yes
	CF663041			0.49	0.42	0.01	CF663041	NP_002076	GPX4	glutathione peroxidase 4 (phospholipid hydroperoxidase)	Yes
	CA967209	3.33	1.24	1.74	1.27	0.01	Contig952	NP_006089	GNB2L1	guanine nucleotide binding protein (G protein), beta polypeptide 2-like 1	Yes
	CA967206	3.33	1.24	-0.01			Contig952	NP_006089	GNB2L1	guanine nucleotide binding protein (G protein), beta polypeptide 2-like 1	Yes
	CA965324	3.39	1.42	0.37			CA965324	NP_001485	GDI2	GDP dissociation inhibitor 2	Yes
	CF662421			1.67	0.89	0.01	Contig1331	NP_002037	GAPDH	glyceraldehyde-3-phosphate dehydrogenase	Yes
	CA967559			1.52	0.83	0.01	Contig1331	NP_002037	GAPDH	glyceraldehyde-3-phosphate dehydrogenase	Yes
	CA969169			1.42	0.9	0.01	CA969169	NP_002037	GAPDH	glyceraldehyde-3-phosphate dehydrogenase	Yes
	CA970333			1.41	0.82	0.01	Contig1002	NP_002037	GAPDH	glyceraldehyde-3-phosphate dehydrogenase	Yes
	CF660387			1.41	0.85	0.01	CF660387	NP_002037	GAPDH	glyceraldehyde-3-phosphate dehydrogenase	Yes
	CA964005			1.38	0.91	0.01	CA964005	NP_002037	GAPDH	glyceraldehyde-3-phosphate dehydrogenase	Yes
	CA966296			1.37	0.82	0.01	Contig1002	NP_002037	GAPDH	glyceraldehyde-3-phosphate dehydrogenase	Yes
	CA965137			1.36	0.84	0.01	Contig1002	NP_002037	GAPDH	glyceraldehyde-3-phosphate dehydrogenase	Yes
	CA968222			1.36	0.85	0.01	CA968222	NP_002037	GAPDH	glyceraldehyde-3-phosphate dehydrogenase	Yes
	CA968145			1.34	0.85	0.01	Contig1275	NP_002037	GAPDH	glyceraldehyde-3-phosphate dehydrogenase	Yes
	CA965088			1.32	0.88	0.01	Contig1002	NP_002037	GAPDH	glyceraldehyde-3-phosphate dehydrogenase	Yes
	CA968177			1.32	0.85	0.01	CA968177	NP_002037	GAPDH	glyceraldehyde-3-phosphate dehydrogenase	Yes
	CA970352			1.31	0.81	0.01	CA970352	NP_002037	GAPDH	glyceraldehyde-3-phosphate dehydrogenase	Yes
	CA970366			1.29	0.78	0.01	Contig1276	NP_002037	GAPDH	glyceraldehyde-3-phosphate dehydrogenase	Yes
	CF660456			1.29	0.77	0.01	Contig1323	NP_002037	GAPDH	glyceraldehyde-3-phosphate dehydrogenase	Yes
	CA967963			1.28	0.77	0.01	Contig1323	NP_002037	GAPDH	glyceraldehyde-3-phosphate dehydrogenase	Yes
	CA967962			1.26	0.8	0.01	Contig1002	NP_002037	GAPDH	glyceraldehyde-3-phosphate dehydrogenase	Yes
	CA968386			1.25	0.81	0.01	Contig1002	NP_002037	GAPDH	glyceraldehyde-3-phosphate dehydrogenase	Yes
	CA967972			1.23	0.76	0.01	Contig1275	NP_002037	GAPDH	glyceraldehyde-3-phosphate dehydrogenase	Yes
	CA969568			1.22	0.81	0.01	Contig1002	NP_002037	GAPDH	glyceraldehyde-3-phosphate dehydrogenase	Yes
	CA968162			1.2	0.79	0.01	CA968162	NP_002037	GAPDH	glyceraldehyde-3-phosphate dehydrogenase	Yes
	CA965126			1.17	0.82	0.01	Contig1002	NP_002037	GAPDH	glyceraldehyde-3-phosphate dehydrogenase	Yes
	CA968515			1.56	0.83	0.02	CA968515	NP_002037	GAPDH	glyceraldehyde-3-phosphate dehydrogenase	Yes
	CA967535			1.54	0.81	0.02	Contig1002	NP_002037	GAPDH	glyceraldehyde-3-phosphate dehydrogenase	Yes
	CA967589			1.46	0.81	0.02	Contig1323	NP_002037	GAPDH	glyceraldehyde-3-phosphate dehydrogenase	Yes
	CF660573			1.43	0.85	0.02	Contig803	NP_002037	GAPDH	glyceraldehyde-3-phosphate dehydrogenase	Yes
	CA970313			1.29	0.76	0.02	Contig1002	NP_002037	GAPDH	glyceraldehyde-3-phosphate dehydrogenase	Yes
	CA965431			1.23	0.68	0.02	CA965431	NP_002037	GAPDH	glyceraldehyde-3-phosphate dehydrogenase	Yes
	CA966493			1.23	0.75	0.02	Contig1002	NP_002037	GAPDH	glyceraldehyde-3-phosphate dehydrogenase	Yes
	CA964014			1.22	0.72	0.02	CA964014	NP_002037	GAPDH	glyceraldehyde-3-phosphate dehydrogenase	Yes
	CF660589			1.2	0.76	0.02	Contig1323	NP_002037	GAPDH	glyceraldehyde-3-phosphate dehydrogenase	Yes
	CA968352			1.19	0.81	0.02	Contig1323	NP_002037	GAPDH	glyceraldehyde-3-phosphate dehydrogenase	Yes
	CA965526			1.15	0.65	0.02	Contig1323	NP_002037	GAPDH	glyceraldehyde-3-phosphate dehydrogenase	Yes
	CA967821			1.13	0.67	0.02	Contig1275	NP_002037	GAPDH	glyceraldehyde-3-phosphate dehydrogenase	Yes
	CA968296			1.12	0.74	0.02	Contig1002	NP_002037	GAPDH	glyceraldehyde-3-phosphate dehydrogenase	Yes
	CA968140			1.06	0.73	0.02	Contig1276	NP_002037	GAPDH	glyceraldehyde-3-phosphate dehydrogenase	Yes
	CA968404			1.03	0.65	0.02	CA968404	NP_002037	GAPDH	glyceraldehyde-3-phosphate dehydrogenase	Yes
	CA970297			1.03	0.66	0.02	Contig1002	NP_002037	GAPDH	glyceraldehyde-3-phosphate dehydrogenase	Yes
	CF662448			1.42	0.73	0.03	Contig1323	NP_002037	GAPDH	glyceraldehyde-3-phosphate dehydrogenase	Yes
	CA966674			1.39	0.77	0.03	CA966674	NP_002037	GAPDH	glyceraldehyde-3-phosphate dehydrogenase	Yes
	CA968405			1.13	0.69	0.03	Contig1262	NP_002037	GAPDH	glyceraldehyde-3-phosphate dehydrogenase	Yes
	CA970069			1.09	0.66	0.03	CA970069	NP_002037	GAPDH	glyceraldehyde-3-phosphate dehydrogenase	Yes
	CA964463			1.07	0.61	0.03	Contig1323	NP_002037	GAPDH	glyceraldehyde-3-phosphate dehydrogenase	Yes
	CA965437			0.94	0.58	0.03	Contig1002	NP_002037	GAPDH	glyceraldehyde-3-phosphate dehydrogenase	Yes
	CA966363			0.86	0.53	0.03	CA966363	NP_002037	GAPDH	glyceraldehyde-3-phosphate dehydrogenase	Yes
	CA964546			0.7	0.49	0.03	CA964546	NP_002037	GAPDH	glyceraldehyde-3-phosphate dehydrogenase	Yes
	CA967866			0.85	0.54	0.04	CA967866	NP_002037	GAPDH	glyceraldehyde-3-phosphate dehydrogenase	Yes
	CA964412			0.69	0.45	0.04	Contig1520	NP_002037	GAPDH	glyceraldehyde-3-phosphate dehydrogenase	Yes
	CF660473			0.64	0.36	0.04	Contig1002	NP_002037	GAPDH	glyceraldehyde-3-phosphate dehydrogenase	Yes
	CA964559			0.62	0.39	0.04	CA964559	NP_002037	GAPDH	glyceraldehyde-3-phosphate dehydrogenase	Yes
	CA968377			0.32	0.27	0.04	Contig1331	NP_002037	GAPDH	glyceraldehyde-3-phosphate dehydrogenase	Yes
	CA970296			1.03	0.61	0.05	CA970296	NP_002037	GAPDH	glyceraldehyde-3-phosphate dehydrogenase	Yes
	CA967851			0.85	0.52	0.05	CA967851	NP_002037	GAPDH	glyceraldehyde-3-phosphate dehydrogenase	Yes
	CF662248			0.34	0.24	0.05	Contig939	NP_002017	FN1	fibronectin 1	Yes
	CF662307	3.46	1.3	0.12			CF662307	NP_057152	FIS1	fission 1 (mitochondrial outer membrane) homolog (S. cerevisiae)	Yes
	CF662874			0.46	0.36	0.02	CF662874	NP_000134	FH	fumarate hydratase	Yes
	CA965288			1.04	0.64	0.02	Contig924	NP_000499	FGA	fibrinogen alpha chain	Yes
	CA965383			0.38	0.36	0.02	Contig924	NP_000499	FGA	fibrinogen alpha chain	Yes
	CA965942	4.09	1.38	0.13			CA965942	NP_001959	EIF4E	eukaryotic translation initiation factor 4E	Yes
	CA965912	3.36	1.3	0.27			CA965912	NP_001406	EIF2S3	eukaryotic translation initiation factor 2, subunit 3 gamma, 52kDa	Yes
	CA965282	4.43	1.82	1.16	1.08	0	Contig1065	NP_001952	EEF2	eukaryotic translation elongation factor 2	Yes
	CF660606	7.23	1.98	1.47	1.02	0.02	CF660606	NP_004408	DUSP1	dual specificity phosphatase 1	Yes
	CA966151	3.25	1.35	0.43			CA966151	NP_005138	DNAJA3	DnaJ (Hsp40) homolog, subfamily A, member 3	Yes
	CA965490	3.25	1.35	0.37			CA965490	NP_005138	DNAJA3	DnaJ (Hsp40) homolog, subfamily A, member 3	Yes
	CA965203	3.9	1.49	1.12	0.74	0.01	CA965203	NP_005871	DNAJA2	DnaJ (Hsp40) homolog, subfamily A, member 2	Yes
	CA969546			0.27	0.29	0.01	CA969546	NP_005871	DNAJA2	DnaJ (Hsp40) homolog, subfamily A, member 2	Yes
	CA967814	4.08	1.14	0.3			CA967814	NP_005871	DNAJA2	DnaJ (Hsp40) homolog, subfamily A, member 2	Yes
	CF662606	4.68	1.32	0.5			CF662606	NP_001904	CUX1	cut-like homeobox 1	Yes
	CA968036	2.41	1.27	0.4			Contig229	NP_666023	CTSL1	cathepsin L1	Yes
	CA965988	3.56	1.39	0.42			Contig1026	NP_680093	CTSB	cathepsin B	Yes
	CF662434	2.2	1.23	0.45			CF662434	NP_001883	CSNK1A1	casein kinase 1, alpha 1	Yes
	CA965782	6.58	1.96	1.31	1.01	0.02	CA965782	NP_004068	CS	citrate synthase	Yes
	CF662933	4.81	2.81	2.19			Contig1142	NP_001876	CRYAB	crystallin, alpha B	Yes
	CA964339	4.81	2.81	0.38			Contig1142	NP_001876	CRYAB	crystallin, alpha B	Yes
	CA966524	2.18	1.1	-0.42			CA966524	NP_054890	CRIPT	cysteine-rich PDZ-binding protein	Yes
	CA965318			0.51	0.37	0.02	CA965318	NP_000087	CP	ceruloplasmin (ferroxidase)	Yes
	CA970067	3.46	1.27	0.26			CA970067	NP_004850	CLTC	clathrin, heavy chain (Hc)	Yes
	CA969934	7.31	3.27	1.42	1.54	0	CA969934	NP_001271	CIRBP	cold inducible RNA binding protein	Yes
	CA965077	7.31	3.27	1.99			CA965077	NP_001271	CIRBP	cold inducible RNA binding protein	Yes
	CA965479	4.41	1.35	0.79			Contig798	NP_001271	CIRBP	cold inducible RNA binding protein	Yes
	CA966828	9.03	3.47	0.64			CA966828	NP_001271	CIRBP	cold inducible RNA binding protein	Yes
	CA966694	4.41	1.35	0.46			Contig798	NP_001271	CIRBP	cold inducible RNA binding protein	Yes
	CA966599	6.95	2.24	0.08			CA966599	NP_001271	CIRBP	cold inducible RNA binding protein	Yes
	CA965748	6.16	2	0.19			CA965748	NP_000070	CHRNA1	cholinergic receptor, nicotinic, alpha 1 (muscle)	Yes
	CA966676	3.49	1.34	0.23			CA966676	NP_068733	CFL2	cofilin 2 (muscle)	Yes
	CA966595	3.49	1.34	-0.1			CA966595	NP_068733	CFL2	cofilin 2 (muscle)	Yes
	CA966578	3.49	1.34	-0.16			CA966578	NP_068733	CFL2	cofilin 2 (muscle)	Yes
	CA966678			2.26	1.54	0.01	Contig827	NP_001020330	CD74	CD74 molecule, major histocompatibility complex, class II invariant chain	Yes
	CA964359	3.49	1.19	0.45			Contig1140	NP_001771	CD63	CD63 molecule	Yes
	CA968144	3.49	1.19	-0.14			CA968144	NP_001771	CD63	CD63 molecule	Yes
	CF662317			0.59	0.41	0.04	Contig929	NP_000062	CBS	cystathionine-beta-synthase	Yes
	CA965253	2.34	1.22	0.17			Contig1069	NP_008819	CALM1	calmodulin 1 (phosphorylase kinase, delta)	Yes
	CA967557	2.34	1.22	0.12			Contig1069	NP_008819	CALM1	calmodulin 1 (phosphorylase kinase, delta)	Yes
	CA968238	2.21	1.34	0.1			CA968238	NP_008819	CALM1	calmodulin 1 (phosphorylase kinase, delta)	Yes
	CF661035	2.34	1.22	0.01			CF661035	NP_008819	CALM1	calmodulin 1 (phosphorylase kinase, delta)	Yes
	CA966703	2.34	1.22				Contig1069	NP_008819	CALM1	calmodulin 1 (phosphorylase kinase, delta)	Yes
	CA966737	6.34	1.56	0.1			CA966737	NP_000055	C3	complement component 3	Yes
	CA970255	3.02	1.17	0.21			CA970255	NP_115709	C10orf58	chromosome 10 open reading frame 58	Yes
	CA968170			0.59	0.45	0.01	CA968170	NP_031397	BRD3	bromodomain containing 3	Yes
	CA966241	4.48	1.61	1.28			CA966241	NP_004322	BNIP3L	BCL2/adenovirus E1B 19kDa interacting protein 3-like	Yes
	CA969461	5	1.79	0.95			CA969461	NP_005872	BCKDK	branched chain ketoacid dehydrogenase kinase	Yes
	CA967035	3.56	1.73	1.21			CA967035	NP_004272	BAG3	BCL2-associated athanogene 3	Yes
	CA968244			1.36	0.79	0.01	CA968244	NP_004039	B2M	beta-2-microglobulin	Yes
	CF661094	2.51	1.17	0.59			CF661094	NP_056962	AZIN1	antizyme inhibitor 1	Yes
	CA966192	4.49	1.21	0.3			CA966192	NP_005756	ATP6AP2	ATPase, H+ transporting, lysosomal accessory protein 2	Yes
	CA967294	8.83	1.91	1.18			CA967294	NP_001677	ATP5B	ATP synthase, H+ transporting, mitochondrial F1 complex, beta polypeptide	Yes
	CF662521	8.83	1.91	0.78			Contig1585	NP_001677	ATP5B	ATP synthase, H+ transporting, mitochondrial F1 complex, beta polypeptide	Yes
	CA966579	8.83	1.91	0.56			CA966579	NP_001677	ATP5B	ATP synthase, H+ transporting, mitochondrial F1 complex, beta polypeptide	Yes
	CA965212	8.83	1.91	0.25			Contig1585	NP_001677	ATP5B	ATP synthase, H+ transporting, mitochondrial F1 complex, beta polypeptide	Yes
	CA966583	8.83	1.91	0.22			CA966583	NP_001677	ATP5B	ATP synthase, H+ transporting, mitochondrial F1 complex, beta polypeptide	Yes
	CA965234	8.83	1.91	0.19			Contig1585	NP_001677	ATP5B	ATP synthase, H+ transporting, mitochondrial F1 complex, beta polypeptide	Yes
	CA966721	8.83	1.91	0.14			Contig1585	NP_001677	ATP5B	ATP synthase, H+ transporting, mitochondrial F1 complex, beta polypeptide	Yes
	CA966516	8.83	1.91	-0.26			CA966516	NP_001677	ATP5B	ATP synthase, H+ transporting, mitochondrial F1 complex, beta polypeptide	Yes
	CA967441	5.93	1.59	0.46			Contig1343	NP_001001937	ATP5A1	ATP synthase, H+ transporting, mitochondrial F1 complex, alpha subunit 1, cardiac muscle	Yes
	CF663117	5.93	1.59	0.12			Contig1343	NP_001001937	ATP5A1	ATP synthase, H+ transporting, mitochondrial F1 complex, alpha subunit 1, cardiac muscle	Yes
	CF663111	4.81	1.58	1.26			CF663111	NP_001070666	ATG9A	ATG9 autophagy related 9 homolog A (S. cerevisiae)	Yes
	CF660658	4.81	1.58	-0.19			CF660658	NP_001070666	ATG9A	ATG9 autophagy related 9 homolog A (S. cerevisiae)	Yes
	CA968317			0.52	0.42	0	CA968317	NP_000032	APOE	apolipoprotein E	Yes
	CA965364			0.53	0.33	0.04	CA965364	NP_000474	APOC2	apolipoprotein C-II	Yes
	CA964039			0.42	0.3	0.01	CA964039	NP_000473	APOA4	apolipoprotein A-IV	Yes
	CA967514			0.29	0.22	0.04	Contig1550	NP_001613	AHSG	alpha-2-HS-glycoprotein	Yes
	CA966623	2.65	1.24	0.48			CA966623	NP_001121159	ADIPOR1	adiponectin receptor 1	Yes
	CF660394			0.95	0.63	0	Contig1027	NP_001113	ADFP	adipose differentiation-related protein	Yes
	CA964822	4.91	1.29	0.19			CA964822	NP_005712	ACTR3	ARP3 actin-related protein 3 homolog (yeast)	Yes
	CA969989			0.76	0.61	0.01	Contig1191	NP_005150	ACTC1	actin, alpha, cardiac muscle 1	Yes
	CA966459	6.95	1.5	0.88	0.55	0.02	CA966459	NP_055760	ABLIM3	actin binding LIM protein family, member 3	Yes
	CF662553			0.35	0.27	0.03	Contig895	NP_000005	A2M	alpha-2-macroglobulin	Yes
	CA964391			0.34	0.2	0.05	Contig1136	NP_001011553	2007-09-01	septin 7	Yes
	CF662879	5.18	1.27	0.65			CF662879	NP_001009992	ZNF648	zinc finger protein 648
	CF662639	4.58	1.32	0.31			CF662639	NP_005848	ZMPSTE24	zinc metallopeptidase (STE24 homolog, S. cerevisiae)
	CA964031	2.77	1.33	0.71	0.66	0	CA964031	NP_001095891	ZFAND5	zinc finger, AN1-type domain 5
	CF660709			0.37	0.26	0.01	CF660709	NP_001095891	ZFAND5	zinc finger, AN1-type domain 5
	CF660590			1.31	0.73	0.03	CF660590	NP_783318	ZAR1	zygote arrest 1
	CA967928	2.18	1.15	0.86	0.63	0.01	CA967928	NP_005739	YAF2	YY1 associated factor 2
	CF662766			0.46	0.37	0.01	CF662766	NP_005739	YAF2	YY1 associated factor 2
	CA969815	3.81	1.9	-0.13			CA969815	NP_075447	WHSC1L1	Wolf-Hirschhorn syndrome candidate 1-like 1
	CF662918	3.11	1.46	0.34			CF662918	NP_001025067	WDR45	WD repeat domain 45
	CF661605	5.58	1.4	0.37			CF661605	NP_077321	WDR32	WD repeat domain 32
	CA966614			0.2	0.15	0.03	CA966614	NP_660207	VTI1A	vesicle transport through interaction with t-SNAREs homolog 1A (yeast)
	CA966351			0.44	0.29	0.04	CA966351	NP_775788	VKORC1L1	vitamin K epoxide reductase complex, subunit 1-like 1
	CA966629	7.21	1.41	0.68	0.57	0	CA966629	NP_003366	VDAC2	voltage-dependent anion channel 2
	CA964379	5.84	1.36	0.42	0.32	0.01	Contig1138	NP_003366	VDAC2	voltage-dependent anion channel 2
	CF662350	5.84	1.36	1.02	0.49	0.05	CF662350	NP_003366	VDAC2	voltage-dependent anion channel 2
	CF662999	5.84	1.36	0.93	0.54	0.05	Contig843	NP_003366	VDAC2	voltage-dependent anion channel 2
	CF660999	5.84	1.36	0.02			Contig843	NP_003366	VDAC2	voltage-dependent anion channel 2
	CF663066	3.25	1.54	0.41			CF663066	NP_741994	USP2	ubiquitin specific peptidase 2
	CA967144	3.62	1.42	-0.3			CA967144	NP_116136	USMG5	up-regulated during skeletal muscle growth 5 homolog (mouse)
	CA970274	3.49	1.37	-0.14			CA970274	NP_055217	UQCRQ	ubiquinol-cytochrome c reductase, complex III subunit VII, 9.5kDa
	CA965916	7.9	1.65	0.55			CA965916	NP_005994	UQCRFS1	ubiquinol-cytochrome c reductase, Rieske iron-sulfur polypeptide 1
	CA964234	7.9	1.65	0.25			CA964234	NP_005994	UQCRFS1	ubiquinol-cytochrome c reductase, Rieske iron-sulfur polypeptide 1
	CA966454	13.99	2.28	0.94			CA966454	NP_003357	UQCRC2	ubiquinol-cytochrome c reductase core protein II
	CF662934	8.18	1.82	0.32			CF662934	NP_003356	UQCRC1	ubiquinol-cytochrome c reductase core protein I
	CA964279	8.18	1.82	0.21			CA964279	NP_003356	UQCRC1	ubiquinol-cytochrome c reductase core protein I
	CA968888	8.18	1.82	0.05			CA968888	NP_003356	UQCRC1	ubiquinol-cytochrome c reductase core protein I
	CA966398	2.45	1.76	-0.66			CA966398	NP_001028748	UNC45B	unc-45 homolog B (C. elegans)
	CA967491	2.26	1.24	0.12			CA967491	NP_006750	UGP2	UDP-glucose pyrophosphorylase 2
	CA969428	3.17	1.4	-0.18			CA969428	NP_005650	UFD1L	ubiquitin fusion degradation 1 like (yeast)
	CA967517			0.37	0.32	0.01	CA967517	NP_003347	UCP3	uncoupling protein 3 (mitochondrial, proton carrier)
	CA969231	3.82	1.46	0.17			CA969231	NP_957717	UBL7	ubiquitin-like 7 (bone marrow stromal cell-derived)
	CA965762	3.93	1.4	0.75			Contig1037	NP_009037	UBL3	ubiquitin-like 3
	CF660885	3.89	1.33	0.43			CF660885	NP_060281	UBE2R2	ubiquitin-conjugating enzyme E2R 2
	CA968093	2.88	1.16	0.18			CA968093	NP_003960	UBE2M	ubiquitin-conjugating enzyme E2M (UBC12 homolog, yeast)
	CA966109			0.42	0.29	0.03	CA966109	NP_005330	UBE2K	ubiquitin-conjugating enzyme E2K (UBC1 homolog, yeast)
	CF660867	3.94	1.21	0.47			CF660867	NP_477515	UBE2J2	ubiquitin-conjugating enzyme E2, J2 (UBC6 homolog, yeast)
	CF661626	3.94	1.21	0.25			CF661626	NP_477515	UBE2J2	ubiquitin-conjugating enzyme E2, J2 (UBC6 homolog, yeast)
	CA969734	5.2	1.31	0.07			CA969734	NP_057067	UBE2D4	ubiquitin-conjugating enzyme E2D 4 (putative)
	CA964759	3.76	1.21	0.05			Contig1290	NP_057067	UBE2D4	ubiquitin-conjugating enzyme E2D 4 (putative)
	CA967799	3.76	1.21	-0.18			Contig1290	NP_057067	UBE2D4	ubiquitin-conjugating enzyme E2D 4 (putative)
	CA967146	2.6	1.19	0.46			CA967146	XP_001129642	TXNRD3	thioredoxin reductase 3
	CF661242	2.6	1.19				Contig723	XP_001129642	TXNRD3	thioredoxin reductase 3
	CA966517	5.44	1.86	0.12			CA966517	NP_004777	TXNL1	thioredoxin-like 1
	CA968063	4.33	1.43	-0.02			CA968063	NP_004777	TXNL1	thioredoxin-like 1
	CA970154	4.33	1.43	-0.08			CA970154	NP_004777	TXNL1	thioredoxin-like 1
	CA969528	4.03	1.43	-0.26			CA969528	NP_005774	TXNDC9	thioredoxin domain containing 9
	CF663108	10.06	2.82	1.43	1.04	0.04	CF663108	NP_694967	TXLNB	taxilin beta
	CA964523	7.98	2.04	0.72			CA964523	NP_694967	TXLNB	taxilin beta
	CA969407	7.42	3.79	0.61			Contig1222	NP_694967	TXLNB	taxilin beta
	CA969243	7.42	3.79	0.56			Contig1222	NP_694967	TXLNB	taxilin beta
	CF661404	8.41	1.94	1.65	1.39	0	CF661404	NP_057346	TUBE1	tubulin, epsilon 1
	CF660519	2.1	1.26	0.07			Contig805	NP_001060	TUBB2A	tubulin, beta 2A
	CA968948	2.1	1.26	-0.03			Contig805	NP_001060	TUBB2A	tubulin, beta 2A
	CA965474	2.14	1.23	0.18			Contig1046	NP_006000	TUBA1A	tubulin, alpha 1a
	CA969052			0.32	0.27	0.01	CA969052	NP_004229	TRIP12	thyroid hormone receptor interactor 12
	CF662897	3.52	2.36	2.78			Contig860	NP_912730	TRIM54	tripartite motif-containing 54
	CF663104	3.52	2.36	2.67			Contig860	NP_912730	TRIM54	tripartite motif-containing 54
	CA967809	3.52	2.36	1.91			Contig860	NP_912730	TRIM54	tripartite motif-containing 54
	CF660427	3.52	2.36	0.22			Contig860	NP_912730	TRIM54	tripartite motif-containing 54
	CF662841	3.46	1.39	0.55			CF662841	NP_055635	TOMM70A	translocase of outer mitochondrial membrane 70 homolog A (S. cerevisiae)
	CF662643	4.7	1.24	-0.02			CF662643	NP_001001790	TOMM5	translocase of outer mitochondrial membrane 5 homolog (yeast)
	CA965003	4.04	1.38	0.1			CA965003	NP_006800	TOMM34	translocase of outer mitochondrial membrane 34
	CA967902	4.34	1.45	0.3			CA967902	NP_064628	TOMM22	translocase of outer mitochondrial membrane 22 homolog (yeast)
	CA965079	4.93	1.47	0.03			CA965079	NP_055580	TOMM20	translocase of outer mitochondrial membrane 20 homolog (yeast)
	CA969825			0.4	0.4	0.01	CA969825	NP_005740	TOB1	transducer of ERBB2, 1
	CA967498	2.81	1.67	1.16			CA967498	NP_005740	TOB1	transducer of ERBB2, 1
	CA965955	4.48	1.24	-0.04			CA965955	NP_057538	TMEM85	transmembrane protein 85
	CA966630	8.21	2.15	1.34			CA966630	NP_060324	TMEM160	transmembrane protein 160
	CA966844	8.21	2.15	0.49			CA966844	NP_060324	TMEM160	transmembrane protein 160
	CA968325	8.21	2.15	0.3			CA968325	NP_060324	TMEM160	transmembrane protein 160
	CF662768	2.64	1.22	-0.12			CF662768	NP_006806	TMED2	transmembrane emp24 domain trafficking protein 2
	CA966994	2.4	1.18	0.31			CA966994	NP_006818	TMED10	transmembrane emp24-like trafficking protein 10 (yeast)
	CA968914			0.58	0.47	0.01	CA968914	NP_061899	TMCO1	transmembrane and coiled-coil domains 1
	CF662507	5.42	1.71	0.27			Contig916	NP_001092046	TMBIM6	transmembrane BAX inhibitor motif containing 6
	CA965153	5.42	1.71	0.14			CA965153	NP_001092046	TMBIM6	transmembrane BAX inhibitor motif containing 6
	CA964019	5.42	1.71	0.1			CA964019	NP_001092046	TMBIM6	transmembrane BAX inhibitor motif containing 6
	CA969136	5.42	1.71	0.09			CA969136	NP_001092046	TMBIM6	transmembrane BAX inhibitor motif containing 6
	CA964052	5.42	1.71	0.06			CA964052	NP_001092046	TMBIM6	transmembrane BAX inhibitor motif containing 6
	CA968527	5.42	1.71	0.05			CA968527	NP_001092046	TMBIM6	transmembrane BAX inhibitor motif containing 6
	CA966277	6.23	1.75	0			CA966277	NP_001092046	TMBIM6	transmembrane BAX inhibitor motif containing 6
	CA966462	6.23	1.75	-0.01			CA966462	NP_001092046	TMBIM6	transmembrane BAX inhibitor motif containing 6
	CF662369	5.42	1.71	-0.03			Contig916	NP_001092046	TMBIM6	transmembrane BAX inhibitor motif containing 6
	CA965158	5.42	1.71	-0.04			CA965158	NP_001092046	TMBIM6	transmembrane BAX inhibitor motif containing 6
	CA967588	5.42	1.71	-0.04			CA967588	NP_001092046	TMBIM6	transmembrane BAX inhibitor motif containing 6
	CA965381	5.42	1.71	-0.05			CA965381	NP_001092046	TMBIM6	transmembrane BAX inhibitor motif containing 6
	CF663076	5.42	1.71	-0.1			CF663076	NP_001092046	TMBIM6	transmembrane BAX inhibitor motif containing 6
	CA966714	5.42	1.71	-0.14			CA966714	NP_001092046	TMBIM6	transmembrane BAX inhibitor motif containing 6
	CF663037	6.43	1.9	1.39			Contig835	NP_006318	TIMM23	translocase of inner mitochondrial membrane 23 homolog (yeast)
	CA966628	6.43	1.9	1.13			Contig835	NP_006318	TIMM23	translocase of inner mitochondrial membrane 23 homolog (yeast)
	CA965516	6.43	1.9	0.03			Contig835	NP_006318	TIMM23	translocase of inner mitochondrial membrane 23 homolog (yeast)
	CA968489			0.4	0.28	0.03	CA968489	NP_037469	TIMM22	translocase of inner mitochondrial membrane 22 homolog (yeast)
	CA966346	9.16	1.58	1.11			CA966346	NP_006326	TIMM17A	translocase of inner mitochondrial membrane 17 homolog A (yeast)
	CA967998	8.6	1.58	1.01			Contig1137	NP_006326	TIMM17A	translocase of inner mitochondrial membrane 17 homolog A (yeast)
	CA964382	9.16	1.58	0.46			Contig1137	NP_006326	TIMM17A	translocase of inner mitochondrial membrane 17 homolog A (yeast)
	CA967997	8.6	1.58	0.27			Contig1137	NP_006326	TIMM17A	translocase of inner mitochondrial membrane 17 homolog A (yeast)
	CA967468	6.66	2.44	0.95			CA967468	NP_036588	TIMM10	translocase of inner mitochondrial membrane 10 homolog (yeast)
	CA968376			0.61	0.5	0	CA968376	NP_612388	TIMD4	T-cell immunoglobulin and mucin domain containing 4
	CA965428			0.33	0.27	0.01	Contig1048	NP_001054	TF	transferrin
	CA965350	3.54	1.35	2.27			CA965350	NP_001054	TF	transferrin
	CA967543	3.54	1.35	0.46			Contig1048	NP_001054	TF	transferrin
	CA964094	3.54	1.35	0.41			CA964094	NP_001054	TF	transferrin
	CA964095	3.54	1.35	0.25			CA964095	NP_001054	TF	transferrin
	CA968573	3.54	1.35	0.18			CA968573	NP_001054	TF	transferrin
	CF662234	3.54	1.35	0.11			Contig943	NP_001054	TF	transferrin
	CA967574	3.54	1.35	0.06			Contig1048	NP_001054	TF	transferrin
	CA968548	3.54	1.35	0.05			CA968548	NP_001054	TF	transferrin
	CA968595	3.54	1.35	-0.05			Contig943	NP_001054	TF	transferrin
	CF663007			0.28	0.21	0.02	CF663007	NP_009101	TESK2	testis-specific kinase 2
	CF661568	6.49	1.4	0.26			CF661568	NP_005641	TCF20	transcription factor 20 (AR1)
	CA966806	2.17	1.51	2.33			CA966806	NP_003664	TCAP	titin-cap (telethonin)
	CA968052	2.17	1.51	0.82			CA968052	NP_003664	TCAP	titin-cap (telethonin)
	CA966890	5.3	1.69	0.21			CA966890	NP_055224	TAF5L	TAF5-like RNA polymerase II, p300/CBP-associated factor (PCAF)-associated factor, 65kDa
	CA969644	4.03	1.95	1.19	1.14	0.03	CA969644	NP_001122406	SYNPO2	synaptopodin 2
	CA964385			0.23	0.18	0.02	CA964385	NP_004701	SYNGR2	synaptogyrin 2
	CA966708	6.56	1.88	1.7	1.29	0.01	CA966708	NP_001073937	SYCN	syncollin
	CF661422	5.38	1.31	0.48			CF661422	NP_009123	SUPT16H	suppressor of Ty 16 homolog (S. cerevisiae)
	CF661548	9.03	1.91	0.05			CF661548	NP_003840	SUCLG1	succinate-CoA ligase, alpha subunit
	CA969832			0.3	0.21	0.04	CA969832	NP_001027467	STK24	serine/threonine kinase 24 (STE20 homolog, yeast)
	CF662735	4.57	1.28	0.25			CF662735	NP_037437	ST8SIA5	ST8 alpha-N-acetyl-neuraminide alpha-2,8-sialyltransferase 5
	CF662939	2.55	1.19	-0.37			CF662939	NP_003136	SSR2	signal sequence receptor, beta (translocon-associated protein beta)
	CA965946	5.15	1.19	0.21			CA965946	NP_003130	SRPR	signal recognition particle receptor (docking protein)
	CF662641	5.15	1.19	0.15			CF662641	NP_003130	SRPR	signal recognition particle receptor (docking protein)
	CA965483	2.68	1.2	-0.09			Contig1045	NP_003125	SRP14	signal recognition particle 14kDa (homologous Alu RNA binding protein)
	CF663010	5.89	1.51	0.35			Contig841	NP_001092284	SRL	sarcalumenin
	CF661009	5.89	1.51	0.08			Contig841	NP_001092284	SRL	sarcalumenin
	CA969982	8.63	2.71	3.13	2.4	0	CA969982	NP_543137	SPSB3	splA/ryanodine receptor domain and SOCS box containing 3
	CA966179	2.95	1.14	0			CA966179	NP_001070706	SPPL2B	signal peptide peptidase-like 2B
	CA970312	5.64	1.52	0.49			CA970312	NP_004166	SNRPD3	small nuclear ribonucleoprotein D3 polypeptide 18kDa
	CA969520	4.6	1.66	0.77			CA969520	NP_937859	SNRPB	small nuclear ribonucleoprotein polypeptides B and B1
	CA968261	2.61	1.41	0.48			CA968261	NP_003081	SNRPA1	small nuclear ribonucleoprotein polypeptide A'
	CA969580	2.77	1.11	-0.19			CA969580	NP_006848	SNRNP27	small nuclear ribonucleoprotein 27kDa (U4/U6.U5)
	CA967886	2.47	1.27	0.48			CA967886	NP_006416	SLU7	SLU7 splicing factor homolog (S. cerevisiae)
	CA968379			0.29	0.2	0.03	CA968379	NP_060712	SLC47A1	solute carrier family 47, member 1
	CF661145			0.52	0.46	0	CF661145	NP_001070984	SLC39A7	solute carrier family 39 (zinc transporter), member 7
	CA965099			0.29	0.26	0	CA965099	NP_689477	SLC39A13	solute carrier family 39 (zinc transporter), member 13
	CA965862	2.58	1.21	0.14			CA965862	NP_940982	SLC27A1	solute carrier family 27 (fatty acid transporter), member 1
	CF660508			0.67	0.45	0.03	CF660508	NP_061331	SLC25A40	solute carrier family 25, member 40
	CA969930	2.69	1.13	-0.08			CA969930	NP_057100	SLC25A39	solute carrier family 25, member 39
	CA967936	2.68	1.32	0.69			CA967936	NP_001098117	SLC25A36	solute carrier family 25, member 36
	CA964942	6.91	1.58	0.46			CA964942	NP_002626	SLC25A3	solute carrier family 25 (mitochondrial carrier; phosphate carrier), member 3
	CA966771	3.02	1.27	0.97	0.58	0.03	CA966771	NP_073721	SLC25A14	solute carrier family 25 (mitochondrial carrier, brain), member 14
	CA965369	7.22	1.77	0.21			CA965369	NP_003553	SLC25A11	solute carrier family 25 (mitochondrial carrier; oxoglutarate carrier), member 11
	CF662804	4.05	3.04	1.99			CF662804	NP_919274	SLC16A9	solute carrier family 16, member 9 (monocarboxylic acid transporter 9)
	CA966905	3.28	1.2	0.68			CA966905	NP_003042	SLC16A1	solute carrier family 16, member 1 (monocarboxylic acid transporter 1)
	CA966797	2.36	1.11	-0.01			CA966797	NP_064631	SLC12A9	solute carrier family 12 (potassium/chloride transporters), member 9
	CA967785	4.95	1.31	-0.3			CA967785	NP_733779	SKP1	S-phase kinase-associated protein 1
	CA968306	4.95	1.31	-0.44			CA968306	NP_733779	SKP1	S-phase kinase-associated protein 1
	CF662310			0.49	0.34	0.04	Contig930	NP_001031	SHBG	sex hormone-binding globulin
	CF662471			0.6	0.42	0.02	CF662471	NP_003012	SGTA	small glutamine-rich tetratricopeptide repeat (TPR)-containing, alpha
	CF661593	3.93	1.34	0.03			CF661593	NP_000190	SGSH	N-sulfoglucosamine sulfohydrolase
	CA966908	3.71	1.43	0.39			CA966908	NP_006266	SFRS6	splicing factor, arginine/serine-rich 6
	CF662836	3.74	1.44	0.52	0.51	0.04	CF662836	NP_008856	SFRS5	splicing factor, arginine/serine-rich 5
	CA967066	3.74	1.44	0.63			CA967066	NP_008856	SFRS5	splicing factor, arginine/serine-rich 5
	CA968285	3.74	1.44	0.2			CA968285	NP_008856	SFRS5	splicing factor, arginine/serine-rich 5
	CA968312	2.59	1.27	0.46	0.31	0.02	CA968312	NP_003008	SFRS3	splicing factor, arginine/serine-rich 3
	CA966480	2.59	1.27	0.9			CA966480	NP_003008	SFRS3	splicing factor, arginine/serine-rich 3
	CA970008			0.93	0.7	0.01	Contig1183	NP_036558	SF3B3	splicing factor 3b, subunit 3, 130kDa
	CA970007			0.82	0.61	0.01	Contig1183	NP_036558	SF3B3	splicing factor 3b, subunit 3, 130kDa
	CF660786	3.23	1.16	0.59			Contig140	NP_006833	SF3B2	splicing factor 3b, subunit 2, 145kDa
	CA967279	4.36	1.56	0.29			CA967279	NP_009096	SF3A2	splicing factor 3a, subunit 2, 66kDa
	CA966631	4.67	1.77	0.94			CA966631	NP_065806	SERINC1	serine incorporator 1
	CA965457	6.43	1.65	0.84			CA965457	NP_065806	SERINC1	serine incorporator 1
	CA967011	3.24	1.29	0.16			CA967011	NP_056455	SERBP1	SERPINE1 mRNA binding protein 1
	CA968923	3.68	1.39	0			CA968923	NP_056455	SERBP1	SERPINE1 mRNA binding protein 1
	CA969386	2.75	1.23	0.41			CA969386	NP_036380	SEPHS2	selenophosphate synthetase 2
	CA966582			0.38	0.3	0.01	Contig86	NP_001070671	SENP7	SUMO1/sentrin specific peptidase 7
	CF662697	3.88	1.27	0.09			CF662697	NP_057359	SELT	selenoprotein T
	CA969241	3.88	1.27	0.07			CA969241	NP_057359	SELT	selenoprotein T
	CA969323	3.88	1.27	-0.17			CA969323	NP_057359	SELT	selenoprotein T
	CA966949	2.03	1.14	-0.34			Contig689	NP_982298	SELS	selenoprotein S
	CA966951	2.03	1.14	-0.34			Contig689	NP_982298	SELS	selenoprotein S
	CA968283	7.62	1.55	0			CA968283	NP_002992	SDHC	succinate dehydrogenase complex, subunit C, integral membrane protein, 15kDa
	CA965403	2.78	1.53	0.7			Contig1346	NP_001032671	SCD5	stearoyl-CoA desaturase 5
	CA967429	2.78	1.53	0.69			Contig1346	NP_001032671	SCD5	stearoyl-CoA desaturase 5
	CA966962	2.78	1.53	0.63			Contig1346	NP_001032671	SCD5	stearoyl-CoA desaturase 5
	CA967434	2.78	1.53	0.47			CA967434	NP_001032671	SCD5	stearoyl-CoA desaturase 5
	CA966976	2.78	1.53	0.14			Contig1346	NP_001032671	SCD5	stearoyl-CoA desaturase 5
	CA967795	6.3	1.48	0.84			CA967795	NP_008849	SC5DL	sterol-C5-desaturase (ERG3 delta-5-desaturase homolog, S. cerevisiae)-like
	CA968767	6.3	1.48	0.17			CA968767	NP_008849	SC5DL	sterol-C5-desaturase (ERG3 delta-5-desaturase homolog, S. cerevisiae)-like
	CA964999	5.43	2.16	-0.01			CA964999	NP_005137	SART1	squamous cell carcinoma antigen recognized by T cells
	CA967784	5.52	1.33	0.39			Contig1292	NP_057187	SAR1B	SAR1 homolog B (S. cerevisiae)
	CA965710	6.19	1.4	0.78			CA965710	NP_055953	RTF1	Rtf1, Paf1/RNA polymerase II complex component, homolog (S. cerevisiae)
	CF661484	2.83	1.13	0.34			CF661484	NP_000996	RPS3	ribosomal protein S3
	CF661421	8.41	1.84	0.01			CF661421	NP_001015	RPS21	ribosomal protein S21
	CF661126			1.02	0.63	0.03	CF661126	NP_000958	RPL3	ribosomal protein L3
	CA965892	2.88	1.35	0.51			CA965892	NP_542161	RNPS1	RNA binding protein S1, serine-rich domain
	CA967256	7.42	2.22	2.69	2.16	0	Contig947	NP_005968	RNF6	ring finger protein (C3H2C3 type) 6
	CF663003	6.67	1.55	0.14			CF663003	NP_919445	RNF128	ring finger protein 128
	CA966668	2	1.2	-0.45			CA966668	NP_005660	REEP5	receptor accessory protein 5
	CA964209	3.46	1.14	0.04			CA964209	NP_005096	RBM8A	RNA binding motif protein 8A
	CA967271			1.04	0.72	0.01	CA967271	NP_113680	RBM4B	RNA binding motif protein 4B
	CF661051	3.06	1.58	1.05			CF661051	NP_694565	RBM24	RNA binding motif protein 24
	CA966294	3.99	1.41	0.66	0.49	0.01	CA966294	NP_056461	RAP1B	RAP1B, member of RAS oncogene family
	CA966858	4.7	1.18	-0.06			CA966858	NP_057576	RANGRF	RAN guanine nucleotide release factor
	CA964893	3.14	1.18	0.18			Contig799	NP_006316	RAN	RAN, member RAS oncogene family
	CF660598	3.14	1.18	-0.15			Contig799	NP_006316	RAN	RAN, member RAS oncogene family
	CF663033	3.14	1.18	-0.3			Contig799	NP_006316	RAN	RAN, member RAS oncogene family
	CF661049	6.75	1.37	0.48			CF661049	NP_006852	RAB35	RAB35, member RAS oncogene family
	CF662053	3.67	1.86	0.17			Contig659	NP_002845	PVALB	parvalbumin
	CF661913	3	1.91	-0.03			Contig659	NP_002845	PVALB	parvalbumin
	CF661638	3	1.91	-0.05			Contig659	NP_002845	PVALB	parvalbumin
	CA969225	3	1.91	-0.08			Contig1224	NP_002845	PVALB	parvalbumin
	CF662088	3.67	1.86	-0.1			CF662088	NP_002845	PVALB	parvalbumin
	CF662153	3	1.91	-0.12			Contig659	NP_002845	PVALB	parvalbumin
	CA966969	3	1.91	-0.13			Contig659	NP_002845	PVALB	parvalbumin
	CA970031	3	1.91	-0.19			CA970031	NP_002845	PVALB	parvalbumin
	CF661653	3	1.91	-0.19			Contig659	NP_002845	PVALB	parvalbumin
	CF662208	3	1.91	-0.2			Contig659	NP_002845	PVALB	parvalbumin
	CA969796	3	1.91	-0.27			CA969796	NP_002845	PVALB	parvalbumin
	CF661985	3	1.91	-0.28			Contig659	NP_002845	PVALB	parvalbumin
	CF661807	3.67	1.86	-0.36			Contig659	NP_002845	PVALB	parvalbumin
	CF662202	3	1.91	-0.5			Contig1224	NP_002845	PVALB	parvalbumin
	CA967157	3	1.91				Contig659	NP_002845	PVALB	parvalbumin
	CF661615	3.3	1.14	0.22			CF661615	NP_940684	PTPLB	protein tyrosine phosphatase-like (proline instead of catalytic arginine), member b
	CF662607	5.95	1.28	0.29			CF662607	NP_006592	PTGES3	prostaglandin E synthase 3 (cytosolic)
	CA967836	3.85	1.52	0.19			Contig857	NP_006592	PTGES3	prostaglandin E synthase 3 (cytosolic)
	CA964306	5.95	1.28	0.04			CA964306	NP_006592	PTGES3	prostaglandin E synthase 3 (cytosolic)
	CF662919	3.85	1.52	-0.14			Contig857	NP_006592	PTGES3	prostaglandin E synthase 3 (cytosolic)
	CA967489	7.87	2.35	0.29			Contig1226	NP_002803	PSMD8	proteasome (prosome, macropain) 26S subunit, non-ATPase, 8
	CA969179	7.87	2.35	0.22			Contig1226	NP_002803	PSMD8	proteasome (prosome, macropain) 26S subunit, non-ATPase, 8
	CA970108	7.87	2.35	0.17			CA970108	NP_002803	PSMD8	proteasome (prosome, macropain) 26S subunit, non-ATPase, 8
	CA966536	6.61	1.84	-0.12			CA966536	NP_002803	PSMD8	proteasome (prosome, macropain) 26S subunit, non-ATPase, 8
	CA970342	6.17	2.48	0.01			CA970342	NP_002802	PSMD7	proteasome (prosome, macropain) 26S subunit, non-ATPase, 7
	CA967961	6.17	2.48	0			CA967961	NP_002802	PSMD7	proteasome (prosome, macropain) 26S subunit, non-ATPase, 7
	CA969422	6.17	2.48	-0.21			CA969422	NP_002802	PSMD7	proteasome (prosome, macropain) 26S subunit, non-ATPase, 7
	CA967060	6.17	2.48	-0.32			CA967060	NP_002802	PSMD7	proteasome (prosome, macropain) 26S subunit, non-ATPase, 7
	CF662539	2.66	1.15	-0.05			Contig897	NP_055629	PSMD6	proteasome (prosome, macropain) 26S subunit, non-ATPase, 6
	CA966767	2.52	1.48	-0.05			CA966767	NP_002799	PSMD2	proteasome (prosome, macropain) 26S subunit, non-ATPase, 2
	CA965221	3.14	1.56	0.28			CA965221	NP_005796	PSMD14	proteasome (prosome, macropain) 26S subunit, non-ATPase, 14
	CA966639	4.97	2.05	-0.29			CA966639	NP_002808	PSMD13	proteasome (prosome, macropain) 26S subunit, non-ATPase, 13
	CA967185	4.97	2.05	-0.4			CA967185	NP_002808	PSMD13	proteasome (prosome, macropain) 26S subunit, non-ATPase, 13
	CA969261	5.82	2.33	0.43			CA969261	NP_002806	PSMD11	proteasome (prosome, macropain) 26S subunit, non-ATPase, 11
	CA965021	5.77	1.81	0.17			CA965021	NP_006494	PSMC4	proteasome (prosome, macropain) 26S subunit, ATPase, 4
	CF660651	5.77	1.81	0.07			CF660651	NP_006494	PSMC4	proteasome (prosome, macropain) 26S subunit, ATPase, 4
	CA965612	4.18	1.47	0.34			CA965612	NP_002793	PSMC1	proteasome (prosome, macropain) 26S subunit, ATPase, 1
	CA965538	5.09	2.01	-0.36			CA965538	NP_002793	PSMC1	proteasome (prosome, macropain) 26S subunit, ATPase, 1
	CA966407	5.09	2.01	-0.62			Contig132	NP_002793	PSMC1	proteasome (prosome, macropain) 26S subunit, ATPase, 1
	CA968062	2.49	1.14	-0.02			CA968062	NP_683756	PSMB9	proteasome (prosome, macropain) subunit, beta type, 9 (large multifunctional peptidase 2)
	CA965693	6.39	2.36	-0.28			CA965693	NP_002790	PSMB7	proteasome (prosome, macropain) subunit, beta type, 7
	CA966601	5.54	1.91	-0.28			Contig985	NP_002790	PSMB7	proteasome (prosome, macropain) subunit, beta type, 7
	CA969864	5.54	1.91	-0.33			Contig985	NP_002790	PSMB7	proteasome (prosome, macropain) subunit, beta type, 7
	CA969933	5.29	2.2	0.18			CA969933	NP_002788	PSMB5	proteasome (prosome, macropain) subunit, beta type, 5
	CA969314	3.4	1.82	-0.31			CA969314	NP_002788	PSMB5	proteasome (prosome, macropain) subunit, beta type, 5
	CA964492	5.89	1.62	0.02			CA964492	NP_002786	PSMB3	proteasome (prosome, macropain) subunit, beta type, 3
	CF663048	6.38	1.59	-0.29			CF663048	NP_002786	PSMB3	proteasome (prosome, macropain) subunit, beta type, 3
	CA969275	5.89	1.62	-0.89			CA969275	NP_002786	PSMB3	proteasome (prosome, macropain) subunit, beta type, 3
	CF661099	5.69	1.44	1.11	0.62	0.02	Contig800	NP_002784	PSMB1	proteasome (prosome, macropain) subunit, beta type, 1
	CF660595	5.69	1.44	-0.18			Contig800	NP_002784	PSMB1	proteasome (prosome, macropain) subunit, beta type, 1
	CA964477	4.82	1.33	0.12			CA964477	NP_001020267	PSMA8	proteasome (prosome, macropain) subunit, alpha type, 8
	CA966645	4.82	1.33	0			Contig1325	NP_001020267	PSMA8	proteasome (prosome, macropain) subunit, alpha type, 8
	CA966498	4.82	1.33	-0.39			CA966498	NP_001020267	PSMA8	proteasome (prosome, macropain) subunit, alpha type, 8
	CA967586	4.82	1.33	-0.46			Contig1325	NP_001020267	PSMA8	proteasome (prosome, macropain) subunit, alpha type, 8
	CA970206	4.38	1.32	-0.19			CA970206	NP_002782	PSMA6	proteasome (prosome, macropain) subunit, alpha type, 6
	CA967182	5.15	1.58	-0.14			CA967182	NP_002781	PSMA5	proteasome (prosome, macropain) subunit, alpha type, 5
	CA967281	5.54	1.84	-0.24			CA967281	NP_002781	PSMA5	proteasome (prosome, macropain) subunit, alpha type, 5
	CA965983	5.54	1.84	-0.42			CA965983	NP_002781	PSMA5	proteasome (prosome, macropain) subunit, alpha type, 5
	CA964327	5.84	1.67	-0.1			CA964327	NP_002778	PSMA2	proteasome (prosome, macropain) subunit, alpha type, 2
	CA967132	5.5	1.82	-0.5			Contig956	NP_002777	PSMA1	proteasome (prosome, macropain) subunit, alpha type, 1
	CA966384	5.5	1.82	-0.54			CA966384	NP_002777	PSMA1	proteasome (prosome, macropain) subunit, alpha type, 1
	CF662773	3.15	1.26	0.25			CF662773	NP_036601	PRPF6	PRP6 pre-mRNA processing factor 6 homolog (S. cerevisiae)
	CA964110	3.11	1.21	0.27			CA964110	NP_060362	PRPF40A	PRP40 pre-mRNA processing factor 40 homolog A (S. cerevisiae)
	CA970309			0.47	0.33	0.03	CA970309	NP_056977	PRLH	prolactin releasing hormone
	CA967759	5.07	1.3	0.63	0.54	0.01	CA967759	NP_060931	PPP2R2D	protein phosphatase 2, regulatory subunit B, delta isoform
	CF663064	3.19	1.21	0.47			CF663064	NP_004147	PPP2CB	protein phosphatase 2 (formerly 2A), catalytic subunit, beta isoform
	CF661055	3.19	1.21	0.32			Contig742	NP_004147	PPP2CB	protein phosphatase 2 (formerly 2A), catalytic subunit, beta isoform
	CF662264	2.73	1.25	0.46			Contig57	NP_002706	PPP2CA	protein phosphatase 2 (formerly 2A), catalytic subunit, alpha isoform
	CA969729			0.3	0.31	0	CA969729	NP_808907	PPM1B	protein phosphatase 1B (formerly 2C), magnesium-dependent, beta isoform
	CF660593			0.77	0.52	0.02	Contig801	NP_573570	PPARGC1B	peroxisome proliferator-activated receptor gamma, coactivator 1 beta
	CA967737	2.23	1.16	0.31			CA967737	NP_006223	POLR2H	polymerase (RNA) II (DNA directed) polypeptide H
	CA965531	3.31	1.3	-0.3			CA965531	NP_116558	POLR2C	polymerase (RNA) II (DNA directed) polypeptide C, 33kDa
	CA969278	2.42	1.16	0.05			CA969278	NP_056399	POLDIP2	polymerase (DNA-directed), delta interacting protein 2
	CA965142			1.07	0.6	0.03	CA965142	NP_696997	PMP22	peripheral myelin protein 22
	CA969887			0.27	0.18	0.04	CA969887	NP_057077	PLLP	plasma membrane proteolipid (plasmolipin)
	CA970326	3.51	1.4	0.56			CA970326	NP_958786	PLEC1	plectin 1, intermediate filament binding protein 500kDa
	CA964987	3.07	1.56	1.61	1.27	0	CA964987	NP_002645	PKM2	pyruvate kinase, muscle
	CA969501	2.2	1.39	1.47	1.02	0.01	CA969501	NP_002645	PKM2	pyruvate kinase, muscle
	CF662895	7.9	1.49	0.35			CF662895	NP_149975	PIGS	phosphatidylinositol glycan anchor biosynthesis, class S
	CA969430	3.98	1.55	0.38			CA969430	NP_006204	PHKG1	phosphorylase kinase, gamma 1 (muscle)
	CA969189	3.98	1.55	0.24			CA969189	NP_006204	PHKG1	phosphorylase kinase, gamma 1 (muscle)
	CA966602	7.13	2.71	0.47			CA966602	NP_009204	PHB2	prohibitin 2
	CA965219	6.1	1.7	0.45			Contig1076	NP_009204	PHB2	prohibitin 2
	CA965194	6.1	1.7	0.18			Contig1076	NP_009204	PHB2	prohibitin 2
	CA970121			1.18	1.01	0.01	CA970121	NP_002624	PGM1	phosphoglucomutase 1
	CA969331			0.76	0.55	0.05	CA969331	NP_002624	PGM1	phosphoglucomutase 1
	CA968558	3.84	1.74	0.26			CA968558	NP_444252	PFN2	profilin 2
	CA969564			2.19			CA969564	NP_000280	PFKM	phosphofructokinase, muscle
	CF661521	4.27	1.4	0.96	0.69	0	Contig675	NP_002616	PFKFB1	6-phosphofructo-2-kinase/fructose-2,6-biphosphatase 1
	CA967022	4.27	1.4	0.58			Contig675	NP_002616	PFKFB1	6-phosphofructo-2-kinase/fructose-2,6-biphosphatase 1
	CA965169	2.83	1.38	0.27			CA965169	NP_002848	PEX19	peroxisomal biogenesis factor 19
	CA966638	8.58	1.54	0.34			CA966638	NP_071404	PERP	PERP, TP53 apoptosis effector
	CA965227	2.53	1.26	0.39			CA965227	NP_060911	PECR	peroxisomal trans-2-enoyl-CoA reductase
	CF662876	7.16	1.45	0.38			CF662876	NP_001011516	PDLIM5	PDZ and LIM domain 5
	CA966982	9.82	1.87	0.69			CA966982	NP_000275	PDHA1	pyruvate dehydrogenase (lipoamide) alpha 1
	CA966695	9.82	1.87	0.1			Contig797	NP_000275	PDHA1	pyruvate dehydrogenase (lipoamide) alpha 1
	CA968310	9.82	1.87	0.07			Contig797	NP_000275	PDHA1	pyruvate dehydrogenase (lipoamide) alpha 1
	CF662449	4.29	1.39	-0.07			CF662449	NP_000275	PDHA1	pyruvate dehydrogenase (lipoamide) alpha 1
	CA966723	2.81	1.17	0.04			Contig980	NP_076970	PDCL3	phosducin-like 3
	CF662238			0.47	0.3	0.02	CF662238	NP_004836	PCYT1B	phosphate cytidylyltransferase 1, choline, beta
	CF660975	2.72	1.34	0.1			CF660975	NP_061092	PARL	presenilin associated, rhomboid-like
	CA966036	4.5	1.23	-0.06			CA966036	NP_002564	PAFAH1B3	platelet-activating factor acetylhydrolase, isoform Ib, gamma subunit 29kDa
	CA970289	6.51	1.37	0.15			CA970289	NP_001073308	OCIAD1	OCIA domain containing 1
	CA967092	3.88	1.24	0.61	0.43	0.03	CA967092	NP_002528	OAZ2	ornithine decarboxylase antizyme 2
	CA966785	5.6	1.83	0.31			CA966785	NP_004143	OAZ1	ornithine decarboxylase antizyme 1
	CA969712	5.6	1.83	0.25			CA969712	NP_004143	OAZ1	ornithine decarboxylase antizyme 1
	CA965688	6.26	1.55	0.08			CA965688	NP_004143	OAZ1	ornithine decarboxylase antizyme 1
	CF661075	6.26	1.55	-0.09			CF661075	NP_004143	OAZ1	ornithine decarboxylase antizyme 1
	CA966991	3.11	1.5	-0.14			CA966991	NP_004143	OAZ1	ornithine decarboxylase antizyme 1
	CA966060	2.39	1.11	0.03			CA966060	NP_057202	NUB1	negative regulator of ubiquitin-like proteins 1
	CA967729	12.23	3.37	0.8			CA967729	NP_995582	NR5A2	nuclear receptor subfamily 5, group A, member 2
	CA967041	3.35	1.37	0.56	0.48	0.03	CA967041	NP_078939	NPEPL1	aminopeptidase-like 1
	CA966205	2.96	1.58	0.43			Contig1012	NP_000261	NP	nucleoside phosphorylase
	CA966229	2.96	1.58	0.12			CA966229	NP_000261	NP	nucleoside phosphorylase
	CF660822	1.96	1.17	0.45	0.35	0.01	Contig770	NP_057018	NOP5/NOP58	nucleolar protein NOP5/NOP58
	CA967316	3.41	1.43	0.33			CA967316	NP_061118	NOP10	NOP10 ribonucleoprotein homolog (yeast)
	CA966464	4.43	1.76	0.24			Contig1227	NP_054781	NOB1	NIN1/RPN12 binding protein 1 homolog (S. cerevisiae)
	CA965865	4.43	1.76	0.19			CA965865	NP_054781	NOB1	NIN1/RPN12 binding protein 1 homolog (S. cerevisiae)
	CA969150	4.43	1.76	0.05			Contig1227	NP_054781	NOB1	NIN1/RPN12 binding protein 1 homolog (S. cerevisiae)
	CF662795	2.85	1.3	0.12			CF662795	NP_036475	NNT	nicotinamide nucleotide transhydrogenase
	CA966555	2.85	1.3	0.03			CA966555	NP_036475	NNT	nicotinamide nucleotide transhydrogenase
	CA967805	8.94	3.92	5.51	4.44	0	CA967805	NP_073624	NMNAT1	nicotinamide nucleotide adenylyltransferase 1
	CA966557	3.69	1.7	0.13			CA966557	NP_057185	NIP7	nuclear import 7 homolog (S. cerevisiae)
	CA966167	4.81	1.67	0.16			CA966167	NP_001003796	NHP2L1	NHP2 non-histone chromosome protein 2-like 1 (S. cerevisiae)
	CF662781	3.78	1.28	-0.05			CF662781	NP_001002755	NFU1	NFU1 iron-sulfur cluster scaffold homolog (S. cerevisiae)
	CA969739			2.32			CA969739	NP_005375	NFIL3	nuclear factor, interleukin 3 regulated
	CA968864	4.7	1.24	0.37			CA968864	NP_055212	NEK6	NIMA (never in mitosis gene a)-related kinase 6
	CF660653			0.57	0.42	0.02	Contig793	NP_004534	NEB	nebulin
	CA969821	3.75	1.21	-0.09			CA969821	NP_002487	NDUFS8	NADH dehydrogenase (ubiquinone) Fe-S protein 8, 23kDa (NADH-coenzyme Q reductase)
	CA965243	2.87	1.2	-0.14			CA965243	NP_004542	NDUFS3	NADH dehydrogenase (ubiquinone) Fe-S protein 3, 30kDa (NADH-coenzyme Q reductase)
	CA965052	5.79	1.38	0.19			CA965052	NP_004541	NDUFS2	NADH dehydrogenase (ubiquinone) Fe-S protein 2, 49kDa (NADH-coenzyme Q reductase)
	CF660725	2.39	1.14	0.86			CF660725	NP_004540	NDUFC2	NADH dehydrogenase (ubiquinone) 1, subcomplex unknown, 2, 14.5kDa
	CF661078	2.59	1.27	-0.41			CF661078	NP_004540	NDUFC2	NADH dehydrogenase (ubiquinone) 1, subcomplex unknown, 2, 14.5kDa
	CA967186	2.39	1.14	-0.45			CA967186	NP_004540	NDUFC2	NADH dehydrogenase (ubiquinone) 1, subcomplex unknown, 2, 14.5kDa
	CA966105	4.13	1.25	-0.02			CA966105	NP_002479	NDUFA2	NADH dehydrogenase (ubiquinone) 1 alpha subcomplex, 2, 8kDa
	CA964673			0.41	0.26	0.02	CA964673	NP_085048	NDFIP1	Nedd4 family interacting protein 1
	CF661542	4.13	1.15	0.13			CF661542	NP_079047	NAT11	N-acetyltransferase 11 (GCN5-related, putative)
	CA968301			0.61	0.42	0.01	CA968301	NP_115564	MYST1	MYST histone acetyltransferase 1
	CA969824	3.41	1.51	0.38			CA969824	NP_037394	MYLIP	myosin regulatory light chain interacting protein
	CA968340			1.49	1.07	0	Contig1190	NP_524144	MYL1	myosin, light chain 1, alkali; skeletal, fast
	CA965473			0.35	0.3	0.02	CA965473	NP_000248	MYH7	myosin, heavy chain 7, cardiac muscle, beta
	CA964400	3.74	1.48	0.93	0.68	0.03	Contig1599	NP_060003	MYH4	myosin, heavy chain 4, skeletal muscle
	CA964061	3.11	1.21	0.17			CA964061	NP_569157	MXI1	MAX interactor 1
	CA968706	7.64	1.42	0.3			CA968706	NP_665807	MTPN	myotrophin
	CA966753	4.6	1.58	1			CA966753	NP_001012241	MSL1	male-specific lethal 1 homolog (Drosophila)
	CA964476			0.25	0.17	0.03	CA964476	NP_076926	MS4A4A	membrane-spanning 4-domains, subfamily A, member 4
	CA966446	5.37	1.28	0.19			Contig995	NP_060605	MRPS18A	mitochondrial ribosomal protein S18A
	CA967917	3.55	1.25	0.3			CA967917	NP_057149	MRPS16	mitochondrial ribosomal protein S16
	CF661428	4.76	1.35	0.1			CF661428	NP_073750	MRPS11	mitochondrial ribosomal protein S11
	CA965973	2.76	1.14	0			CA965973	NP_758455	MRPL54	mitochondrial ribosomal protein L54
	CA965741	4.49	1.59	0.96			Contig1038	NP_065142	MRPL47	mitochondrial ribosomal protein L47
	CA970207	4.49	1.59	0.7			Contig1038	NP_065142	MRPL47	mitochondrial ribosomal protein L47
	CA966827	4.1	1.34	1.08	0.8	0.01	CA966827	NP_075066	MRPL44	mitochondrial ribosomal protein L44
	CA966903	4.1	1.34	0.3			CA966903	NP_075066	MRPL44	mitochondrial ribosomal protein L44
	CA965166	3.69	1.48	0.14			CA965166	NP_057040	MRPL4	mitochondrial ribosomal protein L4
	CA966188	5.13	1.31	-0.09			CA966188	NP_078816	MRPL24	mitochondrial ribosomal protein L24
	CF661398	3.65	1.31	1.13			CF661398	NP_057034	MRPL2	mitochondrial ribosomal protein L2
	CA965132	3.84	1.34	0.74			CA965132	NP_055578	MRPL19	mitochondrial ribosomal protein L19
	CA968946	3.42	1.36	0.64			CA968946	NP_002940	MRPL12	mitochondrial ribosomal protein L12
	CA964134			0.22	0.19	0.04	CA964134	NP_057531	MPP6	membrane protein, palmitoylated 6 (MAGUK p55 subfamily member 6)
	CA966525	6.56	1.63	0.38			CA966525	NP_002427	MPP1	membrane protein, palmitoylated 1, 55kDa
	CA964940	5.62	1.8	0.36			CA964940	NP_002427	MPP1	membrane protein, palmitoylated 1, 55kDa
	CA970287	2.32	1.14	-0.28			CA970287	NP_775739	MOBKL1A	MOB1, Mps One Binder kinase activator-like 1A (yeast)
	CA970241	6.26	1.5	1.25	0.7	0.02	CA970241	NP_060054	MIOX	myo-inositol oxygenase
	CA968720	6.26	1.5	0.01			CA968720	NP_060054	MIOX	myo-inositol oxygenase
	CA964854			0.79	0.66	0	CA964854	NP_001092261	MID1IP1	MID1 interacting protein 1 (gastrulation specific G12 homolog (zebrafish))
	CA964229			0.34	0.22	0.02	Contig1149	NP_001092261	MID1IP1	MID1 interacting protein 1 (gastrulation specific G12 homolog (zebrafish))
	CF662959			0.27	0.24	0.01	CF662959	NP_060164	MFSD6	major facilitator superfamily domain containing 6
	CA966159	4.82	1.32	0.67			CA966159	NP_002389	MEIS1	Meis homeobox 1
	CF661498	3.57	1.19	-0.1			CF661498	NP_060489	MED9	mediator complex subunit 9
	CF661496	3.57	1.19	-0.28			CF661496	NP_060489	MED9	mediator complex subunit 9
	CA968275	2.67	1.29	0.37			Contig751	NP_005909	MDH2	malate dehydrogenase 2, NAD (mitochondrial)
	CF660620	2.34	1.15	0.36			CF660620	NP_005909	MDH2	malate dehydrogenase 2, NAD (mitochondrial)
	CF661022	2.67	1.29	0.32			Contig751	NP_005909	MDH2	malate dehydrogenase 2, NAD (mitochondrial)
	CF660983	2.34	1.15	0.24			Contig845	NP_005909	MDH2	malate dehydrogenase 2, NAD (mitochondrial)
	CF662977	2.34	1.15	0.23			Contig845	NP_005909	MDH2	malate dehydrogenase 2, NAD (mitochondrial)
	CA967148	8.19	1.6	0.26			Contig681	NP_005908	MDH1	malate dehydrogenase 1, NAD (soluble)
	CA966622	8.19	1.6	0.15			CA966622	NP_005908	MDH1	malate dehydrogenase 1, NAD (soluble)
	CA966038	4.61	1.27	0.49	0.4	0.01	CA966038	NP_071415	MCCC2	methylcrotonoyl-Coenzyme A carboxylase 2 (beta)
	CF662342			0.44	0.39	0.01	CF662342	NP_624302	MASP1	mannan-binding lectin serine peptidase 1 (C4/C2 activating component of Ra-reactive factor)
	CA964824	5.34	1.49	0.2			CA964824	NP_075385	MARCKSL1	MARCKS-like 1
	CA968046	2.94	1.25	0.34			CA968046	NP_036458	MAPRE3	microtubule-associated protein, RP/EB family, member 3
	CA969312	6.61	1.54	0.92			CA969312	NP_004626	MAPKAPK3	mitogen-activated protein kinase-activated protein kinase 3
	CA966995	3.95	1.31	0.46			CA966995	NP_006715	MAP3K4	mitogen-activated protein kinase kinase kinase 4
	CA968226	4.45	1.37	0.61			Contig1272	NP_115903	MAP1LC3A	microtubule-associated protein 1 light chain 3 alpha
	CA966031	4.45	1.37	0.36			Contig1272	NP_115903	MAP1LC3A	microtubule-associated protein 1 light chain 3 alpha
	CA966571	2.55	1.44	0.3			CA966571	NP_115898	MAK16	MAK16 homolog (S. cerevisiae)
	CF662868	6.71	1.42	0.28			CF662868	NP_149033	MACF1	microtubule-actin crosslinking factor 1
	CF660594			0.23	0.2	0.01	Contig637	NP_115906	LYZL1	lysozyme-like 1
	CF662717			0.31	0.23	0.04	CF662717	NP_064554	LXN	latexin
	CA966310	5.94	1.32	-0.08			CA966310	NP_000618	LTBP1	latent transforming growth factor beta binding protein 1
	CA966746	4.24	1.39	0.03			CA966746	NP_057283	LSM7	LSM7 homolog, U6 small nuclear RNA associated (S. cerevisiae)
	CA966051	2.19	1.12	-0.01			CA966051	NP_057283	LSM7	LSM7 homolog, U6 small nuclear RNA associated (S. cerevisiae)
	CA966455	4.24	1.39	-0.1			CA966455	NP_057283	LSM7	LSM7 homolog, U6 small nuclear RNA associated (S. cerevisiae)
	CA966907	4.08	1.25	0.48			CA966907	NP_689557	LSM12	LSM12 homolog (S. cerevisiae)
	CA966914	3.93	1.24	0.27			CA966914	NP_689557	LSM12	LSM12 homolog (S. cerevisiae)
	CF661451	2.89	1.27	0.24			CF661451	NP_060979	LRRC59	leucine rich repeat containing 59
	CF662622			0.5	0.39	0.01	CF662622	NP_573566	LRPPRC	leucine-rich PPR-motif containing
	CA966716	3.81	1.26	0.19			CA966716	XP_001718559	LOC654188	similar to peptidylprolyl isomerase A isoform 1
	CA970056	7.21	3.07	1.67			CA970056	NP_001073947	LOC389257	leucine-rich repeat-containing protein 14-like
	CA968123	7.47	1.71	0.86			CA968123	NP_001073947	LOC389257	leucine-rich repeat-containing protein 14-like
	CA969651	4.95	1.27	0.27			CA969651	NP_001017980	LOC203547	hypothetical protein LOC203547
	CA969446	4.95	1.27	-0.04			CA969446	NP_001017980	LOC203547	hypothetical protein LOC203547
	CA964206			0.19	0.14	0.04	CA964206	NP_937790	LOC116236	hypothetical protein LOC116236
	CA964027	5.9	2.43	3.25	2.33	0.01	CA964027	XP_001713861	LOC100132394	hypothetical protein LOC100132394
	CA968064	3.96	1.22	0.17			CA968064	XP_001717364	LOC100129825	hypothetical protein LOC100129825
	CA969706	8.4	2.05	1.44	1.21	0.02	CA969706	XP_001723498	LOC100128274	hypothetical protein LOC100128274
	CF663113	4.63	1.29	0.36			CF663113	XP_001723498	LOC100128274	hypothetical protein LOC100128274
	CA964977	4.79	1.25	0.16			CA964977	XP_001723498	LOC100128274	hypothetical protein LOC100128274
	CF662655	2.56	1.14	0.24			CF662655	NP_443203	LEAP2	liver expressed antimicrobial peptide 2
	CA964821	4.64	1.17	0.2			CA964821	NP_006046	LANCL1	LanC lantibiotic synthetase component C-like 1 (bacterial)
	CA968552	3.55	1.39	0.76			CA968552	NP_005548	KRT16	keratin 16
	CF661435	1.89	1.18	0.4	0.29	0.05	Contig691	NP_002256	KPNB1	karyopherin (importin) beta 1
	CF660640	2.68	1.14	0.61			Contig791	NP_002256	KPNB1	karyopherin (importin) beta 1
	CF660626	2.68	1.14	0.22			Contig791	NP_002256	KPNB1	karyopherin (importin) beta 1
	CF660654	2.68	1.14	0.22			CF660654	NP_002256	KPNB1	karyopherin (importin) beta 1
	CF660656	2.68	1.14	0.08			Contig791	NP_002256	KPNB1	karyopherin (importin) beta 1
	CA969202			0.79	0.53	0.02	CA969202	NP_569713	KLHL6	kelch-like 6 (Drosophila)
	CA966554	10.29	3.2	2.6	1.71	0.02	CA966554	NP_001003760	KLHL31	kelch-like 31 (Drosophila)
	CA965660	10.29	3.2	0.7			CA965660	NP_001003760	KLHL31	kelch-like 31 (Drosophila)
	CF660882	7.16	1.45	0.72			CF660882	NP_036443	KIN	KIN, antigenic determinant of recA protein homolog (mouse)
	CA970012	6.05	1.42	0.27			CA970012	NP_065880	KIAA1432	KIAA1432
	CA967220	10.11	1.87	1.12			CA967220	NP_001073153	KIAA1191	KIAA1191
	CA966309	3.53	1.24	0.57			CA966309	NP_079440	KIAA0999	KIAA0999 protein
	CF660688	2.61	1.14	0.25			CF660688	NP_055739	KIAA0831	KIAA0831
	CF661513	2.61	1.14	0.23			Contig764	NP_055739	KIAA0831	KIAA0831
	CF661624	2.61	1.14	0.11			CF661624	NP_055739	KIAA0831	KIAA0831
	CF660891	2.61	1.14	-0.28			Contig764	NP_055739	KIAA0831	KIAA0831
	CA967768	3.84	1.4	0.9			CA967768	NP_056044	KIAA0664	KIAA0664
	CF662742	5.25	1.45	1			CF662742	NP_055564	KIAA0586	KIAA0586
	CA967746	3.22	1.3	0.4			CA967746	NP_064507	KCMF1	potassium channel modulatory factor 1
	CA969851			0.14	0.13	0.03	CA969851	NP_055691	JOSD1	Josephin domain containing 1
	CA967085			0.36	0.28	0.03	CA967085	NP_068839	ITM2B	integral membrane protein 2B
	CA966889	3.45	1.17	0.19			CA966889	NP_068839	ITM2B	integral membrane protein 2B
	CF660460	3.45	1.17	0			CF660460	NP_068839	ITM2B	integral membrane protein 2B
	CA967340	7.73	1.46	3.46	2.64	0.01	Contig1366	NP_002208	ITIH3	inter-alpha (globulin) inhibitor H3
	CA965195			0.2	0.18	0.03	Contig1059	NP_002208	ITIH3	inter-alpha (globulin) inhibitor H3
	CA968463	7.73	1.46	0.42			CA968463	NP_002208	ITIH3	inter-alpha (globulin) inhibitor H3
	CA966752	7.73	1.46	0.34			Contig1366	NP_002208	ITIH3	inter-alpha (globulin) inhibitor H3
	CA965154	7.73	1.46	0.22			CA965154	NP_002208	ITIH3	inter-alpha (globulin) inhibitor H3
	CA965240	7.73	1.46	0.07			Contig1366	NP_002208	ITIH3	inter-alpha (globulin) inhibitor H3
	CA967713	8.9	2.15	2.06	1.58	0	CA967713	NP_065752	ISY1	ISY1 splicing factor homolog (S. cerevisiae)
	CA968692	2.57	1.13	0.09			CA968692	NP_998760	ISCU	iron-sulfur cluster scaffold homolog (E. coli)
	CA970393	2.57	1.13	-0.03			Contig1164	NP_998760	ISCU	iron-sulfur cluster scaffold homolog (E. coli)
	CA968321	2.57	1.13	-0.09			CA968321	NP_998760	ISCU	iron-sulfur cluster scaffold homolog (E. coli)
	CA967212			0.93	0.52	0.02	CA967212	NP_002184	INHBB	inhibin, beta B
	CA965779	3.03	1.32	0.06			CA965779	NP_006074	IK	IK cytokine, down-regulator of HLA II
	CA966026	2.48	1.13	0.3			CA966026	NP_777547	IFT20	intraflagellar transport 20 homolog (Chlamydomonas)
	CF662985	5.03	1.45	0.24			Contig867	NP_002159	IDH2	isocitrate dehydrogenase 2 (NADP+), mitochondrial
	CF662883	5.03	1.45	0.19			Contig867	NP_002159	IDH2	isocitrate dehydrogenase 2 (NADP+), mitochondrial
	CA966182	5.03	1.45	0.06			CA966182	NP_002159	IDH2	isocitrate dehydrogenase 2 (NADP+), mitochondrial
	CA969227	5.03	1.45	-0.02			CA969227	NP_002159	IDH2	isocitrate dehydrogenase 2 (NADP+), mitochondrial
	CA967334	3.68	1.69	1.32			Contig1368	NP_115679	HSDL2	hydroxysteroid dehydrogenase like 2
	CA965509	3.68	1.69	1.15			CA965509	NP_115679	HSDL2	hydroxysteroid dehydrogenase like 2
	CA966607	3.68	1.69	0.96			Contig1368	NP_115679	HSDL2	hydroxysteroid dehydrogenase like 2
	CA968659	3.71	1.23	0.33			CA968659	NP_741999	HSCB	HscB iron-sulfur cluster co-chaperone homolog (E. coli)
	CA967590			0.72	0.48	0.03	Contig1338	NP_000604	HPX	hemopexin
	CA967280	4.61	1.34	0.47			Contig1307	NP_000185	HPRT1	hypoxanthine phosphoribosyltransferase 1
	CA967651	4.61	1.34	0.21			Contig1307	NP_000185	HPRT1	hypoxanthine phosphoribosyltransferase 1
	CA966426	4.61	1.34	0.12			CA966426	NP_000185	HPRT1	hypoxanthine phosphoribosyltransferase 1
	CA966422	4.61	1.34	0.11			CA966422	NP_000185	HPRT1	hypoxanthine phosphoribosyltransferase 1
	CA968276	4.82	1.45	0.44			Contig1003	NP_112556	HNRNPAB	heterogeneous nuclear ribonucleoprotein A/B
	CA966286	3.47	1.37	0.55	0.33	0.03	CA966286	NP_006796	HNRNPA0	heterogeneous nuclear ribonucleoprotein A0
	CA968384	3.87	1.57	-0.02			Contig1109	NP_005333	HMGB3	high-mobility group box 3
	CA964749	3.87	1.57	-0.25			Contig1109	NP_005333	HMGB3	high-mobility group box 3
	CA969208			1.13	0.65	0.02	CA969208	NP_000179	HK1	hexokinase 1
	CA969997			0.25	0.18	0.05	Contig1580	NP_000179	HK1	hexokinase 1
	CA969162	2.49	1.33	0.16			CA969162	NP_003519	HIST2H2BE	histone cluster 2, H2be
	CA969895	3.72	1.51	0.09			CA969895	NP_003519	HIST2H2BE	histone cluster 2, H2be
	CA969691	2.49	1.33	-0.41			CA969691	NP_003519	HIST2H2BE	histone cluster 2, H2be
	CA967818	3.62	1.26	0.55	0.36	0.04	CA967818	NP_778235	HIST2H2AB	histone cluster 2, H2ab
	CA966874	4.96	1.23	0.11			CA966874	NP_620175	HIGD2A	HIG1 domain family, member 2A
	CF661470	5.04	1.29	1.33	0.95	0.02	CF661470	NP_003913	HERC1	hect (homologous to the E6-AP (UBE3A) carboxyl terminus) domain and RCC1 (CHC1)-like domain (RLD) 1
	CF661472	5.04	1.29	0.11			CF661472	NP_003913	HERC1	hect (homologous to the E6-AP (UBE3A) carboxyl terminus) domain and RCC1 (CHC1)-like domain (RLD) 1
	CA969341			0.7	0.53	0	CA969341	NP_001116080	HCCS	holocytochrome c synthase (cytochrome c heme-lyase)
	CA968050			0.87	0.53	0.04	CA968050	NP_443731	HCCA2	HCCA2 protein
	CF662291	8.07	3.39	2.21			CF662291	NP_002099	HAL	histidine ammonia-lyase
	CA964076	5.25	1.93	0.98			CA964076	NP_000174	HADHB	hydroxyacyl-Coenzyme A dehydrogenase/3-ketoacyl-Coenzyme A thiolase/enoyl-Coenzyme A hydratase (trifunctional protein), beta subunit
	CA967500	3.48	1.31	0.56			CA967500	NP_000174	HADHB	hydroxyacyl-Coenzyme A dehydrogenase/3-ketoacyl-Coenzyme A thiolase/enoyl-Coenzyme A hydratase (trifunctional protein), beta subunit
	CA970088	2.72	1.18	-0.02			CA970088	NP_000174	HADHB	hydroxyacyl-Coenzyme A dehydrogenase/3-ketoacyl-Coenzyme A thiolase/enoyl-Coenzyme A hydratase (trifunctional protein), beta subunit
	CA964956	3.79	1.29	0.81	0.55	0.01	CA964956	NP_005315	H3F3B	H3 histone, family 3B (H3.3B)
	CF662995	5.68	1.34	0.55			CF662995	NP_005315	H3F3B	H3 histone, family 3B (H3.3B)
	CA970177	5.68	1.34	0.44			CA970177	NP_005315	H3F3B	H3 histone, family 3B (H3.3B)
	CA966989	2.92	1.47	-0.01			CA966989	NP_005309	H1F0	H1 histone family, member 0
	CA968289			0.46	0.35	0.01	CA968289	NP_000847	GUCY1A3	guanylate cyclase 1, soluble, alpha 3
	CA964237	4.48	1.23	0.11			Contig1315	NP_000840	GSTM3	glutathione S-transferase mu 3 (brain)
	CA968721	4.48	1.23	0.08			CA968721	NP_000840	GSTM3	glutathione S-transferase mu 3 (brain)
	CA967612	4.48	1.23	0.06			Contig1315	NP_000840	GSTM3	glutathione S-transferase mu 3 (brain)
	CA966478	6.88	1.46	0.16			Contig758	NP_689620	GRPEL2	GrpE-like 2, mitochondrial (E. coli)
	CA966438	5.19	1.65	0.16			CA966438	NP_689620	GRPEL2	GrpE-like 2, mitochondrial (E. coli)
	CF660962	6.88	1.46	0.14			Contig758	NP_689620	GRPEL2	GrpE-like 2, mitochondrial (E. coli)
	CA965899	5.65	1.32	0.01			CA965899	NP_068775	GRIK2	glutamate receptor, ionotropic, kainate 2
	CF660967	5.81	1.44	1.26	1.06	0	Contig1100	NP_036335	GRHPR	glyoxylate reductase/hydroxypyruvate reductase
	CA966762	5.81	1.44	2.65	1.43	0.03	CA966762	NP_036335	GRHPR	glyoxylate reductase/hydroxypyruvate reductase
	CA968885	5.81	1.44	0.07			CA968885	NP_036335	GRHPR	glyoxylate reductase/hydroxypyruvate reductase
	CA964788	5.81	1.44	0.01			Contig1100	NP_036335	GRHPR	glyoxylate reductase/hydroxypyruvate reductase
	CF662796			0.49	0.34	0.01	CF662796	NP_076416	GRAMD3	GRAM domain containing 3
	CA965414	10.13	1.63	0.2			CA965414	NP_597700	GPT2	glutamic pyruvate transaminase (alanine aminotransferase) 2
	CF661511	2.13	1.08	0.08			CF661511	NP_001093122	GPR137C	G protein-coupled receptor 137C
	CA968169			0.35	0.24	0.02	CA968169	NP_001001995	GPM6B	glycoprotein M6B
	CF662550			0.7	0.45	0.03	CF662550	NP_005267	GPD1	glycerol-3-phosphate dehydrogenase 1 (soluble)
	CA965277	6.9	2.11	1.24			Contig961	NP_002070	GOT1	glutamic-oxaloacetic transaminase 1, soluble (aspartate aminotransferase 1)
	CA967016	6.9	2.11	0.43			Contig961	NP_002070	GOT1	glutamic-oxaloacetic transaminase 1, soluble (aspartate aminotransferase 1)
	CA970247	8.24	1.29	0.31			CA970247	NP_001002002	GMPR2	guanosine monophosphate reductase 2
	CF663053	3.9	1.19	0.03			Contig1295	NP_055209	GHITM	growth hormone inducible transmembrane protein
	CA964818	3.9	1.19	-0.02			Contig1295	NP_055209	GHITM	growth hormone inducible transmembrane protein
	CF662670	3.9	1.19	-0.05			CF662670	NP_055209	GHITM	growth hormone inducible transmembrane protein
	CA967760	3.9	1.19	-0.09			Contig1295	NP_055209	GHITM	growth hormone inducible transmembrane protein
	CF662233	3.11	1.25	0.28			CF662233	NP_006827	GCN1L1	GCN1 general control of amino-acid synthesis 1-like 1 (yeast)
	CA968103			1.08	0.48	0.04	Contig1277	NP_055179	GAPDHS	glyceraldehyde-3-phosphate dehydrogenase, spermatogenic
	CA969322			1.06	0.48	0.04	CA969322	NP_055179	GAPDHS	glyceraldehyde-3-phosphate dehydrogenase, spermatogenic
	CF662327			1	0.61	0.03	Contig926	NP_000147	GAMT	guanidinoacetate N-methyltransferase
	CA966569			1.14	0.85	0.01	CA966569	NP_620156	GALM	galactose mutarotase (aldose 1-epimerase)
	CA967028	4.91	2.32	0			CA967028	NP_000144	GALC	galactosylceramidase
	CA967745	4.38	1.37	0.6			CA967745	NP_002031	GABPA	GA binding protein transcription factor, alpha subunit 60kDa
	CF660624	4.38	1.37	0.5			CF660624	NP_002031	GABPA	GA binding protein transcription factor, alpha subunit 60kDa
	CF660438	2.29	1.12	-0.15			CF660438	NP_009216	GABARAPL2	GABA(A) receptor-associated protein-like 2
	CA964342	3.25	1.15	0.16			Contig1053	NP_009209	GABARAP	GABA(A) receptor-associated protein
	CA970153	4.45	1.29	0.1			Contig982	NP_009209	GABARAP	GABA(A) receptor-associated protein
	CF663059	3.25	1.15	0.06			CF663059	NP_009209	GABARAP	GABA(A) receptor-associated protein
	CA965361	3.25	1.15	-0.06			Contig1053	NP_009209	GABARAP	GABA(A) receptor-associated protein
	CF663032	3.19	1.21	-0.06			CF663032	NP_009209	GABARAP	GABA(A) receptor-associated protein
	CF661043			0.21	0.18	0.02	CF661043	NP_000393	G6PD	glucose-6-phosphate dehydrogenase
	CA970017	4.2	1.54	0.74			CA970017	NP_005745	G3BP1	GTPase activating protein (SH3 domain) binding protein 1
	CF660850			0.35	0.3	0	CF660850	NP_005078	FXR1	fragile X mental retardation, autosomal homolog 1
	CA966691	4.47	1.41	0.14			CA966691	NP_076423	FUNDC2	FUN14 domain containing 2
	CF660364	4.47	1.41	-0.15			CF660364	NP_076423	FUNDC2	FUN14 domain containing 2
	CA967251	4.47	1.41	-0.25			CA967251	NP_076423	FUNDC2	FUN14 domain containing 2
	CA965917			0.27	0.23	0.02	CA965917	NP_037525	FTSJ2	FtsJ homolog 2 (E. coli)
	CA965451	5.98	1.3	1.12	0.94	0	CA965451	NP_036412	FTSJ1	FtsJ homolog 1 (E. coli)
	CA968249	5.98	1.3	-0.02			CA968249	NP_036412	FTSJ1	FtsJ homolog 1 (E. coli)
	CF660480			1.28	0.92	0.01	Contig1491	NP_004108	FKBP5	FK506 binding protein 5
	CF663109			0.49	0.33	0.02	Contig1491	NP_004108	FKBP5	FK506 binding protein 5
	CA969943	2.96	3.31	5.37			CA969943	NP_478136	FBXO32	F-box protein 32
	CA968246			0.25	0.25	0.02	CA968246	NP_055991	FBXO28	F-box protein 28
	CF661614	2.12	1.07	0.12			CF661614	NP_001007524	F8A2	coagulation factor VIII-associated (intronic transcript) 2
	CF661374	2.12	1.07				CF661374	NP_001007524	F8A2	coagulation factor VIII-associated (intronic transcript) 2
	CA965266	3.98	1.56	0.52			CA965266	NP_004444	ETFDH	electron-transferring-flavoprotein dehydrogenase
	CF662981	9.07	1.44	0.2			Contig1313	NP_001976	ETFB	electron-transfer-flavoprotein, beta polypeptide
	CA967122	9.07	1.44	0.13			CA967122	NP_001976	ETFB	electron-transfer-flavoprotein, beta polypeptide
	CA967627	9.07	1.44	0.13			Contig1313	NP_001976	ETFB	electron-transfer-flavoprotein, beta polypeptide
	CA967527	3.25	1.21	-0.03			CA967527	NP_000117	ETFA	electron-transfer-flavoprotein, alpha polypeptide
	CA966477	3.67	1.87	1.02			CA966477	NP_004721	ETF1	eukaryotic translation termination factor 1
	CA965252	2.07	1.21	0.85			CA965252	NP_060019	EPDR1	ependymin related protein 1 (zebrafish)
	CF660970	14.31	3.07	13.78	8.37	0	CF660970	NP_443739	ENO3	enolase 3 (beta, muscle)
	CA968300			2.23	1.58	0.01	Contig1081	NP_443739	ENO3	enolase 3 (beta, muscle)
	CA970308			2.04	1.49	0.01	Contig1081	NP_443739	ENO3	enolase 3 (beta, muscle)
	CF660396	14.31	3.07	1.52	0.99	0.02	CF660396	NP_443739	ENO3	enolase 3 (beta, muscle)
	CA966361			1.35	0.93	0.02	CA966361	NP_443739	ENO3	enolase 3 (beta, muscle)
	CF662244			1.4	0.97	0.03	Contig1081	NP_443739	ENO3	enolase 3 (beta, muscle)
	CA964298			1.15	0.84	0.03	Contig1081	NP_443739	ENO3	enolase 3 (beta, muscle)
	CF662960	14.31	3.07	1.2			Contig849	NP_443739	ENO3	enolase 3 (beta, muscle)
	CA968336	14.31	3.07	0.4			Contig849	NP_443739	ENO3	enolase 3 (beta, muscle)
	CF662587			0.21	0.18	0.05	CF662587	NP_001962	ELA1	elastase 1, pancreatic
	CA966653	2.26	1.27	0.06			Contig136	NP_002203	EIF6	eukaryotic translation initiation factor 6
	CA967319	3.17	1.53	-0.1			CA967319	NP_001961	EIF5A	eukaryotic translation initiation factor 5A
	CF662459	3.08	1.39	-0.26			Contig836	NP_001961	EIF5A	eukaryotic translation initiation factor 5A
	CA964148	3.08	1.39	-0.29			CA964148	NP_001961	EIF5A	eukaryotic translation initiation factor 5A
	CF663031	3.08	1.39	-0.55			Contig836	NP_001961	EIF5A	eukaryotic translation initiation factor 5A
	CA965127	3.08	1.39	-0.56			Contig836	NP_001961	EIF5A	eukaryotic translation initiation factor 5A
	CF662358	3.08	1.39	-0.64			Contig836	NP_001961	EIF5A	eukaryotic translation initiation factor 5A
	CF663121	3.08	1.39				CF663121	NP_001961	EIF5A	eukaryotic translation initiation factor 5A
	CA964246	2.61	1.08	0.61			Contig322	NP_003746	EIF3G	eukaryotic translation initiation factor 3, subunit G
	CA968663	2.61	1.08	0.04			Contig322	NP_003746	EIF3G	eukaryotic translation initiation factor 3, subunit G
	CA966469	5.02	1.92	0.56			CA966469	NP_003741	EIF3A	eukaryotic translation initiation factor 3, subunit A
	CA965059	4.03	1.41	0.32			CA965059	NP_003741	EIF3A	eukaryotic translation initiation factor 3, subunit A
	CA965830	4.03	1.41	0.31			CA965830	NP_003741	EIF3A	eukaryotic translation initiation factor 3, subunit A
	CA964695	2.92	1.16	-0.03			CA964695	NP_003899	EIF2S2	eukaryotic translation initiation factor 2, subunit 2 beta, 38kDa
	CA967228	2.21	1.26	-0.29			CA967228	NP_003899	EIF2S2	eukaryotic translation initiation factor 2, subunit 2 beta, 38kDa
	CA969570	2.47	1.28	-0.33			CA969570	NP_003899	EIF2S2	eukaryotic translation initiation factor 2, subunit 2 beta, 38kDa
	CF662367	6.36	1.73	0.43			CF662367	NP_005866	EIF1B	eukaryotic translation initiation factor 1B
	CA965406	6.36	1.73	0.38			Contig1051	NP_005866	EIF1B	eukaryotic translation initiation factor 1B
	CA966604	6.36	1.73	0.27			Contig1051	NP_005866	EIF1B	eukaryotic translation initiation factor 1B
	CA968850	6.36	1.73	0.12			CA968850	NP_005866	EIF1B	eukaryotic translation initiation factor 1B
	CF660362	3.08	1.19	0.85			CF660362	NP_001403	EIF1AX	eukaryotic translation initiation factor 1A, X-linked
	CA964645			0.78	0.6	0.01	CA964645	NP_001007534	DYSFIP1	dysferlin interacting protein 1
	CA965496	3.95	1.4	-0.06			CA965496	NP_001379	DRG2	developmentally regulated GTP binding protein 2
	CA964655	2.32	1.16	0.08			CA964655	NP_037370	DNAJC15	DnaJ (Hsp40) homolog, subfamily C, member 15
	CF662738	2.9	1.31	0.39			CF662738	NP_036398	DNAJB5	DnaJ (Hsp40) homolog, subfamily B, member 5
	CA967565	6.09	1.64	0.65	0.48	0.04	CA967565	NP_000099	DLD	dihydrolipoamide dehydrogenase
	CA966537	8.63	1.88	0.94			CA966537	NP_000099	DLD	dihydrolipoamide dehydrogenase
	CA967614	4.04	1.34	0.89	0.62	0.02	Contig1314	NP_001922	DLAT	dihydrolipoamide S-acetyltransferase
	CA966057	4.04	1.34	0.54			Contig1314	NP_001922	DLAT	dihydrolipoamide S-acetyltransferase
	CA966072	2.9	1.15	0.17			CA966072	NP_000783	DIO1	deiodinase, iodothyronine, type I
	CF662807	4.62	1.54	0.13			CF662807	NP_945314	DHX57	DEAH (Asp-Glu-Ala-Asp/His) box polypeptide 57
	CA969625	2.43	1.15	0.43			CA969625	NP_612461	DHRS1	dehydrogenase/reductase (SDR family) member 1
	CA968071	2.43	1.15	0.16			CA968071	NP_612461	DHRS1	dehydrogenase/reductase (SDR family) member 1
	CA965540	3.37	1.13	0.13			Contig1042	NP_001351	DHCR7	7-dehydrocholesterol reductase
	CA964896	3.37	1.13	0.03			Contig1042	NP_001351	DHCR7	7-dehydrocholesterol reductase
	CF660648			0.3	0.23	0.01	Contig719	NP_001918	DES	desmin
	CA968178	4.19	1.45	0.22			CA968178	NP_077271	DERL1	Der1-like domain family, member 1
	CA967230	4.19	1.45	0.08			CA967230	NP_077271	DERL1	Der1-like domain family, member 1
	CA965500	2.99	1.22	-0.21			CA965500	NP_003668	DENR	density-regulated protein
	CA969551	5.47	1.55	-0.26			CA969551	NP_003668	DENR	density-regulated protein
	CA967361	4.45	1.31	0.46			CA967361	NP_001350	DECR1	2,4-dienoyl CoA reductase 1, mitochondrial
	CA965817	4.44	1.5	0.42			CA965817	NP_055644	DDX46	DEAD (Asp-Glu-Ala-Asp) box polypeptide 46
	CA966408	3.43	1.56	0.69			CA966408	NP_004719	DDX21	DEAD (Asp-Glu-Ala-Asp) box polypeptide 21
	CA964654	4.65	1.28	0.39			CA964654	NP_056029	DDHD2	DDHD domain containing 2
	CA965109			0.27	0.24	0.02	CA965109	NP_009165	DCTN3	dynactin 3 (p22)
	CA965456	3.93	1.19	0.07			CA965456	NP_001910	DCI	dodecenoyl-Coenzyme A delta isomerase (3,2 trans-enoyl-Coenzyme A isomerase)
	CA966340	3.93	1.19	-0.07			CA966340	NP_001910	DCI	dodecenoyl-Coenzyme A delta isomerase (3,2 trans-enoyl-Coenzyme A isomerase)
	CA970252	3.93	1.19	-0.12			CA970252	NP_001910	DCI	dodecenoyl-Coenzyme A delta isomerase (3,2 trans-enoyl-Coenzyme A isomerase)
	CA969991			0.45	0.38	0.01	CA969991	NP_059430	CYTH1	cytohesin 1
	CA965344	9.19	3.2	0.99			CA965344	NP_061820	CYCS	cytochrome c, somatic
	CA966993	8.7	1.65	0.44			Contig1278	NP_001907	CYC1	cytochrome c-1
	CA966996	8.7	1.65	0.24			Contig1278	NP_001907	CYC1	cytochrome c-1
	CA967237	8.7	1.65	0.24			Contig1278	NP_001907	CYC1	cytochrome c-1
	CA968053	8.7	1.65	0.24			Contig1278	NP_001907	CYC1	cytochrome c-1
	CF660359			0.49	0.42	0.03	CF660359	NP_057487	CWC15	CWC15 spliceosome-associated protein homolog (S. cerevisiae)
	CF662651	3.76	1.23	0.18			CF662651	NP_001893	CTH	cystathionase (cystathionine gamma-lyase)
	CA964334			0.48	0.3	0.03	CA964334	NP_061060	CSGALNACT2	chondroitin sulfate N-acetylgalactosaminyltransferase 2
	CA968066	2.12	1.1	-0.04			CA968066	NP_001070883	CRELD1	cysteine-rich with EGF-like domains 1
	CF661573	3.19	1.34	0.45			CF661573	NP_001034707	CREBZF	CREB/ATF bZIP transcription factor
	CF661841	2.35	1.12	0.02			CF661841	NP_001858	COX7C	cytochrome c oxidase subunit VIIc
	CA967172	2.61	1.13	-0.04			CA967172	NP_001858	COX7C	cytochrome c oxidase subunit VIIc
	CA966667	3.96	1.55	0.24			CA966667	NP_001857	COX7B	cytochrome c oxidase subunit VIIb
	CA966014	5.98	1.75	0.74			CA966014	NP_004709	COX7A2L	cytochrome c oxidase subunit VIIa polypeptide 2 like
	CF662619	4.74	1.38	0.43			CF662619	NP_004709	COX7A2L	cytochrome c oxidase subunit VIIa polypeptide 2 like
	CF661450	3.9	1.94	1.53			CF661450	NP_004365	COX6C	cytochrome c oxidase subunit VIc
	CF661908	2.29	1.1	-0.07			CF661908	NP_004365	COX6C	cytochrome c oxidase subunit VIc
	CA965512	3.3	1.49	-0.2			CA965512	NP_001854	COX6B1	cytochrome c oxidase subunit Vib polypeptide 1 (ubiquitous)
	CA965958	5.59	1.34	0.33			Contig1481	NP_004246	COX5A	cytochrome c oxidase subunit Va
	CA967166	5.59	1.34	0.02			Contig953	NP_004246	COX5A	cytochrome c oxidase subunit Va
	CA966965	5.59	1.34				CA966965	NP_004246	COX5A	cytochrome c oxidase subunit Va
	CA967159	5.59	1.34				CA967159	NP_004246	COX5A	cytochrome c oxidase subunit Va
	CA967191	5.59	1.34				Contig953	NP_004246	COX5A	cytochrome c oxidase subunit Va
	CA964388			0.17	0.15	0.03	CA964388	NP_064708	COQ9	coenzyme Q9 homolog (S. cerevisiae)
	CF662845	2.58	1.17	0.18			CF662845	NP_079423	COQ10B	coenzyme Q10 homolog B (S. cerevisiae)
	CA969724	2.87	1.33	0.03			CA969724	NP_003644	COPS3	COP9 constitutive photomorphogenic homolog subunit 3 (Arabidopsis)
	CF661499	4.4	1.18	0.18			CF661499	NP_006339	COG5	component of oligomeric golgi complex 5
	CA966799	4.19	1.38	0.08			CA966799	NP_001120668	CNBP	CCHC-type zinc finger, nucleic acid binding protein
	CF661574	4.19	1.38	-0.82			Contig667	NP_001120668	CNBP	CCHC-type zinc finger, nucleic acid binding protein
	CF662460	4.04	1.54	-0.16			CF662460	NP_620164	CMBL	carboxymethylenebutenolidase homolog (Pseudomonas)
	CA965296	2.92	1.35	0.46			CA965296	NP_009028	CLTB	clathrin, light chain (Lcb)
	CA967005	3.27	1.57	0.43			CA967005	NP_006651	CLPX	ClpX caseinolytic peptidase X homolog (E. coli)
	CA968311			1.71	1.19	0	Contig1193	NP_001815	CKM	creatine kinase, muscle
	CA968307	3.15	1.34	1.55	1.15	0	Contig1589	NP_001815	CKM	creatine kinase, muscle
	CF660369			1.53	1.14	0	Contig1193	NP_001815	CKM	creatine kinase, muscle
	CA969830			1.5	1.16	0	Contig1193	NP_001815	CKM	creatine kinase, muscle
	CA968417			1.49	1.04	0	Contig1193	NP_001815	CKM	creatine kinase, muscle
	CA968233			1.46	1.19	0	CA968233	NP_001815	CKM	creatine kinase, muscle
	CA966671	2.84	1.28	1.45	1.08	0	CA966671	NP_001815	CKM	creatine kinase, muscle
	CF660591			1.4	1.03	0	CF660591	NP_001815	CKM	creatine kinase, muscle
	CA968078			1.39	1.04	0	Contig958	NP_001815	CKM	creatine kinase, muscle
	CA965076			1.36	0.98	0	Contig1087	NP_001815	CKM	creatine kinase, muscle
	CF660361			1.33	1.06	0	Contig1087	NP_001815	CKM	creatine kinase, muscle
	CA969116			1.32	0.99	0	CA969116	NP_001815	CKM	creatine kinase, muscle
	CA964488			1.25	0.85	0	CA964488	NP_001815	CKM	creatine kinase, muscle
	CF660605			1.25	0.96	0	Contig828	NP_001815	CKM	creatine kinase, muscle
	CA968127			1.24	0.99	0	Contig958	NP_001815	CKM	creatine kinase, muscle
	CA964434			1.22	0.83	0	Contig1129	NP_001815	CKM	creatine kinase, muscle
	CA968210			1.2	0.94	0	CA968210	NP_001815	CKM	creatine kinase, muscle
	CA964399			1.17	0.8	0	Contig1193	NP_001815	CKM	creatine kinase, muscle
	CA970009			1.06	0.86	0	Contig958	NP_001815	CKM	creatine kinase, muscle
	CA964547			1.01	0.73	0	Contig1129	NP_001815	CKM	creatine kinase, muscle
	CF660530			0.46	0.33	0	Contig1193	NP_001815	CKM	creatine kinase, muscle
	CF660704			0.41	0.31	0	Contig1087	NP_001815	CKM	creatine kinase, muscle
	CA967830			1.34	0.85	0.01	Contig1129	NP_001815	CKM	creatine kinase, muscle
	CA965115			1.29	0.99	0.01	Contig958	NP_001815	CKM	creatine kinase, muscle
	CA968399			1.29	0.9	0.01	Contig1087	NP_001815	CKM	creatine kinase, muscle
	CA968378			1.27	0.97	0.01	CA968378	NP_001815	CKM	creatine kinase, muscle
	CA970173			1.24	0.96	0.01	CA970173	NP_001815	CKM	creatine kinase, muscle
	CA965071			1.2	0.88	0.01	Contig1087	NP_001815	CKM	creatine kinase, muscle
	CA969915			1.18	0.87	0.01	Contig828	NP_001815	CKM	creatine kinase, muscle
	CA964489			1.14	0.77	0.01	Contig1087	NP_001815	CKM	creatine kinase, muscle
	CA967024			1.14	0.74	0.01	Contig1087	NP_001815	CKM	creatine kinase, muscle
	CA964354			1.12	0.7	0.01	CA964354	NP_001815	CKM	creatine kinase, muscle
	CA967047			1.1	0.9	0.01	Contig828	NP_001815	CKM	creatine kinase, muscle
	CA969603			1.1	0.79	0.01	CA969603	NP_001815	CKM	creatine kinase, muscle
	CA970369			1.06	0.89	0.01	CA970369	NP_001815	CKM	creatine kinase, muscle
	CF660380			1.06	0.72	0.01	Contig828	NP_001815	CKM	creatine kinase, muscle
	CF660567			1.02	0.8	0.01	Contig828	NP_001815	CKM	creatine kinase, muscle
	CA967063			0.92	0.67	0.01	Contig958	NP_001815	CKM	creatine kinase, muscle
	CF660422			0.49	0.4	0.01	Contig828	NP_001815	CKM	creatine kinase, muscle
	CF660545			0.47	0.4	0.01	Contig828	NP_001815	CKM	creatine kinase, muscle
	CF660527			0.46	0.36	0.01	Contig828	NP_001815	CKM	creatine kinase, muscle
	CA967875			0.85	0.6	0.02	CA967875	NP_001815	CKM	creatine kinase, muscle
	CF660708			0.95	0.65	0.03	CF660708	NP_001815	CKM	creatine kinase, muscle
	CA964273			0.55	0.33	0.03	CA964273	NP_001815	CKM	creatine kinase, muscle
	CA966642			0.36	0.29	0.03	Contig1193	NP_001815	CKM	creatine kinase, muscle
	CA968387			0.94	0.55	0.04	CA968387	NP_001815	CKM	creatine kinase, muscle
	CF660863			0.94	0.64	0.04	Contig828	NP_001815	CKM	creatine kinase, muscle
	CF660761			0.87	0.58	0.04	Contig1087	NP_001815	CKM	creatine kinase, muscle
	CF663038			0.8	0.46	0.05	Contig1193	NP_001815	CKM	creatine kinase, muscle
	CF662973			0.48	0.29	0.03	CF662973	NP_001035025	CHN2	chimerin (chimaerin) 2
	CA965494	3.61	1.24	0.11			CA965494	NP_002759	CHMP1A	chromatin modifying protein 1A
	CF660418			0.6	0.39	0.01	Contig1088	NP_970615	CHIA	chitinase, acidic
	CF660901			0.21	0.17	0.03	CF660901	NP_970615	CHIA	chitinase, acidic
	CA969135	8.64	1.48	0.24			CA969135	NP_057223	CHCHD2	coiled-coil-helix-coiled-coil-helix domain containing 2
	CA965110	3.19	1.25	0.57			CA965110	NP_976043	CHCHD1	coiled-coil-helix-coiled-coil-helix domain containing 1
	CA969264	2.32	1.57	3.81			CA969264	NP_077016	CHAC1	ChaC, cation transport regulator homolog 1 (E. coli)
	CA969321	2.32	1.57	1.57			CA969321	NP_077016	CHAC1	ChaC, cation transport regulator homolog 1 (E. coli)
	CA970057	2.32	1.57	0.29			Contig1181	NP_077016	CHAC1	ChaC, cation transport regulator homolog 1 (E. coli)
	CF661894	2.32	1.57	0.18			Contig1181	NP_077016	CHAC1	ChaC, cation transport regulator homolog 1 (E. coli)
	CA968444			0.29	0.18	0.03	Contig1446	NP_001701	CFB	complement factor B
	CF662612	2.36	1.11	0.09			CF662612	NP_001701	CFB	complement factor B
	CA969725	2.36	1.36	-0.37			CA969725	NP_859067	CENPV	centromere protein V
	CA965171	3.18	1.49	0.46			Contig1079	NP_006576	CCT8	chaperonin containing TCP1, subunit 8 (theta)
	CA966383	3.96	1.48	0.33			CA966383	NP_006420	CCT7	chaperonin containing TCP1, subunit 7 (eta)
	CA966375	4.38	2.25	-0.19			CA966375	NP_036205	CCT5	chaperonin containing TCP1, subunit 5 (epsilon)
	CA967285	2.31	1.32	0.02			CA967285	NP_006421	CCT4	chaperonin containing TCP1, subunit 4 (delta)
	CA965341	2.67	1.38	0.16			CA965341	NP_005989	CCT3	chaperonin containing TCP1, subunit 3 (gamma)
	CF662574	2.91	1.27	-0.03			Contig683	NP_005989	CCT3	chaperonin containing TCP1, subunit 3 (gamma)
	CF661485	2.91	1.27	-0.29			Contig683	NP_005989	CCT3	chaperonin containing TCP1, subunit 3 (gamma)
	CA967387			0.49	0.37	0.02	CA967387	NP_036250	CCRN4L	CCR4 carbon catabolite repression 4-like (S. cerevisiae)
	CA966950	2.72	1.29	0.26			CA966950	NP_077003	CCDC86	coiled-coil domain containing 86
	CA969686			0.43	0.39	0.02	CA969686	NP_997194	CCDC64	coiled-coil domain containing 64
	CA966878	3.58	1.16	0.05			CA966878	NP_775919	CCDC141	coiled-coil domain containing 141
	CF660964	3.25	1.21	0.1			CF660964	NP_057604	C9orf78	chromosome 9 open reading frame 78
	CA965841	6.32	1.54	-0.07			CA965841	NP_660310	C6orf57	chromosome 6 open reading frame 57
	CF660957	2.88	1.23	0.38			Contig759	NP_116012	C4orf49	chromosome 4 open reading frame 49
	CA969965	2.88	1.23	0.29			Contig759	NP_116012	C4orf49	chromosome 4 open reading frame 49
	CA965263	4.01	1.72	1.99			Contig1068	NP_077275	C20orf149	chromosome 20 open reading frame 149
	CF662383	4.01	1.72	1.33			Contig1068	NP_077275	C20orf149	chromosome 20 open reading frame 149
	CF662365	3.28	1.38	1.24			Contig918	NP_077275	C20orf149	chromosome 20 open reading frame 149
	CA965397	4.92	1.66	0.42			CA965397	NP_077275	C20orf149	chromosome 20 open reading frame 149
	CA967860	3.28	1.38	0.18			Contig918	NP_077275	C20orf149	chromosome 20 open reading frame 149
	CA966613	4.92	1.66	0.1			CA966613	NP_077275	C20orf149	chromosome 20 open reading frame 149
	CF662649	5.9	1.3	0.41			CF662649	NP_057311	C1orf9	chromosome 1 open reading frame 9
	CA970174	3.86	1.27	-0.01			CA970174	NP_991330	C19orf70	chromosome 19 open reading frame 70
	CA964919	3.86	1.27	-0.26			CA964919	NP_991330	C19orf70	chromosome 19 open reading frame 70
	CF662427	3.06	1.44	0.76			CF662427	NP_054836	C16orf72	chromosome 16 open reading frame 72
	CA969694	3.09	1.2	0.16			CA969694	NP_149978	C16orf45	chromosome 16 open reading frame 45
	CF660979	2.75	1.35	0.63	0.41	0.03	CF660979	NP_612427	C16orf14	chromosome 16 open reading frame 14
	CA967439	3.24	1.48	1.42			CA967439	NP_612427	C16orf14	chromosome 16 open reading frame 14
	CA966133	8.25	1.83	0.86			CA966133	NP_004885	C14orf2	chromosome 14 open reading frame 2
	CA966209	3.71	1.4	0.69			CA966209	NP_064580	C14orf124	chromosome 14 open reading frame 124
	CA969259			0.41	0.27	0.03	Contig1000	NP_054778	C13orf15	chromosome 13 open reading frame 15
	CA966098	3.64	1.17	0.02			CA966098	NP_079401	C10orf57	chromosome 10 open reading frame 57
	CA968232	4.93	4.37	2.29			Contig5	NP_054757	BZW2	basic leucine zipper and W2 domains 2
	CA966573	3.33	1.17	0.05			CA966573	NP_079341	BXDC5	brix domain containing 5
	CA965673	7.78	1.41	0.14			CA965673	NP_006689	BLCAP	bladder cancer associated protein
	CA966992	7.78	1.41	-0.14			CA966992	NP_006689	BLCAP	bladder cancer associated protein
	CA966515	7.78	1.41	-0.15			CA966515	NP_006689	BLCAP	bladder cancer associated protein
	CA966083	4.46	1.2	0.41			CA966083	NP_005495	BCAT1	branched chain aminotransferase 1, cytosolic
	CA964730	3.2	1.21	0.28			CA964730	NP_006308	BASP1	brain abundant, membrane attached signal protein 1
	CA965854	2.84	1.17	-0.08			CA965854	NP_057078	ATP6V1D	ATPase, H+ transporting, lysosomal 34kDa, V1 subunit D
	CA965536	3.03	1.28	0.49			CA965536	NP_001685	ATP6V0C	ATPase, H+ transporting, lysosomal 16kDa, V0 subunit c
	CA965114	3.08	1.2	0.19			CA965114	NP_001685	ATP6V0C	ATPase, H+ transporting, lysosomal 16kDa, V0 subunit c
	CA966227	5.91	1.37	0.06			CA966227	NP_001685	ATP6V0C	ATPase, H+ transporting, lysosomal 16kDa, V0 subunit c
	CA969690	5.91	1.37	0.01			CA969690	NP_001685	ATP6V0C	ATPase, H+ transporting, lysosomal 16kDa, V0 subunit c
	CA965268	7.65	1.74	-0.09			CA965268	NP_001680	ATP5G3	ATP synthase, H+ transporting, mitochondrial F0 complex, subunit C3 (subunit 9)
	CA967165	6.85	1.59	-0.09			CA967165	NP_001680	ATP5G3	ATP synthase, H+ transporting, mitochondrial F0 complex, subunit C3 (subunit 9)
	CA964389	4.48	1.23	0			CA964389	NP_001679	ATP5F1	ATP synthase, H+ transporting, mitochondrial F0 complex, subunit B1
	CA965475	4.48	1.23	-0.02			CA965475	NP_001679	ATP5F1	ATP synthase, H+ transporting, mitochondrial F0 complex, subunit B1
	CA966763	4.48	1.23	-0.02			CA966763	NP_001679	ATP5F1	ATP synthase, H+ transporting, mitochondrial F0 complex, subunit B1
	CA965247	4.48	1.23	-0.16			CA965247	NP_001679	ATP5F1	ATP synthase, H+ transporting, mitochondrial F0 complex, subunit B1
	CA966367	6.58	1.77	-0.17			CA966367	NP_001001975	ATP5D	ATP synthase, H+ transporting, mitochondrial F1 complex, delta subunit
	CA966690	4.87	1.29	0.59			Contig1075	NP_001001973	ATP5C1	ATP synthase, H+ transporting, mitochondrial F1 complex, gamma polypeptide 1
	CA965223	4.87	1.29	0.4			CA965223	NP_001001973	ATP5C1	ATP synthase, H+ transporting, mitochondrial F1 complex, gamma polypeptide 1
	CA966646	4.87	1.29	0.24			CA966646	NP_001001973	ATP5C1	ATP synthase, H+ transporting, mitochondrial F1 complex, gamma polypeptide 1
	CA965199	4.87	1.29	-0.03			Contig1075	NP_001001973	ATP5C1	ATP synthase, H+ transporting, mitochondrial F1 complex, gamma polypeptide 1
	CF663051	5.33	2.13	2.98	2.07	0	Contig159	NP_004311	ATP2A1	ATPase, Ca++ transporting, cardiac muscle, fast twitch 1
	CA970349	5.33	2.13	2.46	1.89	0	CA970349	NP_004311	ATP2A1	ATPase, Ca++ transporting, cardiac muscle, fast twitch 1
	CF662989			1.71	1.13	0.01	Contig844	NP_004311	ATP2A1	ATPase, Ca++ transporting, cardiac muscle, fast twitch 1
	CA968366			1.75	1.31	0.02	Contig1263	NP_004311	ATP2A1	ATPase, Ca++ transporting, cardiac muscle, fast twitch 1
	CF662715			0.87	0.54	0.03	CF662715	NP_004311	ATP2A1	ATPase, Ca++ transporting, cardiac muscle, fast twitch 1
	CF662990	7.14	2.3	0.99			CF662990	NP_057234	ASB2	ankyrin repeat and SOCS box-containing 2
	CA965964	2.92	1.18	0.39			CA965964	NP_001010887	ASAH3L	N-acylsphingosine amidohydrolase 3-like
	CA966618	10.12	3.89	14.53	7.58	0	Contig752	NP_005709	ARPC4	actin related protein 2/3 complex, subunit 4, 20kDa
	CF663023	10.12	3.89	0.26			Contig752	NP_005709	ARPC4	actin related protein 2/3 complex, subunit 4, 20kDa
	CF662300	6.12	2.04	2.57	1.97	0	CF662300	NP_001025443	ARNTL	aryl hydrocarbon receptor nuclear translocator-like
	CA968406			0.77	0.59	0	CA968406	NP_060481	ARGLU1	arginine and glutamate rich 1
	CA967548			0.85	0.58	0.03	Contig1374	NP_001163	ARG2	arginase, type II
	CA965493	8.36	1.5	0.49			CA965493	NP_003215	ARFRP1	ADP-ribosylation factor related protein 1
	CA969107	3.23	1.32	0			CA969107	NP_115765	ARFGAP2	ADP-ribosylation factor GTPase activating protein 2
	CA970029	5.35	1.69	0.86			CA970029	NP_001649	ARF1	ADP-ribosylation factor 1
	CA968566			0.3	0.21	0.04	CA968566	NP_001095937	AQP12B	aquaporin 12B
	CF660715	2.09	1.17	0			CF660715	NP_006780	APOBEC2	apolipoprotein B mRNA editing enzyme, catalytic polypeptide-like 2
	CA965976	5.94	1.31	0.92			CA965976	NP_000375	APOB	apolipoprotein B (including Ag(x) antigen)
	CA970428	2.62	1.76	0.74			CA970428	NP_000375	APOB	apolipoprotein B (including Ag(x) antigen)
	CA964033	5.94	1.31	0.27			CA964033	NP_000375	APOB	apolipoprotein B (including Ag(x) antigen)
	CA965954	3.72	1.22	0.24			CA965954	NP_005820	AP3S2	adaptor-related protein complex 3, sigma 2 subunit
	CA969216	2.5	1.25	0.28			CA969216	NP_000471	AMPD3	adenosine monophosphate deaminase (isoform E)
	CA968039			0.55	0.37	0.03	CA968039	NP_057028	AMDHD2	amidohydrolase domain containing 2
	CA966699			4.11	3.14	0	Contig1128	NP_908932	ALDOA	aldolase A, fructose-bisphosphate
	CF663001			1.12	0.79	0.01	CF663001	NP_908932	ALDOA	aldolase A, fructose-bisphosphate
	CF662776			1.07	0.79	0.01	Contig873	NP_908932	ALDOA	aldolase A, fructose-bisphosphate
	CA968423			1.06	0.77	0.01	Contig873	NP_908932	ALDOA	aldolase A, fructose-bisphosphate
	CA970359			1.13	0.74	0.02	Contig1128	NP_908932	ALDOA	aldolase A, fructose-bisphosphate
	CA966608			1.05	0.69	0.02	Contig1128	NP_908932	ALDOA	aldolase A, fructose-bisphosphate
	CF662708			0.76	0.51	0.03	Contig1128	NP_908932	ALDOA	aldolase A, fructose-bisphosphate
	CA969585			1.16	0.62	0.04	Contig873	NP_908932	ALDOA	aldolase A, fructose-bisphosphate
	CA965119			1.03	0.7	0.04	Contig873	NP_908932	ALDOA	aldolase A, fructose-bisphosphate
	CA964439			0.83	0.48	0.04	Contig1128	NP_908932	ALDOA	aldolase A, fructose-bisphosphate
	CA964404			0.78	0.48	0.04	Contig1128	NP_908932	ALDOA	aldolase A, fructose-bisphosphate
	CF662529	3.42	1.15	0.14			CF662529	NP_954635	ALAS1	aminolevulinate, delta-, synthase 1
	CA969848			0.19	0.18	0.03	Contig1210	NP_037542	AK3L1	adenylate kinase 3-like 1
	CF661142	2.25	1.22	0.41			CF661142	NP_112569	AGXT2L1	alanine-glyoxylate aminotransferase 2-like 1
	CA968279			0.39	0.24	0.04	CA968279	NP_000021	AGXT	alanine-glyoxylate aminotransferase
	CA965452	5.61	1.4	0.79			CA965452	NP_000021	AGXT	alanine-glyoxylate aminotransferase
	CF662850	8.09	1.68	0.55			CF662850	NP_000017	ADSL	adenylosuccinate lyase
	CA969838	8.09	1.68	0.11			CA969838	NP_000017	ADSL	adenylosuccinate lyase
	CA969332	8.17	1.7	-0.11			Contig235	NP_001089	ACO2	aconitase 2, mitochondrial
	CA969771	8.17	1.7	-0.12			Contig235	NP_001089	ACO2	aconitase 2, mitochondrial
	CF662760	3.67	1.43	0.23			Contig167	NP_000009	ACADVL	acyl-Coenzyme A dehydrogenase, very long chain
	CF661581	2.78	1.36	0.12			CF661581	NP_000008	ACADS	acyl-Coenzyme A dehydrogenase, C-2 to C-3 short chain
	CA965363	4.02	1.6	0.5			CA965363	NP_001120800	ACADM	acyl-Coenzyme A dehydrogenase, C-4 to C-12 straight chain
	CA965105	4.67	1.35	0.12			CA965105	NP_006102	ACAA2	acetyl-Coenzyme A acyltransferase 2
	CA967283	5.95	2.83	0.6			CA967283	NP_001035937	ABHD12	abhydrolase domain containing 12
	CA966450	3.85	2.46	0.43			CA966450	NP_009120	ABCF2	ATP-binding cassette, sub-family F (GCN20), member 2
	CA965822	3.91	2.09	0.36			CA965822	NP_009120	ABCF2	ATP-binding cassette, sub-family F (GCN20), member 2
	CA969669			0.58	0.46	0.04	CA969669	NP_009119	ABCB8	ATP-binding cassette, sub-family B (MDR/TAP), member 8
	CA966052	5.73	1.4	0.31			CA966052	NP_612392	ABBA-1	actin-bundling protein with BAIAP2 homology
	CA970355	3.59	1.33	0.41	0.29	0.04	Contig1171	NP_004252	2015-09-01	15 kDa selenoprotein
	CA966641	5.52	1.92	0.28			Contig831	NP_004252	2015-09-01	15 kDa selenoprotein
	CA968421	5.52	1.92	0.15			Contig831	NP_004252	2015-09-01	15 kDa selenoprotein
	CA966946	12.23	3.37	23.52	11.53	0
	CA966961	12.23	3.37	6.89	5.2	0
	CA966514	7.38	2.06	6.44	5.54	0
	CA966048	8.03	2.59	6.2	4.95	0
	CA966617	12.23	3.37	5.72	3.86	0
	CA967054	12.23	3.37	5.29	3.58	0
	CA967791	7.38	2.06	5.29	4.14	0
	CA970461	12.23	3.37	4.66	3.68	0
	CA968268	7.38	2.06	4.5	3.41	0
	CA967304	12.23	3.37	4.03	2.96	0
	CA966658	12.23	3.37	3.86	2.83	0
	CA966957	12.23	3.37	3.62	2.7	0
	CA966409	7.38	2.06	3.36	2.43	0
	CA966061	9.29	2.88	3.26	2.46	0
	CA967014	8.4	2.46	3.08	2.54	0
	CA966144	9.77	2.62	2.95	2.32	0
	CA967056	6.13	1.4	2.35	1.69	0
	CA965265	9.33	2.03	1.96	1.7	0
	CA966344	15.03	2.75	1.63	1.22	0
	CA968334	2.48	1.29	1.56	1.19	0
	CA968315			1.56	1.19	0
	CF662331	6.68	1.52	1.55	0.94	0
	CA967013	4.36	1.58	1.47	1.4	0
	CA968199	2.4	1.23	1.36	0.97	0
	CA964150	6.63	1.86	1.23	1.04	0
	CF662301	5.27	1.53	1.22	1.03	0
	CA967120			1.15	0.7	0
	CF660386			1.1	0.76	0
	CA966395			1.05	0.68	0
	CA965979	12.23	3.37	1	0.77	0
	CA966635	2.29	1.15	0.82	0.74	0
	CA965921	4.46	1.45	0.81	0.7	0
	CA964010			0.79	0.64	0
	CA968260			0.68	0.55	0
	CA968361			0.68	0.53	0
	CF662937	4.58	1.3	0.57	0.44	0
	CA967179			0.56	0.48	0
	CA968287			0.56	0.51	0
	CF660540			0.5	0.5	0
	CA964433			0.49	0.38	0
	CA965092			0.42	0.37	0
	CA969850			0.38	0.36	0
	CF662304	5.34	1.49	3.67	2.78	0.01
	CA966978	8.01	2.36	2.9	2.24	0.01
	CA966983	6.68	2.23	2.71	2.07	0.01
	CA970102			2.57	1.32	0.01
	CF662802	6.21	1.59	2.51	1.86	0.01
	CF662326	7.15	1.62	1.86	1.51	0.01
	CA968448			1.58	0.79	0.01
	CA964912	3.45	1.47	1.56	1.18	0.01
	CA970465			1.55	0.95	0.01
	CA965345			1.53	0.81	0.01
	CA969217			1.52	0.78	0.01
	CA967339			1.48	0.78	0.01
	CA965258			1.43	0.76	0.01
	CA964101			1.39	0.83	0.01
	CA965514	7.53	1.49	1.35	0.82	0.01
	CF662545			1.35	0.7	0.01
	CA966640			1.31	0.75	0.01
	CA966412	6.82	1.54	1.27	0.95	0.01
	CA966341	5.23	1.51	1.26	0.93	0.01
	CF662330			1.2	0.71	0.01
	CA966719	5.53	1.37	1.12	0.72	0.01
	CA968470	3.24	1.34	1.12	0.83	0.01
	CA965459			1.1	0.61	0.01
	CA967924	4.58	1.3	1.08	0.76	0.01
	CA968319			1.08	0.77	0.01
	CA968564			0.86	0.57	0.01
	CA968494			0.84	0.6	0.01
	CA969988			0.81	0.65	0.01
	CA966610	3.99	1.42	0.8	0.65	0.01
	CA964078			0.8	0.58	0.01
	CA968077	2.41	1.18	0.78	0.6	0.01
	CA968498			0.77	0.47	0.01
	CA969649			0.76	0.58	0.01
	CA967560			0.75	0.5	0.01
	CA968583			0.69	0.53	0.01
	CA970215			0.68	0.54	0.01
	CA967274			0.65	0.4	0.01
	CA966485			0.64	0.42	0.01
	CA965517	4.26	1.62	0.63	0.54	0.01
	CA967227	3.24	1.34	0.6	0.46	0.01
	CA968302			0.6	0.56	0.01
	CA968161			0.56	0.4	0.01
	CA968181			0.56	0.56	0.01
	CA968224			0.55	0.54	0.01
	CF662436			0.55	0.44	0.01
	CF660358			0.52	0.51	0.01
	CF660378			0.49	0.55	0.01
	CA966679			0.46	0.37	0.01
	CA969781	1.97	1.14	0.45	0.34	0.01
	CA964452			0.45	0.34	0.01
	CA970042			0.45	0.45	0.01
	CA970324			0.4	0.3	0.01
	CA967260			0.37	0.32	0.01
	CA969458			0.34	0.28	0.01
	CA967052			0.33	0.25	0.01
	CA966079			0.32	0.27	0.01
	CA967575			0.32	0.31	0.01
	CA967470			0.3	0.25	0.01
	CA967021			0.29	0.24	0.01
	CF663024			0.28	0.27	0.01
	CA964319			0.21	0.19	0.01
	CA966783	7.38	2.06	3.17	2.03	0.02
	CA965570			2.58	1.17	0.02
	CA966672	7.54	2.3	2.22	1.25	0.02
	CA967215	4.62	1.58	1.6	1.24	0.02
	CA970299	1.95	1.33	1.58	1.07	0.02
	CF662299			1.56	0.72	0.02
	CA964048			1.48	0.79	0.02
	CA966867			1.44	0.68	0.02
	CA965177			1.19	0.59	0.02
	CA965967	8.75	1.69	1.15	0.73	0.02
	CA967918			1.07	0.63	0.02
	CA966651	2.35	1.23	0.96	0.66	0.02
	CA966720			0.84	0.63	0.02
	CA965206			0.82	0.49	0.02
	CA965491	3.67	1.39	0.81	0.57	0.02
	CA965297	2.78	1.53	0.78	0.75	0.02
	CF662429			0.78	0.46	0.02
	CF661575	4.36	1.27	0.68	0.43	0.02
	CA965511			0.67	0.41	0.02
	CA968528			0.67	0.53	0.02
	CF662250			0.63	0.38	0.02
	CF660804			0.61	0.4	0.02
	CA968582			0.57	0.37	0.02
	CF660416			0.55	0.57	0.02
	CA964496			0.51	0.32	0.02
	CA970450	7.38	2.06	0.48	0.44	0.02
	CA968187			0.45	0.33	0.02
	CF662220			0.44	0.31	0.02
	CF660402			0.43	0.31	0.02
	CA966318			0.42	0.26	0.02
	CA968535			0.39	0.33	0.02
	CA967515			0.38	0.34	0.02
	CF662927			0.38	0.32	0.02
	CA968115			0.36	0.22	0.02
	CA967648			0.35	0.28	0.02
	CA968173			0.35	0.27	0.02
	CF660642			0.35	0.26	0.02
	CF662672			0.34	0.28	0.02
	CA965359			0.32	0.23	0.02
	CA967856			0.32	0.26	0.02
	CA969519			0.32	0.26	0.02
	CA964361			0.28	0.2	0.02
	CA969466			0.27	0.21	0.02
	CF660539			0.25	0.23	0.02
	CF660764			0.25	0.18	0.02
	CA965463	7.38	2.06	1.11	0.66	0.03
	CA968158			1	0.64	0.03
	CF660692			0.98	0.65	0.03
	CA965198			0.97	0.52	0.03
	CA966564	4.37	1.27	0.9	0.49	0.03
	CF662838			0.89	0.53	0.03
	CA966397			0.84	0.54	0.03
	CF660600			0.84	0.6	0.03
	CA967213	4.52	1.44	0.83	0.57	0.03
	CA967313			0.82	0.62	0.03
	CA968549			0.63	0.35	0.03
	CA969847			0.63	0.43	0.03
	CA965447			0.59	0.34	0.03
	CF662316	8.85	1.4	0.58	0.33	0.03
	CA968468			0.58	0.44	0.03
	CA969970			0.57	0.4	0.03
	CA968180			0.54	0.47	0.03
	CA969361			0.54	0.42	0.03
	CA967857			0.52	0.32	0.03
	CA968266			0.52	0.33	0.03
	CF661688			0.52	0.41	0.03
	CA966305			0.5	0.33	0.03
	CA965501			0.49	0.28	0.03
	CA968239			0.49	0.39	0.03
	CF662409			0.49	0.29	0.03
	CA966415			0.48	0.39	0.03
	CA968225			0.46	0.33	0.03
	CF660632			0.46	0.34	0.03
	CA968282	4.59	1.45	0.44	0.29	0.03
	CA964049			0.44	0.3	0.03
	CF662503			0.44	0.32	0.03
	CF662880			0.44	0.31	0.03
	CA967824			0.42	0.34	0.03
	CA967842			0.41	0.26	0.03
	CA966888			0.4	0.22	0.03
	CA968167			0.39	0.28	0.03
	CF660419			0.39	0.23	0.03
	CF662889			0.39	0.25	0.03
	CA967154			0.38	0.27	0.03
	CA968217			0.38	0.21	0.03
	CA964515			0.36	0.2	0.03
	CF660676			0.36	0.29	0.03
	CF660395			0.3	0.18	0.03
	CA965128			0.28	0.2	0.03
	CA965486			0.28	0.22	0.03
	CA964536			0.24	0.17	0.03
	CA970199			0.24	0.19	0.03
	CA968316			0.23	0.17	0.03
	CA970340			0.19	0.15	0.03
	CA965220			1.27	0.56	0.04
	CA969481			1.24	0.7	0.04
	CF662263			1.03	0.76	0.04
	CA968433			1.02	0.6	0.04
	CF662256			1.01	0.5	0.04
	CA965144			0.95	0.56	0.04
	CA964437			0.8	0.51	0.04
	CA970426			0.68	0.45	0.04
	CA969831	2.78	1.53	0.59	0.44	0.04
	CA964880			0.58	0.34	0.04
	CA968252			0.58	0.42	0.04
	CA968271			0.56	0.44	0.04
	CA965150			0.55	0.31	0.04
	CA969194			0.44	0.26	0.04
	CA964694			0.4	0.26	0.04
	CA968492			0.39	0.31	0.04
	CA968795			0.37	0.27	0.04
	CA965392			0.34	0.23	0.04
	CA966764			0.34	0.23	0.04
	CA964300			0.33	0.28	0.04
	CA967823			0.33	0.2	0.04
	CA970463			0.33	0.24	0.04
	CF662472			0.32	0.23	0.04
	CA967900			0.28	0.17	0.04
	CF660698			0.28	0.23	0.04
	CA969496			0.27	0.18	0.04
	CA968697			0.25	0.21	0.04
	CF660773			0.24	0.18	0.04
	CA967965			0.23	0.16	0.04
	CA970360			0.2	0.18	0.04
	CF660619			0.18	0.14	0.04
	CA968264			0.17	0.15	0.04
	CA970094			0.17	0.15	0.04
	CA965400	12.22	2.51	1.46	0.83	0.05
	CF660674			1.02	0.64	0.05
	CA968045	2.53	1.27	0.91	0.44	0.05
	CA965287			0.85	0.43	0.05
	CA966855	2.31	1.23	0.73	0.48	0.05
	CA968432			0.45	0.26	0.05
	CA970122			0.43	0.31	0.05
	CF662699			0.41	0.26	0.05
	CA968114			0.36	0.21	0.05
	CA966591			0.26	0.19	0.05
	CA965963			0.17	0.13	0.05
	CA966542	2.9	2.37	3.77
	CA969158	3.52	2.36	3.07
	CA969809	3.43	2.02	3
	CA966680	7.31	3.27	2.38
	CA965574	2.41	1.6	2.29
	CA970081	1.92	1.72	2.29
	CA969683	4.3	2.76	1.99
	CA970055	2.52	1.41	1.92
	CA965559	4.86	2.36	1.88
	CA966522	12.43	3.55	1.87
	CF662551	11.85	3.01	1.45
	CA966790	4.09	1.97	1.43
	CA970021	3.14	1.35	1.36
	CA966553	10.57	3.94	1.35
	CA964017	5.2	1.98	1.34
	CA968401	3.59	1.33	1.33
	CA969061	5.92	2.32	1.29
	CA966508	4.65	2.63	1.23
	CA969222	4.33	2.56	1.23
	CA965336	2.93	1.7	1.2
	CA967049	8.41	2.24	1.19
	CA964934	5.36	1.49	1.12
	CA969552	7.14	2.31	1.09
	CA968451	3.56	1.74	1.04
	CA965433	2.48	1.33	1.04
	CA965709	4.04	1.63	1.03
	CA968430	7.67	1.85	1.02
	CF661512	7.65	2.27	1.02
	CA965138	2.63	1.5	1.02
	CA965498	4.52	1.52	0.97
	CA965635	2.66	1.31	0.97
	CA968502	6.09	1.64	0.95
	CA964029	11.21	2.78	0.94
	CA964981	3.13	1.48	0.94
	CA967414	3.92	1.65	0.93
	CA966937	12.23	3.37	0.92
	CA967939	3.84	1.31	0.91
	CF662333	2.78	1.53	0.9
	CF662994	7.53	2.05	0.88
	CA965725	6.07	2.23	0.87
	CA964864	4.78	1.37	0.87
	CA970193	4.52	1.52	0.86
	CA966386	2.72	1.22	0.84
	CA964325	8.61	1.69	0.82
	CA967001	5.95	1.81	0.8
	CA969650	2.05	1.19	0.8
	CA966540	5.8	1.53	0.78
	CA966835	7.84	1.84	0.75
	CA967573	5.8	1.53	0.74
	CA969295	2.52	1.57	0.73
	CA963991	3.28	2.04	0.72
	CF661036	7	1.47	0.69
	CA970213	4.84	2.18	0.69
	CA967265	3.13	1.72	0.69
	CF661085	9.43	1.92	0.68
	CF663004	4.79	1.25	0.68
	CA967731	12.23	3.37	0.67
	CA965135	5.8	1.53	0.67
	CF663047	4.72	1.3	0.67
	CA966981	4.43	1.33	0.67
	CA965922	6.77	1.4	0.66
	CA967783	4.24	1.26	0.65
	CF662729	9.54	1.68	0.64
	CF660581	2.15	1.16	0.64
	CF662692	7.51	1.56	0.62
	CA966433	6.15	1.43	0.62
	CA965300	3.43	1.4	0.61
	CA968568	2.46	1.15	0.6
	CA964970	6.56	2.42	0.59
	CA969174	6.7	2.23	0.58
	CA968674	2.65	1.12	0.58
	CF662957	8.85	1.4	0.57
	CA967207	2.26	1.17	0.57
	CA966371	9.87	1.58	0.56
	CA968554	2.87	1.33	0.56
	CA969558	6.57	1.44	0.55
	CA966979	4.99	1.34	0.55
	CF662693	6.42	1.38	0.54
	CA964627	6.1	1.43	0.54
	CF662936	4.58	1.3	0.54
	CA966534	4.4	1.29	0.54
	CA967898	3.16	1.95	0.54
	CA967793	2.88	1.31	0.54
	CA965502	2.78	1.53	0.54
	CA969800	7.67	1.85	0.53
	CF662969	5.64	1.32	0.53
	CA968801	4.99	1.32	0.53
	CA966027	5.16	1.33	0.52
	CA969782	5.98	1.59	0.51
	CA964270	4.8	1.39	0.51
	CF662727	6.57	1.44	0.5
	CA965395	5.8	1.53	0.5
	CA966482	3.75	1.47	0.5
	CA967879	7.87	1.39	0.49
	CA967198	7.38	2.06	0.49
	CA966605	6.47	1.89	0.49
	CA966123	5.43	1.47	0.49
	CA967792	4.97	1.34	0.49
	CA966580	2.78	1.53	0.49
	CA966404	3.05	1.48	0.48
	CA968454	2.78	1.53	0.48
	CA970120	6.58	1.92	0.47
	CA966821	3.75	1.47	0.47
	CF661833	3.24	1.48	0.47
	CA969276	3.09	1.35	0.47
	CA969538	7.33	1.6	0.46
	CA969113	6.03	1.42	0.46
	CF662747	5.62	1.33	0.46
	CF662489	2.7	1.27	0.46
	CF663002	6.47	1.89	0.45
	CA966073	5.67	1.53	0.45
	CF662803	2.77	1.8	0.45
	CA967841	6.07	1.37	0.44
	CF662706	5.05	1.32	0.44
	CA965285	2.78	1.53	0.44
	CA969183	7.23	1.58	0.43
	CA970322	5.5	1.36	0.43
	CA970245	4.19	1.29	0.43
	CA969272	6.25	1.42	0.42
	CA967034	5.76	1.48	0.42
	CF662901	4.93	1.56	0.42
	CA970070	4.36	1.29	0.42
	CA967397	2.78	1.53	0.42
	CA969654	9.38	2.67	0.41
	CA968836	7.38	2.06	0.41
	CA964103	3.34	1.33	0.41
	CA969043	5.52	1.29	0.39
	CF662477	4.58	1.36	0.39
	CA967403	2.01	1.22	0.39
	CF662964	9.43	1.92	0.38
	CA964007	7.53	1.49	0.38
	CA965819	5.97	1.36	0.38
	CA967840	4.08	1.25	0.38
	CF662779	3.23	1.28	0.38
	CA966495	4.25	1.21	0.37
	CA968152	3.55	1.39	0.37
	CA964020	2.35	1.24	0.37
	CF662846	4.95	1.29	0.36
	CA968186	2.43	1.15	0.36
	CA965438	12.22	2.51	0.35
	CF662640	6.85	1.36	0.35
	CA969342	5.58	1.31	0.35
	CA968557	4.33	1.28	0.35
	CA964030	3.42	1.49	0.35
	CA970167	2.29	1.17	0.35
	CA968211	2.25	1.19	0.35
	CA965753	6.03	1.3	0.34
	CA969745	4.25	1.3	0.34
	CA968228	2.42	1.2	0.34
	CF661555	2.08	1.11	0.34
	CA966531	3.78	1.27	0.33
	CA970303	2.64	1.14	0.33
	CA966659	12.23	3.37	0.32
	CA964436	4.49	2.3	0.32
	CA968084	2.38	1.22	0.32
	CA967956	2.39	1.21	0.31
	CA965413	12.22	2.51	0.3
	CA964233	7.38	2.06	0.3
	CA969253	6.54	1.41	0.3
	CA966084	4.22	1.18	0.3
	CA966803	2.96	1.73	0.3
	CF662652	3.57	1.14	0.29
	CA969491	2.36	1.22	0.29
	CF662645	7.15	1.62	0.28
	CA966751	5.38	1.26	0.28
	CA967921	5.27	1.29	0.28
	CA969288	5.25	1.34	0.28
	CF663050	5.21	1.3	0.28
	CA966064	3.77	1.21	0.28
	CF662963	6.73	1.51	0.27
	CA968042	5.03	1.26	0.26
	CA966492	4.4	1.29	0.26
	CA969467	3.6	1.27	0.26
	CF662608	3.57	1.14	0.26
	CA967267	4.18	1.4	0.25
	CA965914	3.7	1.21	0.25
	CA964990	2.92	1.3	0.25
	CA970133	3.01	1.42	0.24
	CA969178	9.38	2.67	0.23
	CA966010	3.1	1.28	0.23
	CA966546	3.03	1.18	0.23
	CA966662	2.61	1.19	0.23
	CF662844	2.43	1.12	0.23
	CF660356	7.16	1.45	0.22
	CF662930	4.49	1.23	0.22
	CA964962	4.43	1.26	0.22
	CA970230	4.39	1.67	0.22
	CA967069	4.19	1.26	0.22
	CA969572	6.86	1.53	0.21
	CA969149	6.56	1.36	0.21
	CF660563	6.21	1.59	0.21
	CA966510	5.25	1.57	0.21
	CA965541	4.9	1.37	0.21
	CF662051	6.47	1.89	0.2
	CA970444	8.03	2.59	0.19
	CA968168	4.61	1.34	0.19
	CA967099	3.7	1.22	0.19
	CA969573	2.46	1.09	0.19
	CF661808	7.73	1.43	0.18
	CA964863	7.38	2.06	0.18
	CF661013	4.9	1.27	0.18
	CA965770	4.79	1.25	0.18
	CA965487	2.91	1.19	0.18
	CF660808	2.77	1.11	0.17
	CA970077	2.76	1.17	0.17
	CF662908	2.35	1.38	0.17
	CA966439	2.19	1.16	0.17
	CF662716	3.66	1.22	0.16
	CA965818	2.84	1.26	0.16
	CA966881	2.45	1.11	0.16
	CA968581	6.34	1.56	0.15
	CA964023	3.81	1.26	0.15
	CF661415	3.75	1.23	0.15
	CA966956	2.66	1.13	0.15
	CA970282	2.39	1.12	0.15
	CA968215	9.82	1.87	0.13
	CA967897	7.16	1.45	0.12
	CF660444	6.47	1.89	0.12
	CA965986	2.7	1.28	0.12
	CA966483	2.62	1.25	0.12
	CF661848	2.08	1.11	0.12
	CA969508	5.54	1.42	0.11
	CA964308	3.41	1.17	0.11
	CF661042	4.72	1.3	0.09
	CA966744	3.02	1.21	0.09
	CA969409	2.86	1.25	0.09
	CA965774	2.83	1.96	0.09
	CA965468	4.46	1.34	0.08
	CF660551	4.01	1.3	0.08
	CA970099	3.52	1.26	0.08
	CA969600	2.71	1.18	0.08
	CF663013	4.9	1.27	0.07
	CA970165	3.84	1.31	0.07
	CA967033	6.47	1.89	0.06
	CA966425	3.85	1.24	0.06
	CA966128	3.57	1.14	0.06
	CA970152	4.49	1.23	0.05
	CF662857	4.6	1.74	0.04
	CA966603	4.48	1.23	0.04
	CA968183	4.04	1.24	0.04
	CF662151	3.41	1.81	0.04
	CA966166	2.55	1.19	0.04
	CA966713	7.3	2.08	0.03
	CA969511	6.13	1.4	0.03
	CA965697	2.55	1.19	0.03
	CA970190	2.23	1.17	0.03
	CA965838	6.47	1.89	0.02
	CA965812	3.85	1.16	0.02
	CA964147	3.54	1.35	0.02
	CA966001	2.6	1.14	0.02
	CF662764	5.18	1.27	0.01
	CA969200	3.27	1.18	0.01
	CA970184	2.55	1.17	0.01
	CA969659	2.11	1.12	0.01
	CA970036	7.38	2.06	0
	CA967223	6.36	2.06	0
	CF660716	2.77	1.11	0
	CF660717	2.77	1.11	0
	CA966373	2.28	1.24	-0.01
	CF662134	7.16	1.45	-0.02
	CA970048	3.76	1.79	-0.02
	CA969759	2.77	1.8	-0.02
	CA966097	2.95	1.15	-0.03
	CA969469	2.56	1.19	-0.03
	CF662206	2.03	1.09	-0.03
	CA965464	2.04	1.2	-0.04
	CF661709	2.29	1.1	-0.05
	CF660994	7.14	2.3	-0.06
	CF662770	2.68	1.17	-0.06
	CA965848	11.45	1.98	-0.07
	CA969730	3.43	2.02	-0.07
	CA964267	2.54	1.17	-0.07
	CA965145	6.13	1.4	-0.08
	CA966295	3.11	1.23	-0.08
	CA967027	2.2	1.12	-0.08
	CA969944	4.52	1.58	-0.09
	CF660522	3.02	1.19	-0.1
	CA966078	2.97	1.32	-0.1
	CF663107	5.64	1.66	-0.11
	CF663086	5.23	1.32	-0.11
	CA966385	3.75	1.17	-0.12
	CA964684	2.18	1.1	-0.12
	CA964718	7.95	2.14	-0.13
	CA968008	3.18	1.24	-0.13
	CA966115	2.25	1.12	-0.13
	CA967788	4.01	1.3	-0.14
	CA968117	3.17	1.21	-0.14
	CA966231	3.84	1.32	-0.15
	CA964932	3.21	1.33	-0.15
	CA965561	2.78	1.28	-0.15
	CA964674	2.43	1.12	-0.17
	CA966795	4.94	1.49	-0.2
	CA966588	3.49	1.19	-0.2
	CA966043	2.6	1.14	-0.2
	CA967796	2.55	1.14	-0.21
	CA964092	3.81	1.26	-0.22
	CA967243	7.12	2.03	-0.24
	CF662858	2.67	1.36	-0.24
	CA968523	3.24	1.21	-0.25
	CA969711	6.85	1.59	-0.27
	CA965506	4	1.66	-0.27
	CA968069	4.74	1.51	-0.28
	CA968484	3.14	1.49	-0.28
	CA968014	3.17	1.4	-0.33
	CA966590	2.71	1.42	-0.33
	CA969544	6.85	1.59	-0.39
	CA965497	4.79	1.47	-0.43
	CA966035	2.61	1.08	-0.43
	CA965599	5.66	1.86	-0.52
	CF661749	3.67	1.86	-0.55
	CA966034	4.56	1.51	-0.58
	CA967119	3.97	1.46	-0.58
	CA966873	2.2	1.18	-0.75
	CA968441	7.38	2.06
	CA966920	6.47	1.89
	CA967161	2.88	1.12
	CF661335	2.77	1.11
