# Supplementary material for: A new procedure for determining the genetic basis of a physiological process in a non-model species, illustrated by cold induced angiogenesis in the carp
Source: BMC Genomics. 2009 Oct 23;10:490. doi: 10.1186/1471-2164-10-490 (PMC2771047; doi:10.1186/1471-2164-10-490)
Supplement: Additional file 13 — This table contains the 171 predicted cold induced angiogenesis genes. [file 1471-2164-10-490-S13.XLS]

## Sheet: NonRedundantListColdIndAngGenes
	Differential expression in which tissue	Gene	Protein	Product
	Muscle	SEPT7	NP_001011553	septin 7
	Muscle	A2M	NP_000005	alpha-2-macroglobulin
	Muscle	ABLIM3	NP_055760	actin binding LIM protein family, member 3
	Muscle	ACTC1	NP_005150	actin, alpha, cardiac muscle 1
	Muscle	ACTR3	NP_005712	ARP3 actin-related protein 3 homolog (yeast)
	Muscle	ADFP	NP_001113	adipose differentiation-related protein
	Muscle	ADIPOR1	NP_001121159	adiponectin receptor 1
	Heart	ADIPOR2	NP_078827	adiponectin receptor 2
	Heart and Muscle	APOA4	NP_000473	apolipoprotein A-IV
	Muscle	APOC2	NP_000474	apolipoprotein C-II
	Muscle	APOE	NP_000032	apolipoprotein E
	Muscle	ATP5B	NP_001677	ATP synthase, H+ transporting, mitochondrial F1 complex, beta polypeptide
	Heart	ATP5J	NP_001003703	ATP synthase, H+ transporting, mitochondrial F0 complex, subunit F6
	Muscle	ATP6AP2	NP_005756	ATPase, H+ transporting, lysosomal accessory protein 2
	Muscle	AZIN1	NP_056962	antizyme inhibitor 1
	Muscle	B2M	NP_004039	beta-2-microglobulin
	Heart and Muscle	BCKDK	NP_005872	branched chain ketoacid dehydrogenase kinase
	Muscle	BNIP3L	NP_004322	BCL2/adenovirus E1B 19kDa interacting protein 3-like
	Heart	BSG	NP_001719	basigin (Ok blood group)
	Heart and Muscle	C3	NP_000055	complement component 3
	Heart and Muscle	CALM1	NP_008819	calmodulin 1 (phosphorylase kinase, delta)
	Heart	CAPZB	NP_004921	capping protein (actin filament) muscle Z-line, beta
	Muscle	CBS	NP_000062	cystathionine-beta-synthase
	Heart and Muscle	CD63	NP_001771	CD63 molecule
	Heart	CD68	NP_001035148	CD68 molecule
	Heart and Muscle	CD74	NP_001020330	CD74 molecule, major histocompatibility complex, class II invariant chain
	Heart and Muscle	CFL2	NP_068733	cofilin 2 (muscle)
	Muscle	CHRNA1	NP_000070	cholinergic receptor, nicotinic, alpha 1 (muscle)
	Heart and Muscle	CIRBP	NP_001271	cold inducible RNA binding protein
	Muscle	CLTC	NP_004850	clathrin, heavy chain (Hc)
	Heart	COX5B	NP_001853	cytochrome c oxidase subunit Vb
	Muscle	CP	NP_000087	ceruloplasmin (ferroxidase)
	Muscle	CRIPT	NP_054890	cysteine-rich PDZ-binding protein
	Muscle	CRYAB	NP_001876	crystallin, alpha B
	Muscle	CS	NP_004068	citrate synthase
	Muscle	CSNK1A1	NP_001883	casein kinase 1, alpha 1
	Heart	CST3	NP_000090	cystatin C
	Muscle	CTSB	NP_680093	cathepsin B
	Muscle	CTSL1	NP_666023	cathepsin L1
	Muscle	CUX1	NP_001904	cut-like homeobox 1
	Muscle	DNAJA2	NP_005871	DnaJ (Hsp40) homolog, subfamily A, member 2
	Heart and Muscle	DNAJA3	NP_005138	DnaJ (Hsp40) homolog, subfamily A, member 3
	Muscle	DUSP1	NP_004408	dual specificity phosphatase 1
	Muscle	EEF2	NP_001952	eukaryotic translation elongation factor 2
	Heart	EIF2AK2	NP_002750	eukaryotic translation initiation factor 2-alpha kinase 2
	Heart	EIF2S1	NP_004085	eukaryotic translation initiation factor 2, subunit 1 alpha, 35kDa
	Muscle	EIF2S3	NP_001406	eukaryotic translation initiation factor 2, subunit 3 gamma, 52kDa
	Heart and Muscle	EIF4E	NP_001959	eukaryotic translation initiation factor 4E
	Heart	FAM162A	NP_055182	family with sequence similarity 162, member A
	Muscle	FGA	NP_000499	fibrinogen alpha chain
	Muscle	FH	NP_000134	fumarate hydratase
	Heart and Muscle	FIS1	NP_057152	fission 1 (mitochondrial outer membrane) homolog (S. cerevisiae)
	Muscle	FN1	NP_002017	fibronectin 1
	Heart and Muscle	GAPDH	NP_002037	glyceraldehyde-3-phosphate dehydrogenase
	Muscle	GDI2	NP_001485	GDP dissociation inhibitor 2
	Muscle	GNB2L1	NP_006089	guanine nucleotide binding protein (G protein), beta polypeptide 2-like 1
	Muscle	GPX4	NP_002076	glutathione peroxidase 4 (phospholipid hydroperoxidase)
	Muscle	GRIN1	NP_000823	glutamate receptor, ionotropic, N-methyl D-aspartate 1
	Heart and Muscle	GRN	NP_002078	granulin
	Heart	GRWD1	NP_113673	glutamate-rich WD repeat containing 1
	Muscle	GSTO1	NP_004823	glutathione S-transferase omega 1
	Heart and Muscle	HADHA	NP_000173	hydroxyacyl-Coenzyme A dehydrogenase/3-ketoacyl-Coenzyme A thiolase/enoyl-Coenzyme A hydratase (trifunctional protein), alpha subunit
	Muscle	HDAC5	NP_001015053	histone deacetylase 5
	Muscle	HIF1A	NP_001521	hypoxia inducible factor 1, alpha subunit (basic helix-loop-helix transcription factor)
	Heart and Muscle	HLF	NP_002117	hepatic leukemia factor
	Heart	HMGB1	NP_002119	high-mobility group box 1
	Heart	HMGN2	NP_005508	high-mobility group nucleosomal binding domain 2
	Muscle	HNRNPC	NP_001070911	heterogeneous nuclear ribonucleoprotein C (C1/C2)
	Muscle	HSP90AB1	NP_031381	heat shock protein 90kDa alpha (cytosolic), class B member 1
	Heart and Muscle	HSPA8	NP_006588	heat shock 70kDa protein 8
	Heart and Muscle	HSPE1	NP_002148	heat shock 10kDa protein 1 (chaperonin 10)
	Muscle	HSPG2	NP_005520	heparan sulfate proteoglycan 2
	Heart	IL6ST	NP_002175	interleukin 6 signal transducer (gp130, oncostatin M receptor)
	Muscle	ITCH	NP_113671	itchy E3 ubiquitin protein ligase homolog (mouse)
	Muscle	ITGAL	NP_002200	integrin, alpha L (antigen CD11A (p180), lymphocyte function-associated antigen 1; alpha polypeptide)
	Muscle	KLF9	NP_001197	Kruppel-like factor 9
	Muscle	LAMP1	NP_005552	lysosomal-associated membrane protein 1
	Heart and Muscle	LDHA	NP_005557	lactate dehydrogenase A
	Heart and Muscle	LGALS9	NP_033665	lectin, galactoside-binding, soluble, 9
	Muscle	MAPK1	NP_620407	mitogen-activated protein kinase 1
	Muscle	MEF2C	NP_002388	myocyte enhancer factor 2C
	Heart	METAP2	NP_006829	methionyl aminopeptidase 2
	Muscle	MFI2	NP_005920	antigen p97 (melanoma associated) identified by monoclonal antibodies 133.2 and 96.5
	Muscle	MGST1	NP_665735	microsomal glutathione S-transferase 1
	Heart	MMP9	NP_004985	matrix metallopeptidase 9 (gelatinase B, 92kDa gelatinase, 92kDa type IV collagenase)
	Muscle	MSN	NP_002435	moesin
	Heart	NCL	NP_005372	nucleolin
	Muscle	NFE2L2	NP_006155	nuclear factor (erythroid-derived 2)-like 2
	Heart	NFKBIA	NP_065390	nuclear factor of kappa light polypeptide gene enhancer in B-cells inhibitor, alpha
	Muscle	NOL7	NP_057251	nucleolar protein 7, 27kDa
	Heart	NPM1	NP_002511	nucleophosmin (nucleolar phosphoprotein B23, numatrin)
	Heart and Muscle	NR1D1	NP_068370	nuclear receptor subfamily 1, group D, member 1
	Muscle	NUCB2	NP_005004	nucleobindin 2
	Muscle	NUPR1	NP_036517	nuclear protein 1
	Muscle	PCBP2	NP_001122386	poly(rC) binding protein 2
	Muscle	PDLIM7	NP_998801	PDZ and LIM domain 7 (enigma)
	Heart and Muscle	PFKFB4	NP_004558	6-phosphofructo-2-kinase/fructose-2,6-biphosphatase 4
	Muscle	PIP5K1A	NP_003548	phosphatidylinositol-4-phosphate 5-kinase, type I, alpha
	Heart and Muscle	PLAUR	NP_002650	plasminogen activator, urokinase receptor
	Muscle	PLG	NP_000292	plasminogen
	Muscle	PMM2	NP_000294	phosphomannomutase 2
	Heart	PPA1	NP_066952	pyrophosphatase (inorganic) 1
	Muscle	PPAP2A	NP_795714	phosphatidic acid phosphatase type 2A
	Muscle	PPM1G	NP_002698	protein phosphatase 1G (formerly 2C), magnesium-dependent, gamma isoform
	Heart	PPP2R4	NP_821067	protein phosphatase 2A activator, regulatory subunit 4
	Muscle	PRKAB1	NP_006244	protein kinase, AMP-activated, beta 1 non-catalytic subunit
	Heart and Muscle	PRSS1	NP_002760	protease, serine, 1 (trypsin 1)
	Heart and Muscle	PRSS2	NP_002761	protease, serine, 2 (trypsin 2)
	Muscle	PSAP	NP_001035931	prosaposin
	Heart and Muscle	PSMA3	NP_002779	proteasome (prosome, macropain) subunit, alpha type, 3
	Heart and Muscle	PSMC2	NP_002794	proteasome (prosome, macropain) 26S subunit, ATPase, 2
	Heart and Muscle	PSMC3	NP_002795	proteasome (prosome, macropain) 26S subunit, ATPase, 3
	Heart and Muscle	PSMD4	NP_002801	proteasome (prosome, macropain) 26S subunit, non-ATPase, 4
	Heart and Muscle	PTP4A1	NP_003454	protein tyrosine phosphatase type IVA, member 1
	Heart	PTPN23	NP_056281	protein tyrosine phosphatase, non-receptor type 23
	Muscle	PYGB	NP_002853	phosphorylase, glycogen; brain
	Muscle	PYGM	NP_005600	phosphorylase, glycogen, muscle
	Muscle	QSOX1	NP_002817	quiescin Q6 sulfhydryl oxidase 1
	Muscle	RAB1A	NP_004152	RAB1A, member RAS oncogene family
	Muscle	RAC2	NP_002863	ras-related C3 botulinum toxin substrate 2 (rho family, small GTP binding protein Rac2)
	Muscle	RALBP1	NP_006779	ralA binding protein 1
	Heart	RANBP1	NP_002873	RAN binding protein 1
	Muscle	RASSF2	NP_739580	Ras association (RalGDS/AF-6) domain family member 2
	Heart	RHOA	NP_001655	ras homolog gene family, member A
	Muscle	RHOT1	NP_001028738	ras homolog gene family, member T1
	Muscle	RPL17	NP_000976	ribosomal protein L17
	Muscle	RPL30	NP_000980	ribosomal protein L30
	Muscle	RPL5	NP_000960	ribosomal protein L5
	Muscle	RPS29	NP_001023	ribosomal protein S29
	Heart and Muscle	RTN1	NP_996734	reticulon 1
	Heart and Muscle	RTN4	NP_997403	reticulon 4
	Heart and Muscle	S1PR4	NP_003766	sphingosine-1-phosphate receptor 4
	Muscle	SDHA	NP_004159	succinate dehydrogenase complex, subunit A, flavoprotein (Fp)
	Heart and Muscle	SDHD	NP_002993	succinate dehydrogenase complex, subunit D, integral membrane protein
	Heart and Muscle	SEPP1	NP_001078955	selenoprotein P, plasma, 1
	Muscle	SERPINC1	NP_000479	serpin peptidase inhibitor, clade C (antithrombin), member 1
	Heart	SET	NP_003002	SET nuclear oncogene
	Heart and Muscle	SLC25A5	NP_001143	solute carrier family 25 (mitochondrial carrier; adenine nucleotide translocator), member 5
	Muscle	SLCO1C1	NP_059131	solute carrier organic anion transporter family, member 1C1
	Heart and Muscle	SMAD6	NP_005576	SMAD family member 6
	Heart	SOD2	NP_001019636	superoxide dismutase 2, mitochondrial
	Muscle	SREBF2	NP_004590	sterol regulatory element binding transcription factor 2
	Heart and Muscle	SRGN	NP_002718	serglycin
	Heart	SRI	NP_003121	sorcin
	Muscle	SRP54	NP_003127	signal recognition particle 54kDa
	Muscle	ST3GAL3	NP_777629	ST3 beta-galactoside alpha-2,3-sialyltransferase 3
	Muscle	STC1	NP_003146	stanniocalcin 1
	Muscle	TBCA	NP_004598	tubulin folding cofactor A
	Heart and Muscle	TCEB1	NP_005639	transcription elongation factor B (SIII), polypeptide 1 (15kDa, elongin C)
	Heart	TCP1	NP_110379	t-complex 1
	Muscle	TJP2	NP_963923	tight junction protein 2 (zona occludens 2)
	Heart	TPM3	NP_689476	tropomyosin 3
	Heart and Muscle	TUBB2C	NP_006079	tubulin, beta 2C
	Heart	TXN2	NP_036605	thioredoxin 2
	Muscle	UBA1	NP_003325	ubiquitin-like modifier activating enzyme 1
	Muscle	UBAC1	NP_057256	UBA domain containing 1
	Muscle	UBC	NP_066289	ubiquitin C
	Heart and Muscle	UBE2N	NP_003339	ubiquitin-conjugating enzyme E2N (UBC13 homolog, yeast)
	Muscle	UCRC	NP_037519	ubiquinol-cytochrome c reductase complex (7.2 kD)
	Muscle	VAPA	NP_919415	VAMP (vesicle-associated membrane protein)-associated protein A, 33kDa
	Heart and Muscle	VBP1	NP_003363	von Hippel-Lindau binding protein 1
	Heart and Muscle	VCP	NP_009057	valosin-containing protein
	Muscle	WTAP	NP_004897	Wilms tumor 1 associated protein
	Heart	YWHAZ	NP_663723	tyrosine 3-monooxygenase/tryptophan 5-monooxygenase activation protein, zeta polypeptide
	Muscle	AHSG	NP_001613	alpha-2-HS-glycoprotein
	Heart	ARPC3	NP_005710	actin related protein 2/3 complex, subunit 3, 21kDa
	Muscle	ATG9A	NP_001070666	ATG9 autophagy related 9 homolog A (S. cerevisiae)
	Muscle	ATP5A1	NP_001001937	ATP synthase, H+ transporting, mitochondrial F1 complex, alpha subunit 1, cardiac muscle
	Muscle	BAG3	NP_004272	BCL2-associated athanogene 3
	Muscle	BRD3	NP_031397	bromodomain containing 3
	Muscle	C10orf58	NP_115709	chromosome 10 open reading frame 58
